# Supplementary material for: Clostridium difficile Colonizes Alternative Nutrient Niches during Infection across Distinct Murine Gut Microbiomes
Source: mSystems. 2017 Jul 25;2(4):e00063-17. doi: 10.1128/mSystems.00063-17 (PMC5527303; doi:10.1128/mSystems.00063-17)
Supplement: TABLE S1 [file sys004172122st6.xlsx]

## Sheet: Normalized Read Abundance
Cefoperazone (normalized read abundances)	Clindamycin (normalized read abundances)	Streptomycin (normalized read abundances)	KO	gene	pathways	family	KEGG_ID
16	38	14	K00790	murA;_UDP-N-acetylglucosamine_1-carboxyvinyltransferase_(EC:2.5.1.7)	Amino_sugar_and_nucleotide_sugar_metabolism;Metabolism;Carbohydrate_metabolism|Peptidoglycan_biosynthesis;Metabolism;Glycan_biosynthesis_and_metabolism|Metabolic_pathways;Metabolism;Global_and_overview_maps	Amino sugar catabolism	cdf:CD630_01230
10	17	8	K00075	murB;_UDP-N-acetylenolpyruvoylglucosamine_reductase_(EC:1.1.1.158)		Amino sugar catabolism	cdf:CD630_34020
27	49	47	K02563	murG;_UDP-N-acetylglucosamine-N-acetylmuramyl-(pentapeptide)_pyrophosphoryl-undecaprenol_N-acetylglucosamine_transferase_(EC:2.4.1.227)	Peptidoglycan_biosynthesis;Metabolism;Glycan_biosynthesis_and_metabolism|Metabolic_pathways;Metabolism;Global_and_overview_maps	Amino sugar catabolism	cdf:CD630_26510
22	7	15	none	nagA;_N-acetylglucosamine-6-phosphate_deacetylase_(EC:3.5.1.25)	none	Amino sugar catabolism	cdf:CD630_10100
40	11	22	K02564	nagB;_glucosamine-6-phosphate_deaminase_(EC:3.5.99.6)	Amino_sugar_and_nucleotide_sugar_metabolism;Metabolism;Carbohydrate_metabolism|Metabolic_pathways;Metabolism;Global_and_overview_maps|Biosynthesis_of_secondary_metabolites;Metabolism;Global_and_overview_maps	Amino sugar catabolism	cdf:CD630_10110
307	203	447	K00248	acdB;_acyl-CoA_dehydrogenase_(EC:1.3.99.-)	Fatty_acid_degradation;Metabolism;Lipid_metabolism|Valine,_leucine_and_isoleucine_degradation;Metabolism;Amino_acid_metabolism|Butanoate_metabolism;Metabolism;Carbohydrate_metabolism|Metabolic_pathways;Metabolism;Global_and_overview_maps|Biosynthesis_of_secondary_metabolites;Metabolism;Global_and_overview_maps|Fatty_acid_metabolism;Metabolism;Global_and_overview_maps	Amino sugar catabolism	cdf:CD630_03990
19	12	18	none	acd;_mannosyl-glycoprotein_endo-beta-N-acetylglucosamidase_(EC:3.2.1.96)	none	Amino sugar catabolism	cdf:CD630_13040
46	3	53	K01639	nanA;_N-acetylneuraminate_lyase_(EC:4.1.3.3)	Amino_sugar_and_nucleotide_sugar_metabolism;Metabolism;Carbohydrate_metabolism	Amino sugar catabolism	cdf:CD630_22400
16	0	21	K01788	nanE;_N-acetylmannosamine-6-phosphate_2-epimerase_(EC:5.1.3.9)	Amino_sugar_and_nucleotide_sugar_metabolism;Metabolism;Carbohydrate_metabolism	Amino sugar catabolism	cdf:CD630_22410
51	47	20	none	glmM;_phosphoglucosamine_mutase_(EC:5.4.2.10)	none	Amino sugar catabolism	cdf:CD630_01190
70	72	26	K00820	glmS;_glucosamine--fructose-6-phosphate_aminotransferase_(EC:2.6.1.16)	Alanine,_aspartate_and_glutamate_metabolism;Metabolism;Amino_acid_metabolism|Amino_sugar_and_nucleotide_sugar_metabolism;Metabolism;Carbohydrate_metabolism|Metabolic_pathways;Metabolism;Global_and_overview_maps|Biosynthesis_of_secondary_metabolites;Metabolism;Global_and_overview_maps	Amino sugar catabolism	cdf:CD630_01200
42	40	33	K04042	glmU;_bifunctional_N-acetylglucosamine-1-phosphate_uridyltransferase/glucosamine-1-phosphate_acetyltransferase_(EC:2.3.1.157_2.7.7.23)	Amino_sugar_and_nucleotide_sugar_metabolism;Metabolism;Carbohydrate_metabolism|Metabolic_pathways;Metabolism;Global_and_overview_maps|Biosynthesis_of_secondary_metabolites;Metabolism;Global_and_overview_maps	Amino sugar catabolism	cdf:CD630_35150
15	14	11	K01443	N-acetylglucosamine-6-phosphate_deacetylase_(EC:3.5.1.25)	Amino_sugar_and_nucleotide_sugar_metabolism;Metabolism;Carbohydrate_metabolism|Biosynthesis_of_secondary_metabolites;Metabolism;Global_and_overview_maps	Amino sugar catabolism	cdf:CD630_34530
129	165	182	K01270	pepD;_peptidase_D,_aminoacyl-histidine_dipeptidase	Glutathione_metabolism;Metabolism;Metabolism_of_other_amino_acids|Metabolic_pathways;Metabolism;Global_and_overview_maps	Stickland reactions	cdf:CD630_07080
21	30	16	K01258	pepT;_peptidase_T_(EC:3.4.11.4)	none	Stickland reactions	cdf:CD630_10460
5	6	10	K01255	pepA;_multifunctional_aminopeptidase_A_(EC:3.4.11.1)	Glutathione_metabolism;Metabolism;Metabolism_of_other_amino_acids|Metabolic_pathways;Metabolism;Global_and_overview_maps	Stickland reactions	cdf:CD630_13000
23	22	57	K01259	pepI;_proline_iminopeptidase_(Proline_aminopeptidase)_(PIP),_peptidase_S33_family_(EC:3.4.11.5)	Arginine_and_proline_metabolism;Metabolism;Amino_acid_metabolism	Stickland reactions	cdf:CD630_30410
635	829	465	K01777	prdF;_proline_racemase_(EC:5.1.1.4)	Arginine_and_proline_metabolism;Metabolism;Amino_acid_metabolism|Metabolic_pathways;Metabolism;Global_and_overview_maps	Stickland reactions	cdf:CD630_32370
471	517	255	K10796	prdE;_proline_reductase_PrdE_(EC:1.21.4.1)	Arginine_and_proline_metabolism;Metabolism;Amino_acid_metabolism	Stickland reactions	cdf:CD630_32390
529	583	260	none	prdD;_proline_reductase_PrdD_(EC:1.21.4.1)	none	Stickland reactions	cdf:CD630_32400
835	1090	449	none	prdB;_proline_reductase_(EC:1.21.4.1)	none	Stickland reactions	cdf:CD630_32410
891	1161	477	K10793	prdA;_D-proline_reductase_proprotein_prdA_(EC:1.21.4.1)	Arginine_and_proline_metabolism;Metabolism;Amino_acid_metabolism	Stickland reactions	cdf:CD630_32440
9	12	14	none	prdR;_sigma-54_dependent_transcriptional_regulator	none	Stickland reactions	cdf:CD630_32450
236	226	120	none	prdC;_electron_transfer_protein	none	Stickland reactions	cdf:CD630_32470
212	291	254	K10670	grdD;_glycine_reductase_complex_component_C_subunit_alpha_(Protein_PC_alpha)_(EC:1.21.4.3_1.21.4.4_1.21.4.2)	none	Stickland reactions	cdf:CD630_23480
208	290	237	K10670	grdC;_glycine_reductase_complex_component_C_subunit_beta_(Protein_PC_beta)_(EC:1.21.4.2)	none	Stickland reactions	cdf:CD630_23490
366	523	474	none	grdB;_glycine_reductase_complex_component_B_subunit_gamma_(EC:1.21.4.2)	none	Stickland reactions	cdf:CD630_23510
266	397	362	none	grdA;_glycine/sarcosine/betaine_reductase_complex_protein_A_(EC:1.21.4.2_1.21.4.3_1.21.4.4)	none	Stickland reactions	cdf:CD630_23520
321	447	459	K10670	grdE;_glycine_reductase_complex_component_B_subunits_alpha_and_beta_(EC:1.21.4.2)	none	Stickland reactions	cdf:CD630_23540
58	63	84	none	grdX;_glycine_reductase_complex_component	none	Stickland reactions	cdf:CD630_23570
209	82	326	none	hadA;_Isocaprenoyl-CoA:2-hydroxyisocaproate_CoA-transferase_(EC:2.8.3.-)	none	Stickland reactions	cdf:CD630_03950
232	90	341	none	hadI;_activator_of_2-hydroxyisocaproyl-CoA_dehydratase	none	Stickland reactions	cdf:CD630_03960
264	119	397	none	hadB;_subunit_of_oxygen-sensitive_2-hydroxyisocaproyl-CoA_dehydratase_B	none	Stickland reactions	cdf:CD630_03970
280	137	418	none	hadC;_subunit_of_oxygen-sensitive_2-hydroxyisocaproyl-CoA_dehydratase_C	none	Stickland reactions	cdf:CD630_03980
72	86	116	K01754	tdcB;_threonine_dehydratase_II_(EC:4.3.1.19)	Glycine,_serine_and_threonine_metabolism;Metabolism;Amino_acid_metabolism|Valine,_leucine_and_isoleucine_biosynthesis;Metabolism;Amino_acid_metabolism|Metabolic_pathways;Metabolism;Global_and_overview_maps|Biosynthesis_of_secondary_metabolites;Metabolism;Global_and_overview_maps|Carbon_metabolism;Metabolism;Global_and_overview_maps|Biosynthesis_of_amino_acids;Metabolism;Global_and_overview_maps	Stickland reactions	cdf:CD630_25140
21	25	28	K02379	fdhD;_formate_dehydrogenase_formation_protein	none	Stickland reactions	cdf:CD630_33160
27	33	38	none	fdhF;_formate_dehydrogenase-H_(EC:1.2.1.2)	none	Stickland reactions	cdf:CD630_33170
6	3	8	K00606	panB;_3-methyl-2-oxobutanoate_hydroxymethyltransferase_(EC:2.1.2.11)	Pantothenate_and_CoA_biosynthesis;Metabolism;Metabolism_of_cofactors_and_vitamins|Metabolic_pathways;Metabolism;Global_and_overview_maps|Biosynthesis_of_secondary_metabolites;Metabolism;Global_and_overview_maps	Stickland reactions	cdf:CD630_15130
1	2	9	K01438	argE;_acetylornithine_deacetylase_ArgE_(EC:3.5.1.16)	Arginine_and_proline_metabolism;Metabolism;Amino_acid_metabolism|Metabolic_pathways;Metabolism;Global_and_overview_maps|Biosynthesis_of_secondary_metabolites;Metabolism;Global_and_overview_maps|2-Oxocarboxylic_acid_metabolism;Metabolism;Global_and_overview_maps|Biosynthesis_of_amino_acids;Metabolism;Global_and_overview_maps	Stickland reactions	cdf:CD630_03030
31	21	12	K01887	argS;_arginyl-tRNA_ligase_(EC:6.1.1.19)	Aminoacyl-tRNA_biosynthesis;Genetic_Information_Processing;Translation	Stickland reactions	cdf:CD630_07110
10	7	8	K01940	argG;_argininosuccinate_synthase_(EC:6.3.4.5)	Alanine,_aspartate_and_glutamate_metabolism;Metabolism;Amino_acid_metabolism|Arginine_and_proline_metabolism;Metabolism;Amino_acid_metabolism|Metabolic_pathways;Metabolism;Global_and_overview_maps|Biosynthesis_of_secondary_metabolites;Metabolism;Global_and_overview_maps|Biosynthesis_of_amino_acids;Metabolism;Global_and_overview_maps	Stickland reactions	cdf:CD630_17850
4	3	4	none	argH;_Argininosuccinate_lyase_(Arginosuccinase)_(ASAL)_(EC:4.3.2.1)	none	Stickland reactions	cdf:CD630_25000
16	17	6	K01752	sdaB;_L-serine_dehydratase_(EC:4.3.1.17)	Glycine,_serine_and_threonine_metabolism;Metabolism;Amino_acid_metabolism|Cysteine_and_methionine_metabolism;Metabolism;Amino_acid_metabolism|Metabolic_pathways;Metabolism;Global_and_overview_maps|Biosynthesis_of_secondary_metabolites;Metabolism;Global_and_overview_maps|Carbon_metabolism;Metabolism;Global_and_overview_maps|Biosynthesis_of_amino_acids;Metabolism;Global_and_overview_maps	Stickland reactions	cdf:CD630_32220
9	18	14	K01843	kamA;_L-lysine_2,3-aminomutase_(KAM)_(LAM)_(EC:5.4.3.2)	Lysine_degradation;Metabolism;Amino_acid_metabolism	Stickland reactions	cdf:CD630_22520
274	155	98	K01265	map1;_methionine_aminopeptidase_Map1_(MAP)_(Peptidase_M)_(EC:3.4.11.18)	none	Stickland reactions	cdf:CD630_00920
12	13	10	K01265	map2;_methionine_aminopeptidase_Map2_(MAP)_(Peptidase_M)_(EC:3.4.11.18)	none	Stickland reactions	cdf:CD630_15960
4	3	3	K00131	gapN;_glyceraldehyde-3-phosphate_dehydrogenase_(NADP(+))_(GADPH)_(EC:1.2.1.9)	Glycolysis_/_Gluconeogenesis;Metabolism;Carbohydrate_metabolism|Metabolic_pathways;Metabolism;Global_and_overview_maps|Microbial_metabolism_in_diverse_environments;Metabolism;Global_and_overview_maps	Monosaccharide catabolism	cdf:CD630_05800
3	13	2	K00134	gapB;_glyceraldehyde-3-phosphate_dehydrogenase_(EC:1.2.1.12)	Glycolysis_/_Gluconeogenesis;Metabolism;Carbohydrate_metabolism|Metabolic_pathways;Metabolism;Global_and_overview_maps|Biosynthesis_of_secondary_metabolites;Metabolism;Global_and_overview_maps|Microbial_metabolism_in_diverse_environments;Metabolism;Global_and_overview_maps|Carbon_metabolism;Metabolism;Global_and_overview_maps|Biosynthesis_of_amino_acids;Metabolism;Global_and_overview_maps	Monosaccharide catabolism	cdf:CD630_17670
338	95	61	K00134	gapA;_glyceraldehyde-3-phosphate_dehydrogenase_(EC:1.2.1.12)	Glycolysis_/_Gluconeogenesis;Metabolism;Carbohydrate_metabolism|Metabolic_pathways;Metabolism;Global_and_overview_maps|Biosynthesis_of_secondary_metabolites;Metabolism;Global_and_overview_maps|Microbial_metabolism_in_diverse_environments;Metabolism;Global_and_overview_maps|Carbon_metabolism;Metabolism;Global_and_overview_maps|Biosynthesis_of_amino_acids;Metabolism;Global_and_overview_maps	Monosaccharide catabolism	cdf:CD630_31740
217	49	39	K15633	gpmI;_phosphoglyceromutase_(EC:5.4.2.1)	Glycolysis_/_Gluconeogenesis;Metabolism;Carbohydrate_metabolism|Glycine,_serine_and_threonine_metabolism;Metabolism;Amino_acid_metabolism|Methane_metabolism;Metabolism;Energy_metabolism|Metabolic_pathways;Metabolism;Global_and_overview_maps|Biosynthesis_of_secondary_metabolites;Metabolism;Global_and_overview_maps|Microbial_metabolism_in_diverse_environments;Metabolism;Global_and_overview_maps|Car…	Monosaccharide catabolism	cdf:CD630_31710
59	15	15	K00850	pfkA;_6-phosphofructokinase_(EC:2.7.1.11)	Glycolysis_/_Gluconeogenesis;Metabolism;Carbohydrate_metabolism|Pentose_phosphate_pathway;Metabolism;Carbohydrate_metabolism|Fructose_and_mannose_metabolism;Metabolism;Carbohydrate_metabolism|Galactose_metabolism;Metabolism;Carbohydrate_metabolism|Methane_metabolism;Metabolism;Energy_metabolism|Metabolic_pathways;Metabolism;Global_and_overview_maps|Biosynthesis_of_secondary_metabolites;Metabolism…	Monosaccharide catabolism	cdf:CD630_33950
61	15	15	K00850	pfkA;_6-phosphofructokinase_(EC:2.7.1.11)	Glycolysis_/_Gluconeogenesis;Metabolism;Carbohydrate_metabolism|Pentose_phosphate_pathway;Metabolism;Carbohydrate_metabolism|Fructose_and_mannose_metabolism;Metabolism;Carbohydrate_metabolism|Galactose_metabolism;Metabolism;Carbohydrate_metabolism|Methane_metabolism;Metabolism;Energy_metabolism|Metabolic_pathways;Metabolism;Global_and_overview_maps|Biosynthesis_of_secondary_metabolites;Metabolism…	Monosaccharide catabolism	cdf:CD630_339501
176	41	33	K01803	tpi;_triosephosphate_isomerase_(EC:5.3.1.1)	Glycolysis_/_Gluconeogenesis;Metabolism;Carbohydrate_metabolism|Fructose_and_mannose_metabolism;Metabolism;Carbohydrate_metabolism|Metabolic_pathways;Metabolism;Global_and_overview_maps|Biosynthesis_of_secondary_metabolites;Metabolism;Global_and_overview_maps|Microbial_metabolism_in_diverse_environments;Metabolism;Global_and_overview_maps|Carbon_metabolism;Metabolism;Global_and_overview_maps|Bios…	Monosaccharide catabolism	cdf:CD630_31720
115	26	27	K00873	pyk;_pyruvate_kinase_(EC:2.7.1.40)	Glycolysis_/_Gluconeogenesis;Metabolism;Carbohydrate_metabolism|Purine_metabolism;Metabolism;Nucleotide_metabolism|Pyruvate_metabolism;Metabolism;Carbohydrate_metabolism|Metabolic_pathways;Metabolism;Global_and_overview_maps|Biosynthesis_of_secondary_metabolites;Metabolism;Global_and_overview_maps|Microbial_metabolism_in_diverse_environments;Metabolism;Global_and_overview_maps|Carbon_metabolism;M…	Monosaccharide catabolism	cdf:CD630_33940
328	107	121	K01689	eno;_enolase_(2-phosphoglycerate_dehydratase)_(2-phospho-D-glycerate_hydro-lyase)_(EC:4.2.1.11)	Glycolysis_/_Gluconeogenesis;Metabolism;Carbohydrate_metabolism|Methane_metabolism;Metabolism;Energy_metabolism|Metabolic_pathways;Metabolism;Global_and_overview_maps|Biosynthesis_of_secondary_metabolites;Metabolism;Global_and_overview_maps|Microbial_metabolism_in_diverse_environments;Metabolism;Global_and_overview_maps|Carbon_metabolism;Metabolism;Global_and_overview_maps|Biosynthesis_of_amino_a…	Monosaccharide catabolism	cdf:CD630_31700
15	25	38	K01835	pgm;_phosphoglucomutase_(EC:5.4.2.2)	Glycolysis_/_Gluconeogenesis;Metabolism;Carbohydrate_metabolism|Pentose_phosphate_pathway;Metabolism;Carbohydrate_metabolism|Galactose_metabolism;Metabolism;Carbohydrate_metabolism|Purine_metabolism;Metabolism;Nucleotide_metabolism|Starch_and_sucrose_metabolism;Metabolism;Carbohydrate_metabolism|Amino_sugar_and_nucleotide_sugar_metabolism;Metabolism;Carbohydrate_metabolism|Streptomycin_biosynthes…	Monosaccharide catabolism	cdf:CD630_15770
14	8	4	K01835	pgm;_phosphoglucomutase_(EC:5.4.2.2)	Glycolysis_/_Gluconeogenesis;Metabolism;Carbohydrate_metabolism|Pentose_phosphate_pathway;Metabolism;Carbohydrate_metabolism|Galactose_metabolism;Metabolism;Carbohydrate_metabolism|Purine_metabolism;Metabolism;Nucleotide_metabolism|Starch_and_sucrose_metabolism;Metabolism;Carbohydrate_metabolism|Amino_sugar_and_nucleotide_sugar_metabolism;Metabolism;Carbohydrate_metabolism|Streptomycin_biosynthes…	Monosaccharide catabolism	cdf:CD630_27800
8	4	4	K15634	phosphoglycerate_mutase	Glycolysis_/_Gluconeogenesis;Metabolism;Carbohydrate_metabolism|Glycine,_serine_and_threonine_metabolism;Metabolism;Amino_acid_metabolism|Methane_metabolism;Metabolism;Energy_metabolism|Metabolic_pathways;Metabolism;Global_and_overview_maps|Biosynthesis_of_secondary_metabolites;Metabolism;Global_and_overview_maps|Microbial_metabolism_in_diverse_environments;Metabolism;Global_and_overview_maps|Car…	Monosaccharide catabolism	cdf:CD630_18140
25	17	16	K02226	cobC;_cobalamin_biosynthesis_phosphoglycerate_mutase_CobC_(EC:3.1.3.-)	Porphyrin_and_chlorophyll_metabolism;Metabolism;Metabolism_of_cofactors_and_vitamins|Metabolic_pathways;Metabolism;Global_and_overview_maps	Monosaccharide catabolism	cdf:CD630_34360
26	16	13	K01784	galE;_UDP-glucose_4-epimerase_(EC:5.1.3.2)	Galactose_metabolism;Metabolism;Carbohydrate_metabolism|Amino_sugar_and_nucleotide_sugar_metabolism;Metabolism;Carbohydrate_metabolism|Metabolic_pathways;Metabolism;Global_and_overview_maps|Biosynthesis_of_secondary_metabolites;Metabolism;Global_and_overview_maps	Monosaccharide catabolism	cdf:CD630_27140
9	29	8	K00965	galactose-1-phosphate_uridylyltransferase_(EC:2.7.7.12)	Galactose_metabolism;Metabolism;Carbohydrate_metabolism|Amino_sugar_and_nucleotide_sugar_metabolism;Metabolism;Carbohydrate_metabolism|Metabolic_pathways;Metabolism;Global_and_overview_maps|Biosynthesis_of_secondary_metabolites;Metabolism;Global_and_overview_maps	Monosaccharide catabolism	cdf:CD630_13400
22	9	5	K00971	manC;_mannose-1-phosphate_guanylyltransferase_(EC:2.7.7.22)	Fructose_and_mannose_metabolism;Metabolism;Carbohydrate_metabolism|Amino_sugar_and_nucleotide_sugar_metabolism;Metabolism;Carbohydrate_metabolism|Metabolic_pathways;Metabolism;Global_and_overview_maps|Biosynthesis_of_secondary_metabolites;Metabolism;Global_and_overview_maps	Monosaccharide catabolism	cdf:CD630_27790
9	5	4	K01809	pmi;_mannose-6-phosphate_isomerase_(Phosphomannose_isomerase)_(PMI)_(Phosphohexomutase)_(EC:5.3.1.8)	Fructose_and_mannose_metabolism;Metabolism;Carbohydrate_metabolism|Amino_sugar_and_nucleotide_sugar_metabolism;Metabolism;Carbohydrate_metabolism|Metabolic_pathways;Metabolism;Global_and_overview_maps|Biosynthesis_of_secondary_metabolites;Metabolism;Global_and_overview_maps	Monosaccharide catabolism	cdf:CD630_24910
0	29	26	none	tagatose_6-phosphate_kinase	none	Monosaccharide catabolism	cdf:CD630_02090
31	22	17	K08302	tagatose-bisphosphate_aldolase_(EC:4.1.2.2)	Galactose_metabolism;Metabolism;Carbohydrate_metabolism|Metabolic_pathways;Metabolism;Global_and_overview_maps	Monosaccharide catabolism	cdf:CD630_30740
23	16	17	K02769	tagABC;_PTS_system_tagatose-specific_transporter_subunit_IIABC_(EC:2.7.1.69)	Fructose_and_mannose_metabolism;Metabolism;Carbohydrate_metabolism|Metabolic_pathways;Metabolism;Global_and_overview_maps|Phosphotransferase_system_(PTS);Environmental_Information_Processing;Membrane_transport	Monosaccharide catabolism	cdf:CD630_30750
15	21	16	K08302	tagatose-bisphosphate_aldolase_(EC:4.1.2.-)	Galactose_metabolism;Metabolism;Carbohydrate_metabolism|Metabolic_pathways;Metabolism;Global_and_overview_maps	Monosaccharide catabolism	cdf:CD630_34480
12	17	14	none	phosphosugar_isomerase;_putative_tagatose-6-phosphate_ketose/aldose_isomerase_AgaS_(EC:5.-.-.-)	none	Monosaccharide catabolism	cdf:CD630_34490
26	22	12	K04041	fbp;_fructose-1,6-bisphosphatase_(EC:3.1.3.11)	Glycolysis_/_Gluconeogenesis;Metabolism;Carbohydrate_metabolism|Pentose_phosphate_pathway;Metabolism;Carbohydrate_metabolism|Fructose_and_mannose_metabolism;Metabolism;Carbohydrate_metabolism|Methane_metabolism;Metabolism;Energy_metabolism|Metabolic_pathways;Metabolism;Global_and_overview_maps|Biosynthesis_of_secondary_metabolites;Metabolism;Global_and_overview_maps|Microbial_metabolism_in_divers…	Monosaccharide catabolism	cdf:CD630_11910
3	4	95	K00882	fruK;_fructose_1-phosphate_kinase_(EC:2.7.1.56)	Fructose_and_mannose_metabolism;Metabolism;Carbohydrate_metabolism	Monosaccharide catabolism	cdf:CD630_22700
252	254	227	K01624	fba;_fructose-1,6-bisphosphate_aldolase_(EC:4.1.2.13)	Glycolysis_/_Gluconeogenesis;Metabolism;Carbohydrate_metabolism|Pentose_phosphate_pathway;Metabolism;Carbohydrate_metabolism|Fructose_and_mannose_metabolism;Metabolism;Carbohydrate_metabolism|Methane_metabolism;Metabolism;Energy_metabolism|Metabolic_pathways;Metabolism;Global_and_overview_maps|Biosynthesis_of_secondary_metabolites;Metabolism;Global_and_overview_maps|Microbial_metabolism_in_divers…	Monosaccharide catabolism	cdf:CD630_04030
12	11	2	K01805	xylA;_xylose_isomerase_(EC:5.3.1.5)	Pentose_and_glucuronate_interconversions;Metabolism;Carbohydrate_metabolism|Fructose_and_mannose_metabolism;Metabolism;Carbohydrate_metabolism|Metabolic_pathways;Metabolism;Global_and_overview_maps	Monosaccharide catabolism	cdf:CD630_30640
3	4	3	K00661	maa;_maltose_O-acetyltransferase_(EC:2.3.1.79)	none	Polysaccharide catabolism	cdf:CD630_08720
6	5	4	K00691	mapA;_maltose_phosphorylase_(EC:2.4.1.8)	Starch_and_sucrose_metabolism;Metabolism;Carbohydrate_metabolism|Metabolic_pathways;Metabolism;Global_and_overview_maps	Polysaccharide catabolism	cdf:CD630_21880
5	5	3	K00661	maa;_maltose_O-acetyltransferase_(EC:2.3.1.79)	none	Polysaccharide catabolism	cdf:CD630_087201
7	4	2	none	maltose_O-acetyltransferase_(EC:2.3.1.79)	none	Polysaccharide catabolism	cdf:CD630_16670
13	14	19	K03486	treR;_GntR_family_transcriptional_regulator	none	Polysaccharide catabolism	cdf:CD630_30900
283	356	300	K01226	treA;_trehalose-6-phosphate_hydrolase_(EC:3.2.1.93)	Starch_and_sucrose_metabolism;Metabolism;Carbohydrate_metabolism	Polysaccharide catabolism	cdf:CD630_30910
4	69	16	K01223	bglA;_6-phospho-beta-glucosidase_(EC:3.2.1.86)	Glycolysis_/_Gluconeogenesis;Metabolism;Carbohydrate_metabolism	Polysaccharide catabolism	cdf:CD630_03890
28	15	14	K01223	6-phospho-beta-glucosidase_(EC:3.2.1.86)	Glycolysis_/_Gluconeogenesis;Metabolism;Carbohydrate_metabolism	Polysaccharide catabolism	cdf:CD630_08180
6	4	8	K01232	6-phospho-beta-glucosidase_(EC:3.2.1.86)	Starch_and_sucrose_metabolism;Metabolism;Carbohydrate_metabolism	Polysaccharide catabolism	cdf:CD630_13380
0	33	4	none	phospho-alpha-glucosidase_(EC:3.2.1.122)	none	Polysaccharide catabolism	cdf:CD630_30600
0	11	2	K01223	bglA;_6-phospho-beta-glucosidase_(EC:3.2.1.86)	Glycolysis_/_Gluconeogenesis;Metabolism;Carbohydrate_metabolism	Polysaccharide catabolism	cdf:CD630_30950
0	8	1	K01223	bglA;_6-phospho-beta-glucosidase_(EC:3.2.1.86)	Glycolysis_/_Gluconeogenesis;Metabolism;Carbohydrate_metabolism	Polysaccharide catabolism	cdf:CD630_30960
19	21	27	K03478	celG;_cellobiose-phosphate_degrading_protein	none	Polysaccharide catabolism	cdf:CD630_28810
13	7	13	K02759	PTS_system_lactose/cellobiose-family_transporter_subunit_IIA	Phosphotransferase_system_(PTS);Environmental_Information_Processing;Membrane_transport	PEP group translocators	cdf:CD630_01350
21	18	34	K02760	PTS_system_lactose/cellobiose-family_transporter_subunit_IIB	Phosphotransferase_system_(PTS);Environmental_Information_Processing;Membrane_transport	PEP group translocators	cdf:CD630_01360
30	19	38	K02761	PTS_system_lactose/cellobiose-family_transporter_subunit_IIC	Phosphotransferase_system_(PTS);Environmental_Information_Processing;Membrane_transport	PEP group translocators	cdf:CD630_01370
0	12	11	K02768	PTS_system_fructose-like_transporter_subunit_IIA	Fructose_and_mannose_metabolism;Metabolism;Carbohydrate_metabolism|Metabolic_pathways;Metabolism;Global_and_overview_maps|Phosphotransferase_system_(PTS);Environmental_Information_Processing;Membrane_transport	PEP group translocators	cdf:CD630_02060
1	16	21	K11203	PTS_system_fructose-like_transporter_subunit_IIC	none	PEP group translocators	cdf:CD630_02070
1	19	18	K11202	PTS_system_fructose-like_transporter_subunit_IIB_(EC:2.7.1.69)	none	PEP group translocators	cdf:CD630_02080
1	1	3	K17466	PTS_system_mannose/fructose/sorbose_transporter_subunit_IIC	Pentose_phosphate_pathway;Metabolism;Carbohydrate_metabolism|Microbial_metabolism_in_diverse_environments;Metabolism;Global_and_overview_maps|Phosphotransferase_system_(PTS);Environmental_Information_Processing;Membrane_transport	PEP group translocators	cdf:CD630_02880
0	1	3	K17467	PTS_system_mannose/fructose/sorbose_transporter_subunit_IID	Pentose_phosphate_pathway;Metabolism;Carbohydrate_metabolism|Microbial_metabolism_in_diverse_environments;Metabolism;Global_and_overview_maps|Phosphotransferase_system_(PTS);Environmental_Information_Processing;Membrane_transport	PEP group translocators	cdf:CD630_02890
4	72	16	K02755	bglF;_PTS_system_beta-glucoside-specific_transporter_subunit_IIABC_(EC:2.7.1.69)	Phosphotransferase_system_(PTS);Environmental_Information_Processing;Membrane_transport	PEP group translocators	cdf:CD630_03880
1	20	35	K02793	PTS_system_mannose/fructose/sorbose_transporter_subunit_IIA	Fructose_and_mannose_metabolism;Metabolism;Carbohydrate_metabolism|Amino_sugar_and_nucleotide_sugar_metabolism;Metabolism;Carbohydrate_metabolism|Metabolic_pathways;Metabolism;Global_and_overview_maps|Phosphotransferase_system_(PTS);Environmental_Information_Processing;Membrane_transport	PEP group translocators	cdf:CD630_04910
2	22	35	K02794	PTS_system_mannose/fructose/sorbose_transporter_subunit_IIB_(EC:2.7.1.69)	Fructose_and_mannose_metabolism;Metabolism;Carbohydrate_metabolism|Amino_sugar_and_nucleotide_sugar_metabolism;Metabolism;Carbohydrate_metabolism|Metabolic_pathways;Metabolism;Global_and_overview_maps|Phosphotransferase_system_(PTS);Environmental_Information_Processing;Membrane_transport	PEP group translocators	cdf:CD630_04920
3	27	54	K02795	PTS_system_mannose/fructose/sorbose_transporter_subunit_IIC	Fructose_and_mannose_metabolism;Metabolism;Carbohydrate_metabolism|Amino_sugar_and_nucleotide_sugar_metabolism;Metabolism;Carbohydrate_metabolism|Metabolic_pathways;Metabolism;Global_and_overview_maps|Phosphotransferase_system_(PTS);Environmental_Information_Processing;Membrane_transport	PEP group translocators	cdf:CD630_04930
5	38	70	K02796	PTS_system_mannose/fructose/sorbose_transporter_subunit_IID	Fructose_and_mannose_metabolism;Metabolism;Carbohydrate_metabolism|Amino_sugar_and_nucleotide_sugar_metabolism;Metabolism;Carbohydrate_metabolism|Metabolic_pathways;Metabolism;Global_and_overview_maps|Phosphotransferase_system_(PTS);Environmental_Information_Processing;Membrane_transport	PEP group translocators	cdf:CD630_04940
2	0	33	K02783	srlA;_PTS_system_glucitol/sorbitol-specific_transporter_subunit_IIC	Fructose_and_mannose_metabolism;Metabolism;Carbohydrate_metabolism|Phosphotransferase_system_(PTS);Environmental_Information_Processing;Membrane_transport	PEP group translocators	cdf:CD630_07640
4	0	34	K02782	srlEa;_PTS_system_sorbitol-specific_transporter_subunit_IIB_(EC:2.7.1.69)	Fructose_and_mannose_metabolism;Metabolism;Carbohydrate_metabolism|Phosphotransferase_system_(PTS);Environmental_Information_Processing;Membrane_transport	PEP group translocators	cdf:CD630_07650
3	1	34	K02783	srlEb;_PTS_system_glucitol/sorbitol-specific_transporter_subunit_IIB_(EC:2.7.1.69)	Fructose_and_mannose_metabolism;Metabolism;Carbohydrate_metabolism|Phosphotransferase_system_(PTS);Environmental_Information_Processing;Membrane_transport	PEP group translocators	cdf:CD630_07660
3	1	23	K02781	srlB;_PTS_system_sorbitol-specific_transporter_subunit_IIA_(EC:2.7.1.-)	Fructose_and_mannose_metabolism;Metabolism;Carbohydrate_metabolism|Phosphotransferase_system_(PTS);Environmental_Information_Processing;Membrane_transport	PEP group translocators	cdf:CD630_07670
67	47	100	none	PTS_system_transporter_subunit_IIB	none	PEP group translocators	cdf:CD630_08130
2	2	1	K02793	PTS_system_mannose/fructose/sorbose_transporter_subunit_IIA	Fructose_and_mannose_metabolism;Metabolism;Carbohydrate_metabolism|Amino_sugar_and_nucleotide_sugar_metabolism;Metabolism;Carbohydrate_metabolism|Metabolic_pathways;Metabolism;Global_and_overview_maps|Phosphotransferase_system_(PTS);Environmental_Information_Processing;Membrane_transport	PEP group translocators	cdf:CD630_10740
2	1	2	K02794	PTS_system_mannose/fructose/sorbose_transporter_subunit_IIB	Fructose_and_mannose_metabolism;Metabolism;Carbohydrate_metabolism|Amino_sugar_and_nucleotide_sugar_metabolism;Metabolism;Carbohydrate_metabolism|Metabolic_pathways;Metabolism;Global_and_overview_maps|Phosphotransferase_system_(PTS);Environmental_Information_Processing;Membrane_transport	PEP group translocators	cdf:CD630_10760
4	3	2	K02796	PTS_system_mannose/fructose/sorbose_transporter_subunit_IID	Fructose_and_mannose_metabolism;Metabolism;Carbohydrate_metabolism|Amino_sugar_and_nucleotide_sugar_metabolism;Metabolism;Carbohydrate_metabolism|Metabolic_pathways;Metabolism;Global_and_overview_maps|Phosphotransferase_system_(PTS);Environmental_Information_Processing;Membrane_transport	PEP group translocators	cdf:CD630_10780
12	11	15	K02774	PTS_system_transporter_subunit_IIB	Galactose_metabolism;Metabolism;Carbohydrate_metabolism|Metabolic_pathways;Metabolism;Global_and_overview_maps|Phosphotransferase_system_(PTS);Environmental_Information_Processing;Membrane_transport	PEP group translocators	cdf:CD630_10830
3	3	4	K02790	PTS_system_maltose_and_glucose-specific_transporter_subunits_IICB_(EC:2.7.1.69)	Glycolysis_/_Gluconeogenesis;Metabolism;Carbohydrate_metabolism|Starch_and_sucrose_metabolism;Metabolism;Carbohydrate_metabolism|Phosphotransferase_system_(PTS);Environmental_Information_Processing;Membrane_transport	PEP group translocators	cdf:CD630_13360
8	8	7	K02760	PTS_system_lactose/cellobiose-family_transporter_subunit_IIB	Phosphotransferase_system_(PTS);Environmental_Information_Processing;Membrane_transport	PEP group translocators	cdf:CD630_16020
6	4	124	K02768	fruABC;_PTS_system_fructose-specific_transporter_subunit_IIABC_(EC:2.7.1.69)	Fructose_and_mannose_metabolism;Metabolism;Carbohydrate_metabolism|Metabolic_pathways;Metabolism;Global_and_overview_maps|Phosphotransferase_system_(PTS);Environmental_Information_Processing;Membrane_transport	PEP group translocators	cdf:CD630_22690
0	6	4	K02775	PTS_system_fructose/mannitol_family_transporter_subunit_IIC	Galactose_metabolism;Metabolism;Carbohydrate_metabolism|Metabolic_pathways;Metabolism;Global_and_overview_maps|Phosphotransferase_system_(PTS);Environmental_Information_Processing;Membrane_transport	PEP group translocators	cdf:CD630_22800
0	5	4	K02774	PTS_system_fructose/mannitol_family_transporter_subunit_IIB	Galactose_metabolism;Metabolism;Carbohydrate_metabolism|Metabolic_pathways;Metabolism;Global_and_overview_maps|Phosphotransferase_system_(PTS);Environmental_Information_Processing;Membrane_transport	PEP group translocators	cdf:CD630_22810
0	5	2	none	PTS_system_fructose/mannitol_family_transporter_subunit_IIA	none	PEP group translocators	cdf:CD630_22820
20	23	171	K02775	PTS_system_fructose/mannitol_family_transporter_subunit_IIC	Galactose_metabolism;Metabolism;Carbohydrate_metabolism|Metabolic_pathways;Metabolism;Global_and_overview_maps|Phosphotransferase_system_(PTS);Environmental_Information_Processing;Membrane_transport	PEP group translocators	cdf:CD630_23250
11	18	94	K02774	PTS_system_fructose/mannitol_family_transporter_subunit_IIB_(EC:2.7.1.69)	Galactose_metabolism;Metabolism;Carbohydrate_metabolism|Metabolic_pathways;Metabolism;Global_and_overview_maps|Phosphotransferase_system_(PTS);Environmental_Information_Processing;Membrane_transport	PEP group translocators	cdf:CD630_23260
6	7	74	K02773	PTS_system_fructose/mannitol_family_transporter_subunit_IIA_(EC:2.7.1.69)	Galactose_metabolism;Metabolism;Carbohydrate_metabolism|Metabolic_pathways;Metabolism;Global_and_overview_maps|Phosphotransferase_system_(PTS);Environmental_Information_Processing;Membrane_transport	PEP group translocators	cdf:CD630_23270
156	2	47	K02798	mtlF;_PTS_system_mannitol-specific_transporter_subunit_IIA_(EC:2.7.1.69)	Fructose_and_mannose_metabolism;Metabolism;Carbohydrate_metabolism|Phosphotransferase_system_(PTS);Environmental_Information_Processing;Membrane_transport	PEP group translocators	cdf:CD630_23320
100	2	32	K02799	mtlA;_PTS_system_mannitol-specific_transporter_subunit_IICB_(EC:2.7.1.69)	Fructose_and_mannose_metabolism;Metabolism;Carbohydrate_metabolism|Phosphotransferase_system_(PTS);Environmental_Information_Processing;Membrane_transport	PEP group translocators	cdf:CD630_23340
8	5	12	K11203	PTS_system_fructose-like_transporter_subunit_IIC	none	PEP group translocators	cdf:CD630_24860
4	4	10	K11202	PTS_system_fructose-like_transporter_subunit_IIB_(EC:2.7.1.69)	none	PEP group translocators	cdf:CD630_24870
4	2	5	K02806	PTS_system_fructose-like_transporter_subunit_IIA	Phosphotransferase_system_(PTS);Environmental_Information_Processing;Membrane_transport	PEP group translocators	cdf:CD630_24880
0	8	2	K02790	PTS_system_glucose-like_transporter_subunit_IIBC_(EC:2.7.1.69)	Glycolysis_/_Gluconeogenesis;Metabolism;Carbohydrate_metabolism|Starch_and_sucrose_metabolism;Metabolism;Carbohydrate_metabolism|Phosphotransferase_system_(PTS);Environmental_Information_Processing;Membrane_transport	PEP group translocators	cdf:CD630_25100
0	11	2	K02777	PTS_system_glucose-like_transporter_subunit_IIA_(EC:2.7.1.69)	Glycolysis_/_Gluconeogenesis;Metabolism;Carbohydrate_metabolism|Starch_and_sucrose_metabolism;Metabolism;Carbohydrate_metabolism|Amino_sugar_and_nucleotide_sugar_metabolism;Metabolism;Carbohydrate_metabolism|Phosphotransferase_system_(PTS);Environmental_Information_Processing;Membrane_transport	PEP group translocators	cdf:CD630_25120
0	3	7	K02822	PTS_system_fructose/mannitol-family_transporter_subunit_IIB_(EC:2.7.1.69)	Ascorbate_and_aldarate_metabolism;Metabolism;Carbohydrate_metabolism|Metabolic_pathways;Metabolism;Global_and_overview_maps|Microbial_metabolism_in_diverse_environments;Metabolism;Global_and_overview_maps|Phosphotransferase_system_(PTS);Environmental_Information_Processing;Membrane_transport	PEP group translocators	cdf:CD630_25550
1	4	10	none	PTS_system_fructose/mannitol-family_transporter_subunit_IIAB	none	PEP group translocators	cdf:CD630_25560
0	3	10	K02768	PTS_system_mannose-specfic_transporter_subunit_IIA	Fructose_and_mannose_metabolism;Metabolism;Carbohydrate_metabolism|Metabolic_pathways;Metabolism;Global_and_overview_maps|Phosphotransferase_system_(PTS);Environmental_Information_Processing;Membrane_transport	PEP group translocators	cdf:CD630_25660
0	8	27	K02769	PTS_system_mannose-specfic_transporter_subunit_IIB_(EC:2.7.1.69)	Fructose_and_mannose_metabolism;Metabolism;Carbohydrate_metabolism|Metabolic_pathways;Metabolism;Global_and_overview_maps|Phosphotransferase_system_(PTS);Environmental_Information_Processing;Membrane_transport	PEP group translocators	cdf:CD630_25670
1	17	43	K02770	PTS_system_mannose-specfic_transporter_subunit_IIC	Fructose_and_mannose_metabolism;Metabolism;Carbohydrate_metabolism|Metabolic_pathways;Metabolism;Global_and_overview_maps|Phosphotransferase_system_(PTS);Environmental_Information_Processing;Membrane_transport	PEP group translocators	cdf:CD630_25680
107	63	35	K11189	ptsH;_PTS_system_HPr_protein	none	PEP group translocators	cdf:CD630_27560
17	16	20	K02759	celC;_PTS_system_cellobiose-specific_transporter_subunit_IIA_(EC:2.7.1.69)	Phosphotransferase_system_(PTS);Environmental_Information_Processing;Membrane_transport	PEP group translocators	cdf:CD630_28800
1	2	12	K02761	celB;_PTS_system_cellobiose-specific_transporter_subunit_IIC	Phosphotransferase_system_(PTS);Environmental_Information_Processing;Membrane_transport	PEP group translocators	cdf:CD630_28830
2	2	7	K02760	celA;_PTS_system_cellobiose-specific_transporter_subunit_IIB_(EC:2.7.1.69)	Phosphotransferase_system_(PTS);Environmental_Information_Processing;Membrane_transport	PEP group translocators	cdf:CD630_28840
2	3	15	K02770	PTS_system_mannose-specfic_transporter_subunit_IIC	Fructose_and_mannose_metabolism;Metabolism;Carbohydrate_metabolism|Metabolic_pathways;Metabolism;Global_and_overview_maps|Phosphotransferase_system_(PTS);Environmental_Information_Processing;Membrane_transport	PEP group translocators	cdf:CD630_30130
0	2	12	K02769	PTS_system_mannose-specfic_transporter_subunit_IIB_(EC:2.7.1.69)	Fructose_and_mannose_metabolism;Metabolism;Carbohydrate_metabolism|Metabolic_pathways;Metabolism;Global_and_overview_maps|Phosphotransferase_system_(PTS);Environmental_Information_Processing;Membrane_transport	PEP group translocators	cdf:CD630_30140
4	2	12	K02768	PTS_system_mannose-specfic_transporter_subunit_IIA	Fructose_and_mannose_metabolism;Metabolism;Carbohydrate_metabolism|Metabolic_pathways;Metabolism;Global_and_overview_maps|Phosphotransferase_system_(PTS);Environmental_Information_Processing;Membrane_transport	PEP group translocators	cdf:CD630_30150
0	20	2	none	PTS_system_alpha-glucoside-specific_transporter_subunit_IIA	none	PEP group translocators	cdf:CD630_30580
0	23	4	K02749	PTS_system_alpha-glucoside-specific_transporter_subunit_IICB_(EC:2.7.1.69)	Glycolysis_/_Gluconeogenesis;Metabolism;Carbohydrate_metabolism|Phosphotransferase_system_(PTS);Environmental_Information_Processing;Membrane_transport	PEP group translocators	cdf:CD630_30610
42	38	18	K02793	xynA;_PTS_system_xyloside-specific_transporter_subunit_IIA	Fructose_and_mannose_metabolism;Metabolism;Carbohydrate_metabolism|Amino_sugar_and_nucleotide_sugar_metabolism;Metabolism;Carbohydrate_metabolism|Metabolic_pathways;Metabolism;Global_and_overview_maps|Phosphotransferase_system_(PTS);Environmental_Information_Processing;Membrane_transport	PEP group translocators	cdf:CD630_30670
37	29	14	K02794	xynB;_PTS_system_xyloside-specific_transporter_subunit_IIB_(EC:2.7.1.69)	Fructose_and_mannose_metabolism;Metabolism;Carbohydrate_metabolism|Amino_sugar_and_nucleotide_sugar_metabolism;Metabolism;Carbohydrate_metabolism|Metabolic_pathways;Metabolism;Global_and_overview_maps|Phosphotransferase_system_(PTS);Environmental_Information_Processing;Membrane_transport	PEP group translocators	cdf:CD630_30680
36	28	13	K02796	xynD;_PTS_system_xyloside-specific_transporter_subunit_IID	Fructose_and_mannose_metabolism;Metabolism;Carbohydrate_metabolism|Amino_sugar_and_nucleotide_sugar_metabolism;Metabolism;Carbohydrate_metabolism|Metabolic_pathways;Metabolism;Global_and_overview_maps|Phosphotransferase_system_(PTS);Environmental_Information_Processing;Membrane_transport	PEP group translocators	cdf:CD630_30690
25	28	9	K02795	xynC;_PTS_system_xyloside-specific_transporter_subunit_IIC	Fructose_and_mannose_metabolism;Metabolism;Carbohydrate_metabolism|Amino_sugar_and_nucleotide_sugar_metabolism;Metabolism;Carbohydrate_metabolism|Metabolic_pathways;Metabolism;Global_and_overview_maps|Phosphotransferase_system_(PTS);Environmental_Information_Processing;Membrane_transport	PEP group translocators	cdf:CD630_30700
20	16	19	K02769	tagABC;_PTS_system_tagatose-specific_transporter_subunit_IIABC_(EC:2.7.1.69)	Fructose_and_mannose_metabolism;Metabolism;Carbohydrate_metabolism|Metabolic_pathways;Metabolism;Global_and_overview_maps|Phosphotransferase_system_(PTS);Environmental_Information_Processing;Membrane_transport	PEP group translocators	cdf:CD630_307501
3	2	2	K11198	mngA;_PTS_system_2-O-a-mannosyl-D-glycerate_specific_transporter_subunit_IIABC_(EC:2.7.1.69)	Phosphotransferase_system_(PTS);Environmental_Information_Processing;Membrane_transport	PEP group translocators	cdf:CD630_30860
278	644	508	K02803	PTS_system_glucose-like_transporter_subunit_IIBC_(EC:2.7.1.69)	Amino_sugar_and_nucleotide_sugar_metabolism;Metabolism;Carbohydrate_metabolism|Phosphotransferase_system_(PTS);Environmental_Information_Processing;Membrane_transport	PEP group translocators	cdf:CD630_30890
0	8	2	K02755	bglF;_PTS_system_beta-glucoside-specific_transporter_subunit_IIABC_(EC:2.7.1.69)	Phosphotransferase_system_(PTS);Environmental_Information_Processing;Membrane_transport	PEP group translocators	cdf:CD630_30970
1	3	3	K02777	PTS_system_glucose-like_transporter_subunit_IIA	Glycolysis_/_Gluconeogenesis;Metabolism;Carbohydrate_metabolism|Starch_and_sucrose_metabolism;Metabolism;Carbohydrate_metabolism|Amino_sugar_and_nucleotide_sugar_metabolism;Metabolism;Carbohydrate_metabolism|Phosphotransferase_system_(PTS);Environmental_Information_Processing;Membrane_transport	PEP group translocators	cdf:CD630_31030
2	3	5	none	PTS_system_fructose-like_transporter_subunit_IIA	none	PEP group translocators	cdf:CD630_31320
13	42	41	K02768	PTS_system_fructose-like_transporter_subunit_IIABC_(EC:2.7.1.69)	Fructose_and_mannose_metabolism;Metabolism;Carbohydrate_metabolism|Metabolic_pathways;Metabolism;Global_and_overview_maps|Phosphotransferase_system_(PTS);Environmental_Information_Processing;Membrane_transport	PEP group translocators	cdf:CD630_31340
1	11	9	K02796	PTS_system_mannose/fructose/sorbose_transporter_subunit_IID	Fructose_and_mannose_metabolism;Metabolism;Carbohydrate_metabolism|Amino_sugar_and_nucleotide_sugar_metabolism;Metabolism;Carbohydrate_metabolism|Metabolic_pathways;Metabolism;Global_and_overview_maps|Phosphotransferase_system_(PTS);Environmental_Information_Processing;Membrane_transport	PEP group translocators	cdf:CD630_32760
0	9	6	K02795	PTS_system_mannose/fructose/sorbose_transporter_subunit_IIC	Fructose_and_mannose_metabolism;Metabolism;Carbohydrate_metabolism|Amino_sugar_and_nucleotide_sugar_metabolism;Metabolism;Carbohydrate_metabolism|Metabolic_pathways;Metabolism;Global_and_overview_maps|Phosphotransferase_system_(PTS);Environmental_Information_Processing;Membrane_transport	PEP group translocators	cdf:CD630_32770
0	4	4	K02793	PTS_system_mannose/fructose/sorbose_transporter_subunit_IIA	Fructose_and_mannose_metabolism;Metabolism;Carbohydrate_metabolism|Amino_sugar_and_nucleotide_sugar_metabolism;Metabolism;Carbohydrate_metabolism|Metabolic_pathways;Metabolism;Global_and_overview_maps|Phosphotransferase_system_(PTS);Environmental_Information_Processing;Membrane_transport	PEP group translocators	cdf:CD630_32780
0	5	3	K02794	PTS_system_mannose/fructose/sorbose_transporter_subunit_IIB_(EC:2.7.1.69)	Fructose_and_mannose_metabolism;Metabolism;Carbohydrate_metabolism|Amino_sugar_and_nucleotide_sugar_metabolism;Metabolism;Carbohydrate_metabolism|Metabolic_pathways;Metabolism;Global_and_overview_maps|Phosphotransferase_system_(PTS);Environmental_Information_Processing;Membrane_transport	PEP group translocators	cdf:CD630_32790
19	8	24	K02761	PTS_system_lactose/cellobiose-family_transporter_subunit_IIC	Phosphotransferase_system_(PTS);Environmental_Information_Processing;Membrane_transport	PEP group translocators	cdf:CD630_34430
12	10	23	K02760	PTS_system_lactose/cellobiose-family_transporter_subunit_IIB	Phosphotransferase_system_(PTS);Environmental_Information_Processing;Membrane_transport	PEP group translocators	cdf:CD630_34440
10	4	10	none	PTS_system_lactose/cellobiose-family_transporter_subunit_IIA	none	PEP group translocators	cdf:CD630_34450
2	39	19	K03475	PTS_system_ascorbate-specific_transporter_subunit_IIC	Ascorbate_and_aldarate_metabolism;Metabolism;Carbohydrate_metabolism|Metabolic_pathways;Metabolism;Global_and_overview_maps|Microbial_metabolism_in_diverse_environments;Metabolism;Global_and_overview_maps|Phosphotransferase_system_(PTS);Environmental_Information_Processing;Membrane_transport	PEP group translocators	cdf:CD630_36290
4	30	14	K02822	PTS_system_fructose/mannitol-family_transporter_subunit_IIB	Ascorbate_and_aldarate_metabolism;Metabolism;Carbohydrate_metabolism|Metabolic_pathways;Metabolism;Global_and_overview_maps|Microbial_metabolism_in_diverse_environments;Metabolism;Global_and_overview_maps|Phosphotransferase_system_(PTS);Environmental_Information_Processing;Membrane_transport	PEP group translocators	cdf:CD630_36300
2	5	2	K02759	licA;_PTS_system_lichenan-specific_transporter_subunit_IIA	Phosphotransferase_system_(PTS);Environmental_Information_Processing;Membrane_transport	PEP group translocators	cdf:CD630_36470
1	4	3	K02760	licB;_PTS_system_lichenan-specific_transporter_subunit_IIB_(EC:2.7.1.69)	Phosphotransferase_system_(PTS);Environmental_Information_Processing;Membrane_transport	PEP group translocators	cdf:CD630_36480
8	4	3	none	PTS_system_lactose/cellobiose-family_transporter_subunit_IIC	none	PEP group translocators	cdf:CD630_36500
12	11	5	none	pyridoxal_phosphate-dependent_transferase;_putative_aluminium_resistance	none	PEP group translocators	cdf:CD630_19730
35	146	127	none	pyridoxal_phosphate-dependent_transferase	none	PEP group translocators	cdf:CD630_23820
0	11	1	none	pyridoxal_phosphate-dependent_transferase_(EC:2.6.1.-)	none	PEP group translocators	cdf:CD630_24240
2	1	2	K14155	pyridoxal_phosphate-dependent_transferase	Cysteine_and_methionine_metabolism;Metabolism;Amino_acid_metabolism|Selenocompound_metabolism;Metabolism;Metabolism_of_other_amino_acids|Metabolic_pathways;Metabolism;Global_and_overview_maps|Biosynthesis_of_secondary_metabolites;Metabolism;Global_and_overview_maps|Biosynthesis_of_amino_acids;Metabolism;Global_and_overview_maps	PEP group translocators	cdf:CD630_24840
7	10	21	none	pyridoxal_phosphate-dependent_transferase	none	PEP group translocators	cdf:CD630_25020
5	6	6	K14155	pyridoxal_phosphate-dependent_transferase	Cysteine_and_methionine_metabolism;Metabolism;Amino_acid_metabolism|Selenocompound_metabolism;Metabolism;Metabolism_of_other_amino_acids|Metabolic_pathways;Metabolism;Global_and_overview_maps|Biosynthesis_of_secondary_metabolites;Metabolism;Global_and_overview_maps|Biosynthesis_of_amino_acids;Metabolism;Global_and_overview_maps	PEP group translocators	cdf:CD630_26960
0	4	2	K14155	pyridoxal_phosphate-dependent_transferase	Cysteine_and_methionine_metabolism;Metabolism;Amino_acid_metabolism|Selenocompound_metabolism;Metabolism;Metabolism_of_other_amino_acids|Metabolic_pathways;Metabolism;Global_and_overview_maps|Biosynthesis_of_secondary_metabolites;Metabolism;Global_and_overview_maps|Biosynthesis_of_amino_acids;Metabolism;Global_and_overview_maps	PEP group translocators	cdf:CD630_27330
0	45	2	none	pyridoxal_phosphate-dependent_transferase_(EC:2.8.1.7)	none	PEP group translocators	cdf:CD630_30320
17	8	24	none	pyridoxal_phosphate-dependent_transferase_(PLP-dependent_transferase)_(EC:2.6.1.-)	none	PEP group translocators	cdf:CD630_34410
143	1	3	K01989	ABC_transporter_sugar-family_extracellular_solute-binding_protein	none	ABC sugar transporters	cdf:CD630_08730
96	0	3	K05833	ABC_transporter_sugar-family_ATP-binding_protein_(EC:3.6.3.-)	none	ABC sugar transporters	cdf:CD630_08740
54	1	4	K05832	ABC_transporter_sugar-family_permease	none	ABC sugar transporters	cdf:CD630_08750
4	0	2	K01989	ABC_transporter_sugar-family_extracellular_solute-binding_protein	none	ABC sugar transporters	cdf:CD630_08760
4	1	2	K05833	ABC_transporter_sugar-family_ATP-binding_protein_(EC:3.6.3.-)	none	ABC sugar transporters	cdf:CD630_08770
30	1	3	K05832	ABC_transporter_sugar-specific_permease	none	ABC sugar transporters	cdf:CD630_08780
2	0	6	K10441	ABC_transporter_sugar-family_ATP-binding_protein_(EC:3.6.3.-)	ABC_transporters;Environmental_Information_Processing;Membrane_transport	ABC sugar transporters	cdf:CD630_15870
1	1	3	K10440	ABC_transporter_sugar-family_permease	ABC_transporters;Environmental_Information_Processing;Membrane_transport	ABC sugar transporters	cdf:CD630_15880
3	1	3	K10439	ABC_transporter_sugar-family_extracellular_solute-binding_protein	ABC_transporters;Environmental_Information_Processing;Membrane_transport|Bacterial_chemotaxis;Cellular_Processes;Cell_motility	ABC sugar transporters	cdf:CD630_15890
7	8	9	K10112	ABC_transporter_sugar-family_ATP-binding_protein_(EC:3.6.3.-)	ABC_transporters;Environmental_Information_Processing;Membrane_transport	ABC sugar transporters	cdf:CD630_24560
31	13	2	K02026	ABC_transporter_sugar-family_permease	none	ABC sugar transporters	cdf:CD630_25480
22	13	2	none	ABC_transporter_sugar-family_permease	none	ABC sugar transporters	cdf:CD630_25490
38	30	7	none	ABC_transporter_sugar-family_extracellular_solute-binding_protein	none	ABC sugar transporters	cdf:CD630_25500
3	0	22	none	srlR;_PTS_operon_transcription_antiterminator	none	Sugar alcohol catabolism	cdf:CD630_07620
2	0	23	none	srlM;_Sorbitol_operon_activator_protein_(Glucitol)	none	Sugar alcohol catabolism	cdf:CD630_07630
3	0	31	K02783	srlA;_PTS_system_glucitol/sorbitol-specific_transporter_subunit_IIC	Fructose_and_mannose_metabolism;Metabolism;Carbohydrate_metabolism|Phosphotransferase_system_(PTS);Environmental_Information_Processing;Membrane_transport	Sugar alcohol catabolism	cdf:CD630_076401
2	1	22	K02781	srlB;_PTS_system_sorbitol-specific_transporter_subunit_IIA_(EC:2.7.1.-)	Fructose_and_mannose_metabolism;Metabolism;Carbohydrate_metabolism|Phosphotransferase_system_(PTS);Environmental_Information_Processing;Membrane_transport	Sugar alcohol catabolism	cdf:CD630_076701
4	1	44	K00068	srlD;_sorbitol-6-phosphate_dehydrogenase_(EC:1.1.1.140)	Fructose_and_mannose_metabolism;Metabolism;Carbohydrate_metabolism	Sugar alcohol catabolism	cdf:CD630_07680
3	0	30	K02782	srlEa;_PTS_system_sorbitol-specific_transporter_subunit_IIB_(EC:2.7.1.69)	Fructose_and_mannose_metabolism;Metabolism;Carbohydrate_metabolism|Phosphotransferase_system_(PTS);Environmental_Information_Processing;Membrane_transport	Sugar alcohol catabolism	cdf:CD630_076501
2	1	30	K02783	srlEb;_PTS_system_glucitol/sorbitol-specific_transporter_subunit_IIB_(EC:2.7.1.69)	Fructose_and_mannose_metabolism;Metabolism;Carbohydrate_metabolism|Phosphotransferase_system_(PTS);Environmental_Information_Processing;Membrane_transport	Sugar alcohol catabolism	cdf:CD630_076601
217	3	79	K00009	mtlD;_mannitol-1-phosphate_5-dehydrogenase_(EC:1.1.1.17)	Fructose_and_mannose_metabolism;Metabolism;Carbohydrate_metabolism	Sugar alcohol catabolism	cdf:CD630_23310
156	2	48	K02798	mtlF;_PTS_system_mannitol-specific_transporter_subunit_IIA_(EC:2.7.1.69)	Fructose_and_mannose_metabolism;Metabolism;Carbohydrate_metabolism|Phosphotransferase_system_(PTS);Environmental_Information_Processing;Membrane_transport	Sugar alcohol catabolism	cdf:CD630_233201
125	3	43	none	mtlR;_PTS_operon_transcription_antiterminator	none	Sugar alcohol catabolism	cdf:CD630_23330
94	2	38	K02799	mtlA;_PTS_system_mannitol-specific_transporter_subunit_IICB_(EC:2.7.1.69)	Fructose_and_mannose_metabolism;Metabolism;Carbohydrate_metabolism|Phosphotransferase_system_(PTS);Environmental_Information_Processing;Membrane_transport	Sugar alcohol catabolism	cdf:CD630_233401
35	109	111	K00929	buk;_butyrate_kinase_(EC:2.7.2.7)	Butanoate_metabolism;Metabolism;Carbohydrate_metabolism|Metabolic_pathways;Metabolism;Global_and_overview_maps	Fermentation end steps	cdf:CD630_01130
47	244	143	K00929	buk;_butyrate_kinase_(EC:2.7.2.7)	Butanoate_metabolism;Metabolism;Carbohydrate_metabolism|Metabolic_pathways;Metabolism;Global_and_overview_maps	Fermentation end steps	cdf:CD630_23790
0	6	2	K00929	buk1;_butyrate_kinase_(EC:2.7.2.7)	Butanoate_metabolism;Metabolism;Carbohydrate_metabolism|Metabolic_pathways;Metabolism;Global_and_overview_maps	Fermentation end steps	cdf:CD630_24260
20	84	97	K00634	ptb;_phosphate_butyryltransferase_(EC:2.3.1.19)	Butanoate_metabolism;Metabolism;Carbohydrate_metabolism|Metabolic_pathways;Metabolism;Global_and_overview_maps	Fermentation end steps	cdf:CD630_01120
7	34	46	K00634	ptb;_phosphate_butyryltransferase_(Phosphotransbutyrylase)_(EC:2.3.1.19)	Butanoate_metabolism;Metabolism;Carbohydrate_metabolism|Metabolic_pathways;Metabolism;Global_and_overview_maps	Fermentation end steps	cdf:CD630_07150
0	7	2	none	ptb;_phosphate_butyryltransferase_(Phosphotransbutyrylase)_(EC:2.3.1.19)	none	Fermentation end steps	cdf:CD630_24250
7	15	4	none	4-hydroxyphenylacetate_decarboxylase,catalytic_subunit_HpdB	none	Fermentation end steps	cdf:CD630_01530
7	15	4	none	4-hydroxyphenylacetate_decarboxylase,regulatory_subunit_HpdC	none	Fermentation end steps	cdf:CD630_01540
8	21	6	K04069	4-hydroxyphenylacetate_decarboxylase,activating_subunit_HpdA;_putative_glycyl-radical_activating_family_protein	none	Fermentation end steps	cdf:CD630_01550
115	80	69	K00925	ackA;_acetate_kinase_(EC:2.7.2.1)	Taurine_and_hypotaurine_metabolism;Metabolism;Metabolism_of_other_amino_acids|Pyruvate_metabolism;Metabolism;Carbohydrate_metabolism|Propanoate_metabolism;Metabolism;Carbohydrate_metabolism|Methane_metabolism;Metabolism;Energy_metabolism|Metabolic_pathways;Metabolism;Global_and_overview_maps|Microbial_metabolism_in_diverse_environments;Metabolism;Global_and_overview_maps|Carbon_metabolism;Metabol…	Fermentation end steps	cdf:CD630_11750
138	435	404	K00174	2-ketoisovalerate_ferredoxin_reductase_(EC:1.2.7.-)	Citrate_cycle_(TCA_cycle);Metabolism;Carbohydrate_metabolism|Metabolic_pathways;Metabolism;Global_and_overview_maps|Microbial_metabolism_in_diverse_environments;Metabolism;Global_and_overview_maps|Carbon_metabolism;Metabolism;Global_and_overview_maps	Fermentation end steps	cdf:CD630_01160
61	125	70	none	sucD;_succinate-semialdehyde_dehydrogenase_(NAD(P)+)_(EC:1.2.1.16)	none	Fermentation end steps	cdf:CD630_23420
1	74	4	K04072	adhE;_bifunctional_acetaldehyde-CoA/alcohol_dehydrogenase_(EC:1.2.1.10_1.1.1.1)	Glycolysis_/_Gluconeogenesis;Metabolism;Carbohydrate_metabolism|Fatty_acid_degradation;Metabolism;Lipid_metabolism|Tyrosine_metabolism;Metabolism;Amino_acid_metabolism|Benzoate_degradation;Metabolism;Xenobiotics_biodegradation_and_metabolism|Pyruvate_metabolism;Metabolism;Carbohydrate_metabolism|Chloroalkane_and_chloroalkene_degradation;Metabolism;Xenobiotics_biodegradation_and_metabolism|Naphtha…	Fermentation end steps	cdf:CD630_03340
550	6	657	K04072	adhE;_bifunctional_acetaldehyde-CoA/alcohol_dehydrogenase_(EC:1.2.1.10_1.1.1.1)	Glycolysis_/_Gluconeogenesis;Metabolism;Carbohydrate_metabolism|Fatty_acid_degradation;Metabolism;Lipid_metabolism|Tyrosine_metabolism;Metabolism;Amino_acid_metabolism|Benzoate_degradation;Metabolism;Xenobiotics_biodegradation_and_metabolism|Pyruvate_metabolism;Metabolism;Carbohydrate_metabolism|Chloroalkane_and_chloroalkene_degradation;Metabolism;Xenobiotics_biodegradation_and_metabolism|Naphtha…	Fermentation end steps	cdf:CD630_29660
50	144	109	none	cat2;_4-hydroxybutyrate_CoA-transferase	none	Fermentation end steps	cdf:CD630_23390
52	97	53	none	cat1;_succinyl-CoA:coenzyme_A_transferase_(EC:2.8.3.-)	none	Fermentation end steps	cdf:CD630_23430
60	173	130	K14534	abfD;_gamma-aminobutyrate_metabolism_dehydratase/isomerase_(EC:4.2.1.-_5.3.3.3)	Butanoate_metabolism;Metabolism;Carbohydrate_metabolism|Microbial_metabolism_in_diverse_environments;Metabolism;Global_and_overview_maps|Carbon_metabolism;Metabolism;Global_and_overview_maps	Fermentation end steps	cdf:CD630_23410
235	231	517	K00074	hbd;_3-hydroxybutyryl-CoA_dehydrogenase_(EC:1.1.1.157)	Phenylalanine_metabolism;Metabolism;Amino_acid_metabolism|Benzoate_degradation;Metabolism;Xenobiotics_biodegradation_and_metabolism|Butanoate_metabolism;Metabolism;Carbohydrate_metabolism|Metabolic_pathways;Metabolism;Global_and_overview_maps|Microbial_metabolism_in_diverse_environments;Metabolism;Global_and_overview_maps	Fermentation end steps	cdf:CD630_10580
