# Supplementary material for: Clostridium difficile Colonizes Alternative Nutrient Niches during Infection across Distinct Murine Gut Microbiomes
Source: mSystems. 2017 Jul 25;2(4):e00063-17. doi: 10.1128/mSystems.00063-17 (PMC5527303; doi:10.1128/mSystems.00063-17)
Supplement: TABLE S2 [file sys004172122st7.xlsx]

## Sheet: Sheet1
KO	cefoperazone-pretreated (normalized reads)	clindamycin-pretreated (normalized reads)	streptomycin-pretreated (normalized reads)	ex-germfree (normalized reads)	gene_name	CD630_genes	pathways	enzymatic_reactions	chemical_formulas
K00001	7	6	6	0	alcohol_dehydrogenase_[EC:1.1.1.1]	cdf:CD630_28430	Glycolysis_/_Gluconeogenesis,Fatty_acid_degradation,Tyrosine_metabolism,Chloroalkane_and_chloroalkene_degradation,Naphthalene_degradation,Retinol_metabolism,Metabolism_of_xenobiotics_by_cytochrome_P450,Drug_metabolism_-_cytochrome_P450,Metabolic_pathways,Biosynthesis_of_secondary_metabolites,Microbial_metabolism_in_diverse_environments,Degradation_of_aromatic_compounds	R00623,R00754,R02124,R04880,R05233,R05234,R06917,R06927,R07105,R08281,R08306,R08310	C00226<=>C00071,C00469<=>C00084,C00473<=>C00376,C05576<=>C05577,C05577<=>C05576,C06611=>C06613,C06613<=>C06611,C06611<=>C06613,C06612=>C16348,C16348<=>C06612,C06612<=>C16348,C14089=>C14090,C14089<=>C14090,C02909=>C14099,C02909<=>C14099,C06899=>C07490,C07645=>C16551,C16586=>C16587,C16595=>C16596
K00003	2	1	2	0	homoserine_dehydrogenase_[EC:1.1.1.3]	cdf:CD630_11660,cdf:CD630_15800	Glycine,_serine_and_threonine_metabolism,Cysteine_and_methionine_metabolism,Lysine_biosynthesis,Metabolic_pathways,Biosynthesis_of_secondary_metabolites,Microbial_metabolism_in_diverse_environments,Biosynthesis_of_amino_acids	R01773,R01775	C00263<=>C00441,C00441=>C00263,C00263<=>C00441,C00441=>C00263
K00008	16	24	157	0	L-iditol_2-dehydrogenase_[EC:1.1.1.14]	cdf:CD630_04900,cdf:CD630_23230,cdf:CD630_23240	Fructose_and_mannose_metabolism,Metabolic_pathways	R00875	C00794<=>C00095
K00009	110	2	45	6	mannitol-1-phosphate_5-dehydrogenase_[EC:1.1.1.17]	cdf:CD630_23310	Fructose_and_mannose_metabolism	R02703	C00644<=>C05345
K00012	14	7	4	1	UDPglucose_6-dehydrogenase_[EC:1.1.1.22]	cdf:CD630_27710	Pentose_and_glucuronate_interconversions,Ascorbate_and_aldarate_metabolism,Starch_and_sucrose_metabolism,Amino_sugar_and_nucleotide_sugar_metabolism,Metabolic_pathways,Biosynthesis_of_secondary_metabolites	R00286	C00029<=>C00167,C00029=>C00167
K00013	2	2	1	0	histidinol_dehydrogenase_[EC:1.1.1.23]	cdf:CD630_15820	Histidine_metabolism,Metabolic_pathways,Biosynthesis_of_secondary_metabolites,Biosynthesis_of_amino_acids	R01158,R01163,R03012	C00860=>C00135,C01929=>C00135,C01929<=>C00135,C00860=>C01929,C00860<=>C01929
K00014	2	1	1	2	shikimate_dehydrogenase_[EC:1.1.1.25]	cdf:CD630_18370,cdf:CD630_27080	Phenylalanine,_tyrosine_and_tryptophan_biosynthesis,Metabolic_pathways,Biosynthesis_of_secondary_metabolites,Biosynthesis_of_amino_acids	R02413	C00493<=>C02637,C02637<=>C00493,C02637=>C00493
K00016	4	10	17	0	L-lactate_dehydrogenase_[EC:1.1.1.27]	cdf:CD630_21640	Glycolysis_/_Gluconeogenesis,Cysteine_and_methionine_metabolism,Pyruvate_metabolism,Propanoate_metabolism,Metabolic_pathways,Biosynthesis_of_secondary_metabolites,Microbial_metabolism_in_diverse_environments	R00703,R01000,R03104	C00186<=>C00022,C00022<=>C00186,C05984=>C00109,C00957=>C05823
K00019	0	18	3	0	3-hydroxybutyrate_dehydrogenase_[EC:1.1.1.30]	cdf:CD630_26790	Synthesis_and_degradation_of_ketone_bodies,Butanoate_metabolism,Metabolic_pathways	R01361	C01089<=>C00164
K00027	4	3	2	1	malate_dehydrogenase_(oxaloacetate-decarboxylating)_[EC:1.1.1.38]	cdf:CD630_10050	Pyruvate_metabolism,Carbon_metabolism,Two-component_system	R00214	C00149<=>C00022,C00149=>C00022,C00149<=>C00022+C00011
K00030	4	0	2	0	isocitrate_dehydrogenase_(NAD+)_[EC:1.1.1.41]	cdf:CD630_08340	Citrate_cycle_(TCA_cycle),Metabolic_pathways,Biosynthesis_of_secondary_metabolites,Microbial_metabolism_in_diverse_environments,Carbon_metabolism,2-Oxocarboxylic_acid_metabolism,Biosynthesis_of_amino_acids	R00709	C00311<=>C00026,C00026<=>C00311,C00311=>C00026
K00042	0	0	2	0	2-hydroxy-3-oxopropionate_reductase_[EC:1.1.1.60]	cdf:CD630_28130	Glyoxylate_and_dicarboxylate_metabolism,Metabolic_pathways	R01745,R01747	C00258<=>C01146,C00258<=>C01146
K00043	30	74	70	0	4-hydroxybutyrate_dehydrogenase_[EC:1.1.1.61]	cdf:CD630_23380	Butanoate_metabolism	R01644	C00989<=>C00232
K00052	0	0	1	0	3-isopropylmalate_dehydrogenase_[EC:1.1.1.85]	cdf:CD630_09920	Valine,_leucine_and_isoleucine_biosynthesis,Metabolic_pathways,Biosynthesis_of_secondary_metabolites,2-Oxocarboxylic_acid_metabolism,Biosynthesis_of_amino_acids	R00994,R04426,R10052	C06032=>C00109,C00109<=>C06032,C04411<=>C04236,C04411=>C04236,C04411=>C00233
K00053	0	2	3	0	ketol-acid_reductoisomerase_[EC:1.1.1.86]	cdf:CD630_15650	Valine,_leucine_and_isoleucine_biosynthesis,Pantothenate_and_CoA_biosynthesis,Metabolic_pathways,Biosynthesis_of_secondary_metabolites,2-Oxocarboxylic_acid_metabolism,Biosynthesis_of_amino_acids	R03051,R04440,R05068,R05069,R05071	C00900=>C04039,C04272<=>C04181,C04181=>C04272,C06007<=>C14463,C14463=>C06007,C06006<=>C14463,C06006=>C14463,C06010<=>C04181,C06010=>C04181
K00057	11	9	17	3	glycerol-3-phosphate_dehydrogenase_(NAD(P)+)_[EC:1.1.1.94]	cdf:CD630_26300	Glycerophospholipid_metabolism	R00842,R00844	C00093<=>C00111,C00093<=>C00111
K00058	2	1	3	0	D-3-phosphoglycerate_dehydrogenase_[EC:1.1.1.95]	cdf:CD630_09950	Glycine,_serine_and_threonine_metabolism,Methane_metabolism,Metabolic_pathways,Microbial_metabolism_in_diverse_environments,Carbon_metabolism,Biosynthesis_of_amino_acids	R01513	C00197<=>C03232,C00197=>C03232
K00059	31	16	7	1	3-oxoacyl-[acyl-carrier_protein]_reductase_[EC:1.1.1.100]	cdf:CD630_11820,cdf:CD630_25770	Fatty_acid_biosynthesis,Biotin_metabolism,Biosynthesis_of_unsaturated_fatty_acids,Metabolic_pathways,Fatty_acid_metabolism	R04533,R04534,R04536,R04543,R04566,R04953,R04964,R07759,R07763,R10116,R10120	C04618<=>C05744,C05744=>C04618,C05753<=>C04619,C04619<=>C05753,C05753=>C04619,C05750<=>C04620,C04620<=>C05750,C05750=>C04620,C05762<=>C04633,C04633<=>C05762,C05762=>C04633,C05759<=>C04688,C05759=>C04688,C05746<=>C05747,C05746=>C05747,C05756<=>C05757,C05756=>C05757,C16216=>C16217,C16219<=>C16220,C16219=>C16220,C20372=>C20373,C20372<=>C20373,C20376=>C20377,C20376<=>C20377
K00068	2	0	24	0	sorbitol-6-phosphate_2-dehydrogenase_[EC:1.1.1.140]	cdf:CD630_07680	Fructose_and_mannose_metabolism	R05607	C01096<=>C05345
K00074	119	124	293	6	3-hydroxybutyryl-CoA_dehydrogenase_[EC:1.1.1.157]	cdf:CD630_10580	Phenylalanine_metabolism,Benzoate_degradation,Butanoate_metabolism,Metabolic_pathways,Microbial_metabolism_in_diverse_environments	R01976,R06941	C01144=>C00332,C01144<=>C00332,C00332<=>C01144,C14145=>C02232,C14145<=>C02232
K00075	6	9	5	0	UDP-N-acetylmuramate_dehydrogenase_[EC:1.3.1.98]	cdf:CD630_34020	Amino_sugar_and_nucleotide_sugar_metabolism,Peptidoglycan_biosynthesis,Metabolic_pathways	R03191,R03192	C04631=>C01050,C04631<=>C01050,C04631=>C01050,C04631<=>C01050
K00077	1	2	5	0	2-dehydropantoate_2-reductase_[EC:1.1.1.169]	cdf:CD630_01880	Pantothenate_and_CoA_biosynthesis,Metabolic_pathways,Biosynthesis_of_secondary_metabolites	R02472	C00522<=>C00966,C00966<=>C00522
K00086	4	2	6	0	1,3-propanediol_dehydrogenase_[EC:1.1.1.202]	cdf:CD630_02740	Glycerolipid_metabolism	R02377,R03119	C00479=>C05979,C00969=>C02457
K00088	36	20	19	5	IMP_dehydrogenase_[EC:1.1.1.205]	cdf:CD630_23350	Purine_metabolism,Drug_metabolism_-_other_enzymes,Metabolic_pathways,Biosynthesis_of_secondary_metabolites	R01130,R08240	C00130=>C00655,C00130<=>C00655,C04646=>C16618
K00099	7	7	8	3	1-deoxy-D-xylulose-5-phosphate_reductoisomerase_[EC:1.1.1.267]	cdf:CD630_21300	Terpenoid_backbone_biosynthesis,Metabolic_pathways,Biosynthesis_of_secondary_metabolites	R05688	C11437=>C11434,C11434<=>C11437
K00104	92	118	64	0	glycolate_oxidase_[EC:1.1.3.15]	cdf:CD630_11730	Glyoxylate_and_dicarboxylate_metabolism,Metabolic_pathways,Biosynthesis_of_secondary_metabolites,Microbial_metabolism_in_diverse_environments	R00475	C00160=>C00048,C00048<=>C00160,C00160+C00007<=>C00048+C00027,C00160<=>C00048
K00128	1	0	1	0	aldehyde_dehydrogenase_(NAD+)_[EC:1.2.1.3]	cdf:CD630_22060	Glycolysis_/_Gluconeogenesis,Pentose_and_glucuronate_interconversions,Ascorbate_and_aldarate_metabolism,Fatty_acid_degradation,Valine,_leucine_and_isoleucine_degradation,Lysine_degradation,Arginine_and_proline_metabolism,Histidine_metabolism,Tryptophan_metabolism,beta-Alanine_metabolism,Glycerolipid_metabolism,Pyruvate_metabolism,Chloroalkane_and_chloroalkene_degradation,Propanoate_metabolism,Lim…	R00264,R00631,R00710,R00904,R01752,R01986,R02549,R02678,R02940,R02957,R03283,R03869,R04065,R04903,R05050,R05237,R05238,R05286,R06366	C00433=>C00026,C00433<=>C00026,C00162<=>C00071,C00162=>C00071,C00084<=>C00033,C05665=>C00099,C00577<=>C00258,C00555=>C00334,C00555=>C00334,C00637=>C00954,C00637<=>C00954,C05985=>C00804,C02670<=>C00818,C01149=>C01181,C06002=>C02170,C05130=>C02835,C05634=>C05635,C05634<=>C05635,C05936=>C02946,C05936<=>C02946,C06613=>C06614,C06614<=>C06613,C06613<=>C06614,C16348=>C06615,C06615<=>C16348,C16348<=>C066…
K00131	3	1	1	0	glyceraldehyde-3-phosphate_dehydrogenase_(NADP)_[EC:1.2.1.9]	cdf:CD630_05800	Glycolysis_/_Gluconeogenesis,Metabolic_pathways,Microbial_metabolism_in_diverse_environments	R01058	C00118=>C00197,C00118<=>C00197
K00133	17	18	9	2	aspartate-semialdehyde_dehydrogenase_[EC:1.2.1.11]	cdf:CD630_32240	Glycine,_serine_and_threonine_metabolism,Cysteine_and_methionine_metabolism,Lysine_biosynthesis,Metabolic_pathways,Biosynthesis_of_secondary_metabolites,Microbial_metabolism_in_diverse_environments,2-Oxocarboxylic_acid_metabolism,Biosynthesis_of_amino_acids	R02291	C03082=>C00441,C03082<=>C00441,C00441<=>C03082
K00134	173	59	38	144	glyceraldehyde_3-phosphate_dehydrogenase_[EC:1.2.1.12]	cdf:CD630_17670,cdf:CD630_31740	Glycolysis_/_Gluconeogenesis,Carbon_fixation_in_photosynthetic_organisms,Metabolic_pathways,Biosynthesis_of_secondary_metabolites,Microbial_metabolism_in_diverse_environments,Carbon_metabolism,Biosynthesis_of_amino_acids,HIF-1_signaling_pathway,Alzheimer's_disease	R01061	C00118<=>C00236,C00236=>C00118
K00145	0	0	0	0	N-acetyl-gamma-glutamyl-phosphate_reductase_[EC:1.2.1.38]	cdf:CD630_20340	Arginine_and_proline_metabolism,Metabolic_pathways,Biosynthesis_of_secondary_metabolites,2-Oxocarboxylic_acid_metabolism,Biosynthesis_of_amino_acids	R03443	C04133=>C01250,C04133<=>C01250,C01250<=>C04133
K00161	1	1	1	0	pyruvate_dehydrogenase_E1_component_subunit_alpha_[EC:1.2.4.1]	cdf:CD630_00360	Glycolysis_/_Gluconeogenesis,Citrate_cycle_(TCA_cycle),Pyruvate_metabolism,Butanoate_metabolism,Metabolic_pathways,Biosynthesis_of_secondary_metabolites,Microbial_metabolism_in_diverse_environments,Carbon_metabolism,HIF-1_signaling_pathway	R00014,R03270	C00022+C00068=>C05125,C00068+C00022=>C05125,C00022<=>C05125,C05125+C15972=>C16255+C00068,C15972+C05125=>C16255+C00068,C05125+C15972=>C00068+C16255
K00162	1	2	2	0	pyruvate_dehydrogenase_E1_component_subunit_beta_[EC:1.2.4.1]	cdf:CD630_00370	Glycolysis_/_Gluconeogenesis,Citrate_cycle_(TCA_cycle),Pyruvate_metabolism,Butanoate_metabolism,Metabolic_pathways,Biosynthesis_of_secondary_metabolites,Microbial_metabolism_in_diverse_environments,Carbon_metabolism,HIF-1_signaling_pathway	R00014,R03270	C00022+C00068=>C05125,C00068+C00022=>C05125,C00022<=>C05125,C05125+C15972=>C16255+C00068,C15972+C05125=>C16255+C00068,C05125+C15972=>C00068+C16255
K00174	73	219	229	40	2-oxoglutarate_ferredoxin_oxidoreductase_subunit_alpha_[EC:1.2.7.3]	cdf:CD630_01160	Citrate_cycle_(TCA_cycle),Carbon_fixation_pathways_in_prokaryotes,Metabolic_pathways,Microbial_metabolism_in_diverse_environments,Carbon_metabolism	R01197	C00026=>C00091,C00011+C00091=>C00026,C00091+C00011<=>C00026
K00175	66	212	198	17	2-oxoglutarate_ferredoxin_oxidoreductase_subunit_beta_[EC:1.2.7.3]	cdf:CD630_01170,cdf:CD630_21980	Citrate_cycle_(TCA_cycle),Carbon_fixation_pathways_in_prokaryotes,Metabolic_pathways,Microbial_metabolism_in_diverse_environments,Carbon_metabolism	R01197	C00026=>C00091,C00011+C00091=>C00026,C00091+C00011<=>C00026
K00176	31	88	95	3	2-oxoglutarate_ferredoxin_oxidoreductase_subunit_delta_[EC:1.2.7.3]	cdf:CD630_01150	Citrate_cycle_(TCA_cycle),Carbon_fixation_pathways_in_prokaryotes,Metabolic_pathways,Microbial_metabolism_in_diverse_environments,Carbon_metabolism	R01197	C00026=>C00091,C00011+C00091=>C00026,C00091+C00011<=>C00026
K00177	63	198	197	8	2-oxoglutarate_ferredoxin_oxidoreductase_subunit_gamma_[EC:1.2.7.3]	cdf:CD630_01180,cdf:CD630_21970	Citrate_cycle_(TCA_cycle),Carbon_fixation_pathways_in_prokaryotes,Metabolic_pathways,Microbial_metabolism_in_diverse_environments,Carbon_metabolism	R01197	C00026=>C00091,C00011+C00091=>C00026,C00091+C00011<=>C00026
K00179	20	98	77	0	indolepyruvate_ferredoxin_oxidoreductase,_alpha_subunit_[EC:1.2.7.8]	cdf:CD630_23810	NA	NA	NA
K00180	18	96	69	5	indolepyruvate_ferredoxin_oxidoreductase,_beta_subunit_[EC:1.2.7.8]	cdf:CD630_23800	NA	NA	NA
K00194	16	34	63	2	acetyl-CoA_decarbonylase/synthase_complex_subunit_delta_[EC:2.1.1.245]	cdf:CD630_07250	Methane_metabolism,Carbon_fixation_pathways_in_prokaryotes,Microbial_metabolism_in_diverse_environments,Carbon_metabolism	R09096,R10243	C00024+C01217<=>C00237+C04488,C00024<=>C04488,C00024+C01217<=>C04488,C00237+C00440=>C00101+C00024,C00101+C00024<=>C00237+C00440
K00196	48	69	142	1	carbon-monoxide_dehydrogenase_iron_sulfur_subunit	cdf:CD630_01750	Nitrotoluene_degradation,Methane_metabolism,Carbon_fixation_pathways_in_prokaryotes,Microbial_metabolism_in_diverse_environments,Carbon_metabolism	R07157,R08034	C00011<=>C00237,C00011=>C00237,C00237<=>C00011,C16396=>C16399,C16396<=>C16399
K00197	14	38	72	7	acetyl-CoA_decarbonylase/synthase_complex_subunit_gamma_[EC:2.1.1.245]	cdf:CD630_07260	Methane_metabolism,Carbon_fixation_pathways_in_prokaryotes,Microbial_metabolism_in_diverse_environments,Carbon_metabolism	R09096,R10243	C00024+C01217<=>C00237+C04488,C00024<=>C04488,C00024+C01217<=>C04488,C00237+C00440=>C00101+C00024,C00101+C00024<=>C00237+C00440
K00198	88	120	284	4	carbon-monoxide_dehydrogenase_catalytic_subunit_[EC:1.2.99.2_1.2.7.4]	cdf:CD630_01740,cdf:CD630_07160	Nitrotoluene_degradation,Methane_metabolism,Carbon_fixation_pathways_in_prokaryotes,Microbial_metabolism_in_diverse_environments,Carbon_metabolism	R07157,R08034	C00011<=>C00237,C00011=>C00237,C00237<=>C00011,C16396=>C16399,C16396<=>C16399
K00215	23	25	25	3	4-hydroxy-tetrahydrodipicolinate_reductase_[EC:1.17.1.8]	cdf:CD630_32260,cdf:CD630_32290	Lysine_biosynthesis,Metabolic_pathways,Biosynthesis_of_secondary_metabolites,Microbial_metabolism_in_diverse_environments,Biosynthesis_of_amino_acids	R04198,R04199	C03972<=C20258,C20258<=>C03972,C03972<=>C20258,C20258=>C03972,C03972<=C20258,C20258<=>C03972,C03972<=>C20258,C20258=>C03972
K00226	3	2	3	1	dihydroorotate_dehydrogenase_(fumarate)_[EC:1.3.98.1]	cdf:CD630_01860,cdf:CD630_20770	Pyrimidine_metabolism,Metabolic_pathways	R01867	C00337<=>C00295,C00295<=>C00337
K00243	5	3	4	0	hypothetical_protein	cdf:CD630_10080	NA	NA	NA
K00248	258	200	466	21	butyryl-CoA_dehydrogenase_[EC:1.3.8.1]	cdf:CD630_03990,cdf:CD630_10540	Fatty_acid_degradation,Valine,_leucine_and_isoleucine_degradation,Butanoate_metabolism,Metabolic_pathways,Biosynthesis_of_secondary_metabolites,Fatty_acid_metabolism	R01171,R01175,R02661,R03172,R04751	C00136<=>C00877,C00877<=>C00136,C00136=>C00877,C00877<=>C00136,C00136<=>C00877,C00630<=>C03460,C00630=>C03460,C15980<=>C03345,C15980=>C03345,C03345<=>C15980,C05270=>C05271,C05271<=>C05270
K00260	85	218	314	6	glutamate_dehydrogenase_[EC:1.4.1.2]	cdf:CD630_01790	Alanine,_aspartate_and_glutamate_metabolism,Arginine_and_proline_metabolism,Taurine_and_hypotaurine_metabolism,Nitrogen_metabolism,Metabolic_pathways	R00243	C00025<=>C00026+C00014,C00025<=>C00014,C00025=>C00026,C00025<=>C00026,C00026<=>C00025
K00266	41	61	123	7	glutamate_synthase_(NADPH/NADH)_small_chain_[EC:1.4.1.13_1.4.1.14]	cdf:CD630_15370	Alanine,_aspartate_and_glutamate_metabolism,Nitrogen_metabolism,Metabolic_pathways,Biosynthesis_of_secondary_metabolites,Microbial_metabolism_in_diverse_environments,Biosynthesis_of_amino_acids	R00093,R00114,R00248	C00064+C00026=>C00025,C00025<=C00064,C00026<=>C00025,C00025<=>C00026,C00025<=>C00064,C00026=>C00025,C00025<=C00064,C00026<=>C00025,C00025<=>C00026,C00025<=>C00064,C00064=>C00025,C00025<=>C00026+C00014,C00025<=>C00014,C00025<=>C00026,C00026<=>C00025
K00278	1	1	1	0	L-aspartate_oxidase_[EC:1.4.3.16]	cdf:CD630_23710	Alanine,_aspartate_and_glutamate_metabolism,Nicotinate_and_nicotinamide_metabolism,Metabolic_pathways	R00357,R00481	C00049=>C00036,C00036<=>C00049,C00049=>C05840,C00049<=>C05840
K00282	3	6	37	0	glycine_dehydrogenase_subunit_1_[EC:1.4.4.2]	cdf:CD630_16570	Glycine,_serine_and_threonine_metabolism,Metabolic_pathways,Carbon_metabolism	R03425	C00037+C02051=>C01242+C00011,C01242<=>C00037
K00283	4	8	41	0	glycine_dehydrogenase_subunit_2_[EC:1.4.4.2]	cdf:CD630_16580	Glycine,_serine_and_threonine_metabolism,Metabolic_pathways,Carbon_metabolism	R03425	C00037+C02051=>C01242+C00011,C01242<=>C00037
K00286	43	31	20	11	pyrroline-5-carboxylate_reductase_[EC:1.5.1.2]	cdf:CD630_14950,cdf:CD630_32810	Arginine_and_proline_metabolism,Metabolic_pathways,Biosynthesis_of_secondary_metabolites,Biosynthesis_of_amino_acids	R01248,R01251,R03291,R03293	C00148<=>C03912,C03912<=>C00148,C03912=>C00148,C00148<=>C03912,C03912<=>C00148,C03912=>C00148,C04281=>C01157,C01157<=>C04281,C04281=>C01157,C01157<=>C04281
K00334	16	74	48	1	NADH-quinone_oxidoreductase_subunit_E_[EC:1.6.5.3]	cdf:CD630_34050	Oxidative_phosphorylation,Metabolic_pathways	NA	NA
K00335	15	83	48	1	NADH-quinone_oxidoreductase_subunit_F_[EC:1.6.5.3]	cdf:CD630_34060	Oxidative_phosphorylation,Metabolic_pathways	NA	NA
K00366	0	3	3	0	ferredoxin-nitrite_reductase_[EC:1.7.7.1]	cdf:CD630_24310	Nitrogen_metabolism,Microbial_metabolism_in_diverse_environments	R00790	C00014<=C00088,C00014=>C00088
K00375	0	0	0	0	GntR_family_transcriptional_regulator_/_MocR_family_aminotransferase	cdf:CD630_33530	NA	NA	NA
K00382	12	25	44	1	dihydrolipoamide_dehydrogenase_[EC:1.8.1.4]	cdf:CD630_00390,cdf:CD630_07230	Glycolysis_/_Gluconeogenesis,Citrate_cycle_(TCA_cycle),Glycine,_serine_and_threonine_metabolism,Valine,_leucine_and_isoleucine_degradation,Pyruvate_metabolism,Metabolic_pathways,Biosynthesis_of_secondary_metabolites,Microbial_metabolism_in_diverse_environments,Carbon_metabolism	R03815,R07618,R08549	C02972=>C02051,C15973<=>C15972,C15973=>C15972,C00026=>C00091
K00384	131	144	174	5	thioredoxin_reductase_(NADPH)_[EC:1.8.1.9]	cdf:CD630_16910,cdf:CD630_21170,cdf:CD630_23560	Pyrimidine_metabolism,Selenocompound_metabolism	R02016,R03596,R09372	C00343=>C00342,C00343=>C00342+C00342,C01528<=C05684,C18902=>C05703
K00385	0	0	0	0	anaerobic_sulfite_reductase_subunit_C	cdf:CD630_22310	Sulfur_metabolism,Microbial_metabolism_in_diverse_environments	R00858,R10146	C00094<=>C00283,C00283=>C00094,C00283<=>C00094,C00094<=>C00283,C00283<=>C00094
K00525	6	2	2	0	ribonucleoside-diphosphate_reductase_alpha_chain_[EC:1.17.4.1]	cdf:CD630_12610,cdf:CD630_29950	Purine_metabolism,Pyrimidine_metabolism,Metabolic_pathways	R02017,R02018,R02019,R02024	C00008=>C00206,C00008<=>C00206,C00342+C00015=>C00343+C01346,C00035=>C00361,C00035<=>C00361,C00112+C00342=>C00343+C00705,C00112<=>C00705
K00526	2	0	0	6	ribonucleoside-diphosphate_reductase_beta_chain_[EC:1.17.4.1]	cdf:CD630_29940	Purine_metabolism,Pyrimidine_metabolism,Metabolic_pathways	R02017,R02018,R02019,R02024	C00008=>C00206,C00008<=>C00206,C00342+C00015=>C00343+C01346,C00035=>C00361,C00035<=>C00361,C00112+C00342=>C00343+C00705,C00112<=>C00705
K00527	31	25	25	5	ribonucleoside-triphosphate_reductase_[EC:1.17.4.2]	cdf:CD630_01080	Purine_metabolism,Pyrimidine_metabolism,Metabolic_pathways	R02014,R02020,R02022,R02023	C00002=>C00131,C00002<=>C00131,C00044=>C00286,C00044<=>C00286,C00342+C00063=>C00343+C00458,C00063<=>C00458,C00342+C00342=>C00343
K00528	38	48	101	10	ferredoxin--NADP+_reductase_[EC:1.18.1.2]	cdf:CD630_15360	NA	NA	NA
K00532	12	11	15	0	ferredoxin_hydrogenase_[EC:1.12.7.2]	cdf:CD630_33140	Methane_metabolism	R00019	C00080=>C00282
K00548	4	6	4	0	5-methyltetrahydrofolate--homocysteine_methyltransferase_[EC:2.1.1.13]	cdf:CD630_35960	Cysteine_and_methionine_metabolism,Selenocompound_metabolism,One_carbon_pool_by_folate,Metabolic_pathways,Biosynthesis_of_secondary_metabolites,Biosynthesis_of_amino_acids	R00946,R09365	C00155=>C00073,C00440<=>C00101,C00155<=>C00073,C05698=>C05335
K00554	9	4	3	4	tRNA_(guanine37-N1)-methyltransferase_[EC:2.1.1.228]	cdf:CD630_12560	NA	NA	NA
K00558	4	4	3	0	DNA_(cytosine-5)-methyltransferase_1_[EC:2.1.1.37]	cdf:CD630_09270,cdf:CD630_31470	Cysteine_and_methionine_metabolism,Metabolic_pathways,MicroRNAs_in_cancer	R04858	C00019=>C00021,C00021<=>C00019
K00561	41	85	73	4	23S_rRNA_(adenine2085-N6)-dimethyltransferase_[EC:2.1.1.184]	cdf:CD630_20070,cdf:CD630_20100	NA	NA	NA
K00566	7	7	5	2	tRNA-specific_2-thiouridylase_[EC:2.8.1.-]	cdf:CD630_12810	Sulfur_relay_system	NA	NA
K00567	3	1	3	0	methylated-DNA-[protein]-cysteine_S-methyltransferase_[EC:2.1.1.63]	cdf:CD630_06010,cdf:CD630_17700	NA	NA	NA
K00574	10	6	14	1	cyclopropane-fatty-acyl-phospholipid_synthase_[EC:2.1.1.79]	cdf:CD630_01770	NA	NA	NA
K00575	7	4	3	1	chemotaxis_protein_methyltransferase_CheR_[EC:2.1.1.80]	cdf:CD630_05410	Two-component_system,Bacterial_chemotaxis	NA	NA
K00602	20	24	41	2	phosphoribosylaminoimidazolecarboxamide_formyltransferase_/_IMP_cyclohydrolase_[EC:2.1.2.3_3.5.4.10]	cdf:CD630_02230,cdf:CD630_08410	Purine_metabolism,One_carbon_pool_by_folate,Metabolic_pathways,Biosynthesis_of_secondary_metabolites	R01127,R04560	C04734<=>C00130,C00130<=>C04734,C04677=>C04734,C00234<=>C00101,C00101<=>C00234,C04677<=>C04734
K00604	9	4	6	3	methionyl-tRNA_formyltransferase_[EC:2.1.2.9]	cdf:CD630_25840	One_carbon_pool_by_folate,Aminoacyl-tRNA_biosynthesis	R03940	C00234=>C00101,C02430+C00234=>C00101+C03294
K00606	2	1	4	0	3-methyl-2-oxobutanoate_hydroxymethyltransferase_[EC:2.1.2.11]	cdf:CD630_15130	Pantothenate_and_CoA_biosynthesis,Metabolic_pathways,Biosynthesis_of_secondary_metabolites	R01226	C00141=>C00966,C00141<=>C00966
K00609	5	3	3	7	aspartate_carbamoyltransferase_catalytic_subunit_[EC:2.1.3.2]	cdf:CD630_01840	Pyrimidine_metabolism,Alanine,_aspartate_and_glutamate_metabolism,Metabolic_pathways	R01397	C00169=>C00438,C00049=>C00438,C00438<=>C00169
K00611	0	0	0	0	ornithine_carbamoyltransferase_[EC:2.1.3.3]	cdf:CD630_20300	Arginine_and_proline_metabolism,Metabolic_pathways,Biosynthesis_of_secondary_metabolites,Biosynthesis_of_amino_acids	R01398	C00077+C00169=>C00327,C00077+C00169<=>C00327,C00077<=>C00327
K00616	27	15	12	3	transaldolase_[EC:2.2.1.2]	cdf:CD630_23290	Pentose_phosphate_pathway,Metabolic_pathways,Biosynthesis_of_secondary_metabolites,Microbial_metabolism_in_diverse_environments,Carbon_metabolism,Biosynthesis_of_amino_acids	R01827	C05382+C00118<=>C00279+C05345,C00118+C05382<=>C00279+C05345,C00118+C05382<=>C05345+C00279,C05382<=>C00279
K00620	0	0	0	0	glutamate_N-acetyltransferase_/_amino-acid_N-acetyltransferase_[EC:2.3.1.35_2.3.1.1]	cdf:CD630_20330	Arginine_and_proline_metabolism,Metabolic_pathways,Biosynthesis_of_secondary_metabolites,2-Oxocarboxylic_acid_metabolism,Biosynthesis_of_amino_acids	R00259,R02282	C00025=>C00624,C00025<=>C00624,C00437<=>C00077,C00437=>C00077
K00626	126	143	335	8	acetyl-CoA_C-acetyltransferase_[EC:2.3.1.9]	cdf:CD630_10590,cdf:CD630_26760	Fatty_acid_degradation,Synthesis_and_degradation_of_ketone_bodies,Valine,_leucine_and_isoleucine_degradation,Lysine_degradation,Benzoate_degradation,Tryptophan_metabolism,Pyruvate_metabolism,Glyoxylate_and_dicarboxylate_metabolism,Propanoate_metabolism,Butanoate_metabolism,Carbon_fixation_pathways_in_prokaryotes,Terpenoid_backbone_biosynthesis,Metabolic_pathways,Biosynthesis_of_secondary_metaboli…	R00238,R01177	C00024<=>C00332,C00332=>C00024,C00024=>C00332,C00332<=>C00024,C00024+C00024<=>C00332,C00136+C00024=>C05269,C00136+C00024<=>C05269+C00010,C00024+C00136<=>C05269,C00136<=>C05269
K00627	1	3	2	0	pyruvate_dehydrogenase_E2_component_(dihydrolipoamide_acetyltransferase)_[EC:2.3.1.12]	cdf:CD630_00380	Glycolysis_/_Gluconeogenesis,Citrate_cycle_(TCA_cycle),Pyruvate_metabolism,Metabolic_pathways,Biosynthesis_of_secondary_metabolites,Microbial_metabolism_in_diverse_environments,Carbon_metabolism	R02569	C15973+C00024<=>C16255,C00024+C15973<=>C16255
K00634	13	65	77	2	phosphate_butyryltransferase_[EC:2.3.1.19]	cdf:CD630_01120,cdf:CD630_07150	Butanoate_metabolism,Metabolic_pathways	R01174	C00136<=>C02527,C02527<=>C00136
K00645	39	16	6	2	[acyl-carrier-protein]_S-malonyltransferase_[EC:2.3.1.39]	cdf:CD630_11810	Fatty_acid_biosynthesis,Metabolic_pathways,Fatty_acid_metabolism	R01626	C00083<=>C01209,C01209<=>C00083,C00083=>C01209
K00648	30	14	6	2	3-oxoacyl-[acyl-carrier-protein]_synthase_III_[EC:2.3.1.180]	cdf:CD630_11790	Fatty_acid_biosynthesis,Metabolic_pathways,Fatty_acid_metabolism	R01624,R04355	C00024+C00229=>C03939,C03939<=>C00024,C00229+C00024=>C03939,C01209+C03939=>C05744,C03939+C01209<=>C05744
K00651	3	3	2	0	homoserine_O-succinyltransferase_[EC:2.3.1.46]	cdf:CD630_18260	Cysteine_and_methionine_metabolism,Sulfur_metabolism,Metabolic_pathways,Biosynthesis_of_secondary_metabolites,Biosynthesis_of_amino_acids	R01777	C00263<=>C01118,C00263=>C01118,C01118<=>C00263
K00655	10	8	11	1	1-acyl-sn-glycerol-3-phosphate_acyltransferase_[EC:2.3.1.51]	cdf:CD630_17230,cdf:CD630_18170	Glycerolipid_metabolism,Glycerophospholipid_metabolism,Metabolic_pathways	R02241	C00681+C00040=>C00416,C00040+C00681=>C00416,C00416<=>C00681
K00656	125	74	66	76	formate_C-acetyltransferase_[EC:2.3.1.54]	cdf:CD630_07590,cdf:CD630_11200,cdf:CD630_32820	Pyruvate_metabolism,Propanoate_metabolism,Butanoate_metabolism,Metabolic_pathways	R00212,R06987	C00058+C00024<=>C00022,C00022=>C00024,C00022<=>C00024,C00109<=>C00100
K00657	6	6	8	0	diamine_N-acetyltransferase_[EC:2.3.1.57]	cdf:CD630_12120	Arginine_and_proline_metabolism,Metabolic_pathways	R01154	C00134=>C02714,C00134<=>C02714
K00661	2	2	2	0	maltose_O-acetyltransferase_[EC:2.3.1.79]	cdf:CD630_08720	NA	NA	NA
K00674	34	33	31	14	2,3,4,5-tetrahydropyridine-2-carboxylate_N-succinyltransferase_[EC:2.3.1.117]	cdf:CD630_32270	Lysine_biosynthesis,Metabolic_pathways,Microbial_metabolism_in_diverse_environments,Biosynthesis_of_amino_acids	R04365	C03972=>C04462,C04462<=>C03972,C03972<=>C04462
K00676	0	0	1	0	ribosomal-protein-alanine_N-acetyltransferase_[EC:2.3.1.128]	cdf:CD630_31590	NA	NA	NA
K00680	2	1	1	0	gamma-glutamyltranspeptidase_[EC:2.3.2.2]	cdf:CD630_25430	Tyrosine_metabolism,Benzoate_degradation,Aminobenzoate_degradation,Ethylbenzene_degradation,Limonene_and_pinene_degradation,Microbial_metabolism_in_diverse_environments	R04777,R05506,R05586,R06414,R06872,R07833	C05338=>C05596,C07118=>C00024+C00512,C07118<=>C00512,C06715=>C00527,C06715<=>C00527,C11948=>C11949,C00093+C00040=>C03974,C16273=>C01144,C16273<=>C01144
K00688	13	19	63	0	starch_phosphorylase_[EC:2.4.1.1]	cdf:CD630_08850	Starch_and_sucrose_metabolism,Metabolic_pathways,Biosynthesis_of_secondary_metabolites,Insulin_signaling_pathway	R02111	C00369=>C00718+C00103,C00369<=>C00103+C00718
K00691	3	2	3	0	maltose_phosphorylase_[EC:2.4.1.8]	cdf:CD630_21880	Starch_and_sucrose_metabolism,Metabolic_pathways	R01555	C00208=>C00031+C00663,C00208<=>C00031
K00694	2	1	2	0	cellulose_synthase_(UDP-forming)_[EC:2.4.1.12]	cdf:CD630_25450	Starch_and_sucrose_metabolism,Metabolic_pathways	R02889	C00029=>C00760,C00029<=>C00760
K00700	6	6	4	0	1,4-alpha-glucan_branching_enzyme_[EC:2.4.1.18]	cdf:CD630_25260	Starch_and_sucrose_metabolism,Metabolic_pathways,Biosynthesis_of_secondary_metabolites	R02110	C00718=>C00369,C00369<=>C00718,C00718<=>C00369
K00703	14	22	70	1	starch_synthase_[EC:2.4.1.21]	cdf:CD630_08840	Starch_and_sucrose_metabolism,Metabolic_pathways,Biosynthesis_of_secondary_metabolites	R02421	C00498=>C00718,C00718<=>C00498,C00498<=>C00718
K00759	13	6	6	4	adenine_phosphoribosyltransferase_[EC:2.4.2.7]	cdf:CD630_27450	Purine_metabolism,Metabolic_pathways	R00190,R01229,R04378	C00020<=>C00147,C00147<=>C00020,C00242<=>C00144,C04677<=>C04051
K00760	14	9	4	10	hypoxanthine_phosphoribosyltransferase_[EC:2.4.2.8]	cdf:CD630_26910,cdf:CD630_32310	Purine_metabolism,Drug_metabolism_-_other_enzymes,Metabolic_pathways,Biosynthesis_of_secondary_metabolites	R00190,R01132,R01229,R02142,R08237,R08238,R08245	C00020<=>C00147,C00147<=>C00020,C00130<=>C00262,C00242<=>C00144,C00385<=>C00655,C00655<=>C00385,C02380=>C04646,C16614=>C16615,C07648=>C16619
K00761	26	13	12	6	uracil_phosphoribosyltransferase_[EC:2.4.2.9]	cdf:CD630_34790	Pyrimidine_metabolism,Metabolic_pathways	R00966	C00105<=>C00106,C00106<=>C00105
K00762	9	5	4	9	orotate_phosphoribosyltransferase_[EC:2.4.2.10]	cdf:CD630_01870	Pyrimidine_metabolism,Metabolic_pathways	R01870	C01103<=>C00119+C00295,C00295+C00119<=>C01103
K00763	17	16	16	2	nicotinate_phosphoribosyltransferase_[EC:6.3.4.21]	cdf:CD630_35430	Nicotinate_and_nicotinamide_metabolism,Metabolic_pathways	R01724	C01185<=>C00253
K00764	8	8	6	1	amidophosphoribosyltransferase_[EC:2.4.2.14]	cdf:CD630_02200	Purine_metabolism,Alanine,_aspartate_and_glutamate_metabolism,Metabolic_pathways,Biosynthesis_of_secondary_metabolites	R01072	C00064+C00119=>C03090,C00064=>C03090,C03090<=>C00119
K00765	0	1	1	0	ATP_phosphoribosyltransferase_[EC:2.4.2.17]	cdf:CD630_15480	Histidine_metabolism,Metabolic_pathways,Biosynthesis_of_secondary_metabolites,Biosynthesis_of_amino_acids	R01071	C02739<=>C00119,C00119<=>C02739,C00119=>C02739
K00767	1	0	1	0	nicotinate-nucleotide_pyrophosphorylase_(carboxylating)_[EC:2.4.2.19]	cdf:CD630_23700	Nicotinate_and_nicotinamide_metabolism,Metabolic_pathways	R03348	C03722=>C01185,C03722<=>C01185
K00768	16	11	13	0	nicotinate-nucleotide--dimethylbenzimidazole_phosphoribosyltransferase_[EC:2.4.2.21]	cdf:CD630_34390	Porphyrin_and_chlorophyll_metabolism,Metabolic_pathways	R04148	C03114=>C04778,C03114<=>C04778
K00783	4	3	2	0	23S_rRNA_(pseudouridine1915-N3)-methyltransferase_[EC:2.1.1.177]	cdf:CD630_36490	NA	NA	NA
K00784	2	1	2	0	ribonuclease_Z_[EC:3.1.26.11]	cdf:CD630_25390	RNA_transport	NA	NA
K00788	0	0	1	0	thiamine-phosphate_pyrophosphorylase_[EC:2.5.1.3]	cdf:CD630_16010,cdf:CD630_17060	Thiamine_metabolism,Metabolic_pathways	R03223	C04327+C04752=>C01081,C04327+C04752<=>C01081
K00789	20	18	16	21	S-adenosylmethionine_synthetase_[EC:2.5.1.6]	cdf:CD630_01300	Cysteine_and_methionine_metabolism,Metabolic_pathways,Biosynthesis_of_secondary_metabolites,Biosynthesis_of_amino_acids	R00177	C00073=>C00019,C00073<=>C00019,C00019<=>C00073
K00790	8	19	9	10	UDP-N-acetylglucosamine_1-carboxyvinyltransferase_[EC:2.5.1.7]	cdf:CD630_01230	Amino_sugar_and_nucleotide_sugar_metabolism,Peptidoglycan_biosynthesis,Metabolic_pathways	R00660	C00043=>C04631,C04631<=>C00043
K00793	20	0	2	1	riboflavin_synthase_[EC:2.5.1.9]	cdf:CD630_16990	Riboflavin_metabolism,Metabolic_pathways	R00066	C04332=>C04732+C00255,C04332<=>C00255
K00794	45	0	2	2	6,7-dimethyl-8-ribityllumazine_synthase_[EC:2.5.1.78]	cdf:CD630_16970	Riboflavin_metabolism,Metabolic_pathways	R04457	C04732+C15556=>C04332,C15556+C04732<=>C04332
K00796	12	8	10	0	dihydropteroate_synthase_[EC:2.5.1.15]	cdf:CD630_14500	Folate_biosynthesis,Metabolic_pathways	R03066,R03067	C00568+C01300=>C00921,C00568+C01300<=>C00921,C00568+C04807=>C00921,C04807+C00568<=>C00921
K00797	1	0	0	0	spermidine_synthase_[EC:2.5.1.16]	cdf:CD630_08900	Cysteine_and_methionine_metabolism,Arginine_and_proline_metabolism,beta-Alanine_metabolism,Glutathione_metabolism,Metabolic_pathways	R01920,R02869,R08359	C01137=>C00170,C00134+C01137=>C00315,C00134=>C00315,C00170+C00315<=>C01137+C00134,C01137=>C00170,C00315+C01137=>C00750,C00750=>C00315,C00315=>C00750,C00315<=>C00750,C01672=>C16565
K00800	2	1	2	0	3-phosphoshikimate_1-carboxyvinyltransferase_[EC:2.5.1.19]	cdf:CD630_18340	Phenylalanine,_tyrosine_and_tryptophan_biosynthesis,Metabolic_pathways,Biosynthesis_of_secondary_metabolites,Biosynthesis_of_amino_acids	R03460	C03175<=>C01269,C01269<=>C03175,C03175=>C01269
K00805	4	2	1	1	heptaprenyl_diphosphate_synthase_[EC:2.5.1.30]	cdf:CD630_32720	Terpenoid_backbone_biosynthesis,Biosynthesis_of_secondary_metabolites	R09247	C00448=>C04216,C00448<=>C04216
K00806	26	17	20	3	undecaprenyl_diphosphate_synthase_[EC:2.5.1.31]	cdf:CD630_21360,cdf:CD630_27620	Terpenoid_backbone_biosynthesis,Biosynthesis_of_secondary_metabolites	R06447	C00448=>C04574,C00448<=>C04574
K00812	69	125	188	13	aspartate_aminotransferase_[EC:2.6.1.1]	cdf:CD630_01070,cdf:CD630_13390	Alanine,_aspartate_and_glutamate_metabolism,Cysteine_and_methionine_metabolism,Arginine_and_proline_metabolism,Tyrosine_metabolism,Phenylalanine_metabolism,Phenylalanine,_tyrosine_and_tryptophan_biosynthesis,Novobiocin_biosynthesis,Isoquinoline_alkaloid_biosynthesis,Tropane,_piperidine_and_pyridine_alkaloid_biosynthesis,Metabolic_pathways,Biosynthesis_of_secondary_metabolites,Microbial_metabolism…	R00355,R00694,R00734,R00896,R02433,R02619,R05052	C00049<=>C00036,C00025+C00036<=>C00049,C00036<=>C00049,C00026<=>C00025,C00166<=>C00079,C00079<=>C00166,C00166=>C00079,C00082=>C01179,C00082<=>C01179,C01179=>C00082,C00097<=>C00957,C00957<=>C00097,C00506<=>C05528,C00606=>C05527,C05527<=>C00606,C05947=>C05946,C05946<=>C05947
K00817	2	0	1	0	histidinol-phosphate_aminotransferase_[EC:2.6.1.9]	cdf:CD630_15490,cdf:CD630_22000	Histidine_metabolism,Tyrosine_metabolism,Phenylalanine_metabolism,Phenylalanine,_tyrosine_and_tryptophan_biosynthesis,Novobiocin_biosynthesis,Tropane,_piperidine_and_pyridine_alkaloid_biosynthesis,Metabolic_pathways,Biosynthesis_of_secondary_metabolites,Biosynthesis_of_amino_acids	R00694,R00734,R03243	C00166<=>C00079,C00079<=>C00166,C00166=>C00079,C00082=>C01179,C00082<=>C01179,C01179=>C00082,C01100<=>C01267,C01267<=>C01100,C01267=>C01100
K00820	40	38	14	6	glucosamine--fructose-6-phosphate_aminotransferase_(isomerizing)_[EC:2.6.1.16]	cdf:CD630_01200	Alanine,_aspartate_and_glutamate_metabolism,Amino_sugar_and_nucleotide_sugar_metabolism,Metabolic_pathways,Biosynthesis_of_secondary_metabolites	R00768	C00064=>C00352,C00085=>C00352,C00085<=>C00352
K00821	0	0	0	0	acetylornithine/N-succinyldiaminopimelate_aminotransferase_[EC:2.6.1.11_2.6.1.17]	cdf:CD630_20310	Lysine_biosynthesis,Arginine_and_proline_metabolism,Metabolic_pathways,Biosynthesis_of_secondary_metabolites,Microbial_metabolism_in_diverse_environments,2-Oxocarboxylic_acid_metabolism,Biosynthesis_of_amino_acids	R02283,R04475	C01250=>C00437,C01250<=>C00437,C00437<=>C01250,C04421<=>C04462,C04462<=>C04421,C04462=>C04421
K00823	3	9	19	0	4-aminobutyrate_aminotransferase_[EC:2.6.1.19]	cdf:CD630_21580	Alanine,_aspartate_and_glutamate_metabolism,beta-Alanine_metabolism,Propanoate_metabolism,Butanoate_metabolism,Metabolic_pathways	R00908,R01648	C00099<=>C00222,C00222<=>C00099,C00334<=>C00232,C00232<=>C00334
K00837	92	266	300	11	aromatic_amino_acid_aminotransferase_I_[EC:2.6.1.57_2.6.1.27_2.6.1.5]	cdf:CD630_36640	NA	NA	NA
K00839	2	1	9	1	aminotransferase_[EC:2.6.1.-]	cdf:CD630_09940	NA	NA	NA
K00845	6	13	5	0	glucokinase_[EC:2.7.1.2]	cdf:CD630_24590	Glycolysis_/_Gluconeogenesis,Galactose_metabolism,Starch_and_sucrose_metabolism,Amino_sugar_and_nucleotide_sugar_metabolism,Streptomycin_biosynthesis,Butirosin_and_neomycin_biosynthesis,Metabolic_pathways,Biosynthesis_of_secondary_metabolites,Microbial_metabolism_in_diverse_environments,Carbon_metabolism	R00299,R01600,R01786	C00031=>C00092,C00031<=>C00092,C00221=>C01172,C00221<=>C01172,C00267=>C00668,C00267<=>C00668,C00668<=>C00267
K00847	1	1	1	0	fructokinase_[EC:2.7.1.4]	cdf:CD630_18060	Fructose_and_mannose_metabolism,Starch_and_sucrose_metabolism,Amino_sugar_and_nucleotide_sugar_metabolism,Metabolic_pathways	R00867,R03920	C00095=>C05345,C00095<=>C05345,C02336<=>C05345
K00850	28	8	7	6	6-phosphofructokinase_1_[EC:2.7.1.11]	cdf:CD630_31100,cdf:CD630_33950	Glycolysis_/_Gluconeogenesis,Pentose_phosphate_pathway,Fructose_and_mannose_metabolism,Galactose_metabolism,Methane_metabolism,Metabolic_pathways,Biosynthesis_of_secondary_metabolites,Microbial_metabolism_in_diverse_environments,Carbon_metabolism,Biosynthesis_of_amino_acids	R03236,R03237,R03238,R03239,R04779	C01097<=>C03785,C01097<=>C03785,C01097<=>C03785,C01097<=>C03785,C05345=>C05378,C05345<=>C05378
K00852	0	0	2	0	ribokinase_[EC:2.7.1.15]	cdf:CD630_02990	Pentose_phosphate_pathway	R01051,R02750	C00121<=>C00117,C01801<=>C00673
K00854	4	2	1	0	xylulokinase_[EC:2.7.1.17]	cdf:CD630_30650	Pentose_and_glucuronate_interconversions,Metabolic_pathways	R01639	C00310<=>C00231
K00858	8	7	9	1	NAD+_kinase_[EC:2.7.1.23]	cdf:CD630_10490	Nicotinate_and_nicotinamide_metabolism,Metabolic_pathways	R00104	C00003=>C00006,C00003<=>C00006
K00859	3	5	5	0	dephospho-CoA_kinase_[EC:2.7.1.24]	cdf:CD630_11290	Pantothenate_and_CoA_biosynthesis,Metabolic_pathways	R00130	C00882=>C00010,C00882<=>C00010
K00864	2	3	4	1	glycerol_kinase_[EC:2.7.1.30]	cdf:CD630_07410,cdf:CD630_13820	Glycerolipid_metabolism,Metabolic_pathways,PPAR_signaling_pathway,Plant-pathogen_interaction	R00847	C00116=>C00093,C00093<=>C00116
K00865	0	0	1	0	glycerate_kinase_[EC:2.7.1.31]	cdf:CD630_30840	Glycine,_serine_and_threonine_metabolism,Glycerolipid_metabolism,Glyoxylate_and_dicarboxylate_metabolism,Metabolic_pathways,Biosynthesis_of_secondary_metabolites	R01514	C00258<=>C00197,C00258=>C00197,C00197<=>C00258
K00868	5	3	4	0	pyridoxine_kinase_[EC:2.7.1.35]	cdf:CD630_13530	Vitamin_B6_metabolism,Metabolic_pathways	R00174,R01909,R02493	C00250=>C00018,C00250<=>C00018,C00314=>C00627,C00314<=>C00627,C00534=>C00647,C00647<=>C00534
K00873	63	15	12	21	pyruvate_kinase_[EC:2.7.1.40]	cdf:CD630_33940	Glycolysis_/_Gluconeogenesis,Purine_metabolism,Pyruvate_metabolism,Metabolic_pathways,Biosynthesis_of_secondary_metabolites,Microbial_metabolism_in_diverse_environments,Carbon_metabolism,Biosynthesis_of_amino_acids,Type_II_diabetes_mellitus,Viral_carcinogenesis	R00200,R00430,R01138,R01858,R02320	C00074=>C00022,C00002<=>C00008,C00074<=>C00022,C00008<=>C00002,C00022<=>C00074,C00044<=>C00035,C00035<=>C00044,C00131<=>C00206,C00361=>C00286,C00361<=>C00286,C00074=>C00022,C00074<=>C00022,C00022<=>C00074
K00874	0	1	1	0	2-dehydro-3-deoxygluconokinase_[EC:2.7.1.45]	cdf:CD630_36400	Pentose_phosphate_pathway,Metabolic_pathways,Microbial_metabolism_in_diverse_environments,Carbon_metabolism	R01541	C00204=>C04442,C04442<=>C00204,C00204<=>C04442
K00876	2	12	9	0	uridine_kinase_[EC:2.7.1.48]	cdf:CD630_05570	Pyrimidine_metabolism,Drug_metabolism_-_other_enzymes,Metabolic_pathways	R00513,R00516,R00517,R00962,R00964,R00967,R00968,R00970,R01548,R01549,R01880,R02091,R02096,R02097,R02327,R02332,R02371,R02372,R08232	C00475=>C00055,C00055<=>C00475,C00475=>C00055,C00055<=>C00475,C00475=>C00055,C00055<=>C00475,C00475=>C00055,C00055<=>C00475,C00299=>C00105,C00105<=>C00299,C00299=>C00105,C00105<=>C00299,C00299=>C00105,C00105<=>C00299,C00299=>C00105,C00105<=>C00299,C00475=>C00055,C00055<=>C00475,C00299=>C00105,C00105<=>C00299,C00299=>C00105,C00105<=>C00299,C00475=>C00055,C00055<=>C00475,C00475=>C00055,C00055<=>C00…
K00878	0	0	0	0	hydroxyethylthiazole_kinase_[EC:2.7.1.50]	cdf:CD630_16000	Thiamine_metabolism,Metabolic_pathways	R04448	C04294=>C04327,C04294<=>C04327
K00882	14	7	65	10	1-phosphofructokinase_[EC:2.7.1.56]	cdf:CD630_22700,cdf:CD630_30760	Fructose_and_mannose_metabolism	R02071	C01094<=>C05378
K00891	3	1	1	0	shikimate_kinase_[EC:2.7.1.71]	cdf:CD630_18380	Phenylalanine,_tyrosine_and_tryptophan_biosynthesis,Metabolic_pathways,Biosynthesis_of_secondary_metabolites,Biosynthesis_of_amino_acids	R02412	C00493=>C03175,C03175<=>C00493,C00493<=>C03175
K00901	3	9	5	0	diacylglycerol_kinase_(ATP_dependent)_[EC:2.7.1.107]	cdf:CD630_24390	Glycerolipid_metabolism,Glycerophospholipid_metabolism,Metabolic_pathways,Phosphatidylinositol_signaling_system	R02240	C00641=>C00416,C00641<=>C00416
K00917	0	0	1	0	tagatose_6-phosphate_kinase_[EC:2.7.1.144]	cdf:CD630_34510	Galactose_metabolism,Metabolic_pathways	R03236	C01097<=>C03785
K00919	8	5	5	2	4-diphosphocytidyl-2-C-methyl-D-erythritol_kinase_[EC:2.7.1.148]	cdf:CD630_35660	Terpenoid_backbone_biosynthesis,Metabolic_pathways,Biosynthesis_of_secondary_metabolites	R05634	C11435=>C11436,C11436<=>C11435,C11435<=>C11436
K00927	74	17	12	24	phosphoglycerate_kinase_[EC:2.7.2.3]	cdf:CD630_31730	Glycolysis_/_Gluconeogenesis,Carbon_fixation_in_photosynthetic_organisms,Metabolic_pathways,Biosynthesis_of_secondary_metabolites,Microbial_metabolism_in_diverse_environments,Carbon_metabolism,Biosynthesis_of_amino_acids	R01512	C00197<=>C00236,C00197=>C00236,C00236<=>C00197
K00928	13	17	17	3	aspartate_kinase_[EC:2.7.2.4]	cdf:CD630_13220,cdf:CD630_20540	Glycine,_serine_and_threonine_metabolism,Cysteine_and_methionine_metabolism,Lysine_biosynthesis,Metabolic_pathways,Biosynthesis_of_secondary_metabolites,Microbial_metabolism_in_diverse_environments,2-Oxocarboxylic_acid_metabolism,Biosynthesis_of_amino_acids	R00480	C00049=>C03082,C00049<=>C03082
K00929	40	188	144	7	butyrate_kinase_[EC:2.7.2.7]	cdf:CD630_01130,cdf:CD630_23790,cdf:CD630_24260	Butanoate_metabolism,Metabolic_pathways	R01688	C00246<=>C02527,C02527<=>C00246
K00930	0	0	0	0	acetylglutamate_kinase_[EC:2.7.2.8]	cdf:CD630_20320	Arginine_and_proline_metabolism,Metabolic_pathways,Biosynthesis_of_secondary_metabolites,2-Oxocarboxylic_acid_metabolism,Biosynthesis_of_amino_acids	R02649	C00624=>C04133,C00624<=>C04133
K00936	11	8	12	1	polyphosphate_kinase_[EC:2.7.4.1]	cdf:CD630_16250,cdf:CD630_35990	NA	NA	NA
K00939	145	84	57	121	adenylate_kinase_[EC:2.7.4.3]	cdf:CD630_00910	Purine_metabolism,Metabolic_pathways,Biosynthesis_of_secondary_metabolites	R00127,R01547	C00020<=>C00008,C00008<=>C00020,C00360<=>C00206,C00206<=>C00360
K00941	0	0	0	0	hydroxymethylpyrimidine/phosphomethylpyrimidine_kinase_[EC:2.7.1.49_2.7.4.7]	cdf:CD630_15990	Thiamine_metabolism,Metabolic_pathways	R03471,R04509	C01279=>C04556,C01279<=>C04556,C04556=>C04752,C04556<=>C04752
K00942	9	7	6	2	guanylate_kinase_[EC:2.7.4.8]	cdf:CD630_25880	Purine_metabolism,Metabolic_pathways	R00332,R02090	C00144<=>C00035,C00362<=>C00361,C00361<=>C00362
K00943	3	2	3	0	dTMP_kinase_[EC:2.7.4.9]	cdf:CD630_35500	Pyrimidine_metabolism,Metabolic_pathways	R02094,R02098	C00364<=>C00363,C00365<=>C01346,C01346<=>C00365
K00945	5	4	6	1	cytidylate_kinase_[EC:2.7.4.14]	cdf:CD630_18160	Pyrimidine_metabolism,Metabolic_pathways	R00158,R00512,R01665	C00105<=>C00015,C00015<=>C00105,C00055<=>C00112,C00112<=>C00055,C00239=>C00705,C00705<=>C00239
K00949	11	7	4	2	thiamine_pyrophosphokinase_[EC:2.7.6.2]	cdf:CD630_25740	Thiamine_metabolism,Metabolic_pathways	R00616,R00619	C00068=>C03028,C00068<=>C03028,C00378=>C00068,C00068<=>C00378
K00950	14	8	9	1	2-amino-4-hydroxy-6-hydroxymethyldihydropteridine_diphosphokinase_[EC:2.7.6.3]	cdf:CD630_14520	Folate_biosynthesis,Metabolic_pathways	R03503	C01300=>C04807,C01300<=>C04807
K00951	6	5	3	1	GTP_pyrophosphokinase_[EC:2.7.6.5]	cdf:CD630_27440	Purine_metabolism	R00429	C00044=>C04494
K00954	7	5	2	1	pantetheine-phosphate_adenylyltransferase_[EC:2.7.7.3]	cdf:CD630_25580	Pantothenate_and_CoA_biosynthesis,Metabolic_pathways	R03035	C01134<=>C00882
K00962	32	29	25	20	polyribonucleotide_nucleotidyltransferase_[EC:2.7.7.8]	cdf:CD630_13180	Purine_metabolism,Pyrimidine_metabolism,RNA_degradation	R00437,R00438,R00439,R00440	C00046<=>C00008,C00046<=>C00015,C00046<=>C00035,C00046<=>C00112
K00963	12	12	12	8	UTP--glucose-1-phosphate_uridylyltransferase_[EC:2.7.7.9]	cdf:CD630_27150,cdf:CD630_34880	Pentose_and_glucuronate_interconversions,Galactose_metabolism,Starch_and_sucrose_metabolism,Amino_sugar_and_nucleotide_sugar_metabolism,Metabolic_pathways,Biosynthesis_of_secondary_metabolites	R00289	C00103=>C00029,C00103<=>C00029,C00029<=>C00103
K00965	4	16	5	0	UDPglucose--hexose-1-phosphate_uridylyltransferase_[EC:2.7.7.12]	cdf:CD630_13400	Galactose_metabolism,Amino_sugar_and_nucleotide_sugar_metabolism,Metabolic_pathways,Biosynthesis_of_secondary_metabolites,Prolactin_signaling_pathway	R00955	C00029+C00446<=>C00103+C00052,C00029+C00446<=>C00052+C00103,C00446+C00029<=>C00052+C00103,C00446<=>C00052
K00969	4	6	10	2	nicotinate-nucleotide_adenylyltransferase_[EC:2.7.7.18]	cdf:CD630_25240	Nicotinate_and_nicotinamide_metabolism,Metabolic_pathways	R00137,R03005	C00455<=>C00003,C01185<=>C00857
K00971	10	5	3	0	mannose-1-phosphate_guanylyltransferase_[EC:2.7.7.13]	cdf:CD630_27790	Fructose_and_mannose_metabolism,Amino_sugar_and_nucleotide_sugar_metabolism,Metabolic_pathways,Biosynthesis_of_secondary_metabolites	R00885	C00636=>C00096,C00636<=>C00096,C00096<=>C00636
K00974	1	1	1	0	tRNA_nucleotidyltransferase_(CCA-adding_enzyme)_[EC:2.7.7.72_3.1.3.-_3.1.4.-]	cdf:CD630_24660	RNA_transport	NA	NA
K00975	20	29	124	0	glucose-1-phosphate_adenylyltransferase_[EC:2.7.7.27]	cdf:CD630_08820,cdf:CD630_08830	Starch_and_sucrose_metabolism,Amino_sugar_and_nucleotide_sugar_metabolism,Metabolic_pathways,Biosynthesis_of_secondary_metabolites	R00948	C00103=>C00498,C00103<=>C00498,C00498<=>C00103
K00981	13	8	8	5	phosphatidate_cytidylyltransferase_[EC:2.7.7.41]	cdf:CD630_21350	Glycerophospholipid_metabolism,Metabolic_pathways,Phosphatidylinositol_signaling_system	R01799	C00416=>C00269,C00416<=>C00269
K00991	2	1	1	0	2-C-methyl-D-erythritol_4-phosphate_cytidylyltransferase_[EC:2.7.7.60]	cdf:CD630_00470	Terpenoid_backbone_biosynthesis,Metabolic_pathways,Biosynthesis_of_secondary_metabolites	R05633	C11434=>C11435,C11435<=>C11434,C11434<=>C11435
K00995	9	6	4	1	CDP-diacylglycerol--glycerol-3-phosphate_3-phosphatidyltransferase_[EC:2.7.8.5]	cdf:CD630_13270	Glycerophospholipid_metabolism,Metabolic_pathways	R01801	C00269=>C03892,C00269<=>C03892
K00997	6	11	6	5	holo-[acyl-carrier_protein]_synthase_[EC:2.7.8.7]	cdf:CD630_34660	Pantothenate_and_CoA_biosynthesis	R01625	C03688+C00010=>C00229+C00054
K01000	11	11	7	1	phospho-N-acetylmuramoyl-pentapeptide-transferase_[EC:2.7.8.13]	cdf:CD630_26540	Peptidoglycan_biosynthesis,Metabolic_pathways	R05629,R05630	C04702+C17556=>C04851+C00105,C04702<=>C04851,C04882+C17556=>C00105+C05897
K01011	9	9	10	0	thiosulfate/3-mercaptopyruvate_sulfurtransferase_[EC:2.8.1.1_2.8.1.2]	cdf:CD630_01210,cdf:CD630_15350	Cysteine_and_methionine_metabolism,Sulfur_metabolism,Metabolic_pathways,Microbial_metabolism_in_diverse_environments,Sulfur_relay_system	R01931,R03105	C00320=>C00094,C00320<=>C00094,C00094+C00957=>C00320+C00022,C00022<=>C00957
K01012	0	0	0	0	biotin_synthase_[EC:2.8.1.6]	cdf:CD630_02970	Biotin_metabolism,Metabolic_pathways	R01078	C01909=>C00120,C00120<=>C01909
K01034	0	12	2	0	acetate_CoA-transferase_alpha_subunit_[EC:2.8.3.8]	cdf:CD630_26770	Aminobenzoate_degradation,Propanoate_metabolism,Butanoate_metabolism,Metabolic_pathways,Microbial_metabolism_in_diverse_environments,Two-component_system	R01179,R01359,R07832	C00136<=>C00246,C00246<=>C00136,C00332<=>C00164,C16272=>C16273,C16272<=>C16273
K01035	0	13	2	0	acetate_CoA-transferase_beta_subunit_[EC:2.8.3.8]	cdf:CD630_26780	Aminobenzoate_degradation,Propanoate_metabolism,Butanoate_metabolism,Metabolic_pathways,Microbial_metabolism_in_diverse_environments,Two-component_system	R01179,R01359,R07832	C00136<=>C00246,C00246<=>C00136,C00332<=>C00164,C16272=>C16273,C16272<=>C16273
K01056	3	2	2	2	peptidyl-tRNA_hydrolase,_PTH1_family_[EC:3.1.1.29]	cdf:CD630_35020	NA	NA	NA
K01090	4	3	2	0	protein_phosphatase_[EC:3.1.3.16]	cdf:CD630_25790	NA	NA	NA
K01091	3	1	4	0	phosphoglycolate_phosphatase_[EC:3.1.3.18]	cdf:CD630_25730,cdf:CD630_36050	Glyoxylate_and_dicarboxylate_metabolism,Metabolic_pathways,Biosynthesis_of_secondary_metabolites	R01334	C00988=>C00160,C00988<=>C00160
K01104	12	6	7	2	protein-tyrosine_phosphatase_[EC:3.1.3.48]	cdf:CD630_22720,cdf:CD630_34810	NA	NA	NA
K01118	0	4	4	0	FMN-dependent_NADH-azoreductase_[EC:1.7.-.-]	cdf:CD630_15430	NA	NA	NA
K01126	0	2	2	0	glycerophosphoryl_diester_phosphodiesterase_[EC:3.1.4.46]	cdf:CD630_14020,cdf:CD630_16660	Glycerophospholipid_metabolism	R01030,R01470	C00670=>C00093+C00114,C01233=>C00189+C00093
K01142	5	13	3	4	exodeoxyribonuclease_III_[EC:3.1.11.2]	cdf:CD630_13410	Base_excision_repair	NA	NA
K01151	6	2	2	3	deoxyribonuclease_IV_[EC:3.1.21.2]	cdf:CD630_05600	Base_excision_repair	NA	NA
K01159	2	1	1	0	crossover_junction_endodeoxyribonuclease_RuvC_[EC:3.1.22.4]	cdf:CD630_28070	Homologous_recombination	NA	NA
K01163	16	10	6	2	hypothetical_protein	cdf:CD630_24770	NA	NA	NA
K01179	2	1	1	0	endoglucanase_[EC:3.2.1.4]	cdf:CD630_25460	Starch_and_sucrose_metabolism,Metabolic_pathways	R02886	C00760=>C00185+C00760,C00760<=>C00185
K01193	0	0	0	0	beta-fructofuranosidase_[EC:3.2.1.26]	cdf:CD630_18050	Galactose_metabolism,Starch_and_sucrose_metabolism,Metabolic_pathways	R00802,R02410,R03635,R03921	C00089=>C02336+C00267,C00089<=>C00267+C02336,C00492=>C05402,C01613=>C05404,C16688<=>C02336+C00668
K01198	0	1	2	0	xylan_1,4-beta-xylosidase_[EC:3.2.1.37]	cdf:CD630_00330	Starch_and_sucrose_metabolism,Amino_sugar_and_nucleotide_sugar_metabolism,Metabolic_pathways	R01433	C02352=>C00181,C02352<=>C00181
K01222	6	8	13	1	6-phospho-beta-glucosidase_[EC:3.2.1.86]	cdf:CD630_28820	Glycolysis_/_Gluconeogenesis	R05133	C06187=>C01172
K01223	15	55	22	2	6-phospho-beta-glucosidase_[EC:3.2.1.86]	cdf:CD630_03890,cdf:CD630_08180,cdf:CD630_30790,cdf:CD630_30950,cdf:CD630_30960,cdf:CD630_31150,cdf:CD630_31240,cdf:CD630_31300,cdf:CD630_31360	Glycolysis_/_Gluconeogenesis	R05134	C06188=>C01172
K01226	149	184	163	14	trehalose-6-phosphate_hydrolase_[EC:3.2.1.93]	cdf:CD630_30910	Starch_and_sucrose_metabolism	R00837	C00689<=>C00092,C00689=>C00092
K01232	3	2	4	0	maltose-6'-phosphate_glucosidase_[EC:3.2.1.122]	cdf:CD630_08640,cdf:CD630_13380	Starch_and_sucrose_metabolism	R00837,R00838	C00689<=>C00092,C00689=>C00092,C02995<=>C00092
K01243	13	13	3	1	S-adenosylhomocysteine/5'-methylthioadenosine_nucleosidase_[EC:3.2.2.9]	cdf:CD630_26110	Cysteine_and_methionine_metabolism,Metabolic_pathways,Biosynthesis_of_amino_acids	R00194,R01401	C00021=>C03539,C00021<=>C03539,C00170=>C03089,C03089<=>C00170
K01255	3	3	6	0	leucyl_aminopeptidase_[EC:3.4.11.1]	cdf:CD630_13000	Glutathione_metabolism,Metabolic_pathways	R00899,R04951	C01419=>C00097+C00037,C01419<=>C00097+C00037,C05729=>C00037+C05726
K01258	10	14	11	14	tripeptide_aminopeptidase_[EC:3.4.11.4]	cdf:CD630_10460	NA	NA	NA
K01259	13	10	30	59	proline_iminopeptidase_[EC:3.4.11.5]	cdf:CD630_30410	Arginine_and_proline_metabolism	R00135	C00012=>C00148
K01262	24	54	22	7	Xaa-Pro_aminopeptidase_[EC:3.4.11.9]	cdf:CD630_22610	NA	NA	NA
K01265	145	82	62	27	methionyl_aminopeptidase_[EC:3.4.11.18]	cdf:CD630_00920,cdf:CD630_15960	NA	NA	NA
K01269	4	6	9	1	aminopeptidase_[EC:3.4.11.-]	cdf:CD630_35950	NA	NA	NA
K01270	69	86	101	6	dipeptidase_D_[EC:3.4.13.-]	cdf:CD630_07080	Glutathione_metabolism,Metabolic_pathways	R00899,R04951	C01419=>C00097+C00037,C01419<=>C00097+C00037,C05729=>C00037+C05726
K01271	111	97	94	12	Xaa-Pro_dipeptidase_[EC:3.4.13.9]	cdf:CD630_23470,cdf:CD630_24850,cdf:CD630_26130	NA	NA	NA
K01273	9	5	3	4	membrane_dipeptidase_[EC:3.4.13.19]	cdf:CD630_35700	NA	NA	NA
K01295	1	4	7	0	glutamate_carboxypeptidase_[EC:3.4.17.11]	cdf:CD630_28220	NA	NA	NA
K01297	1	3	1	0	muramoyltetrapeptide_carboxypeptidase_[EC:3.4.17.13]	cdf:CD630_13990	NA	NA	NA
K01304	1	3	3	0	pyroglutamyl-peptidase_[EC:3.4.19.3]	cdf:CD630_16760	NA	NA	NA
K01358	52	46	54	60	ATP-dependent_Clp_protease,_protease_subunit_[EC:3.4.21.92]	cdf:CD630_33050,cdf:CD630_33510	Cell_cycle_-_Caulobacter	NA	NA
K01409	9	12	17	2	O-sialoglycoprotein_endopeptidase_[EC:3.4.24.57]	cdf:CD630_01520,cdf:CD630_12020	NA	NA	NA
K01420	2	7	12	0	CRP/FNR_family_transcriptional_regulator,_anaerobic_regulatory_protein	cdf:CD630_06290	NA	NA	NA
K01425	7	8	10	0	glutaminase_[EC:3.5.1.2]	cdf:CD630_05580	Alanine,_aspartate_and_glutamate_metabolism,Arginine_and_proline_metabolism,D-Glutamine_and_D-glutamate_metabolism,Metabolic_pathways,Glutamatergic_synapse,GABAergic_synapse,Proximal_tubule_bicarbonate_reclamation,MicroRNAs_in_cancer	R00256,R01579	C00064<=>C00025+C00014,C00064<=>C00014,C00064=>C00014,C00064=>C00025,C00014<=>C00064,C00025<=>C00064,C00819=>C00217,C00217<=>C00819
K01438	0	1	4	0	acetylornithine_deacetylase_[EC:3.5.1.16]	cdf:CD630_03030	Arginine_and_proline_metabolism,Metabolic_pathways,Biosynthesis_of_secondary_metabolites,2-Oxocarboxylic_acid_metabolism,Biosynthesis_of_amino_acids	R00669,R09107	C00437=>C00077,C00437<=>C00077,C15532=>C00327
K01443	7	6	7	0	N-acetylglucosamine-6-phosphate_deacetylase_[EC:3.5.1.25]	cdf:CD630_34530	Amino_sugar_and_nucleotide_sugar_metabolism,Biosynthesis_of_secondary_metabolites	R02059	C00357=>C00352,C00352<=>C00357
K01444	21	14	26	3	N4-(beta-N-acetylglucosaminyl)-L-asparaginase_[EC:3.5.1.26]	cdf:CD630_01390	Other_glycan_degradation,Lysosome	NA	NA
K01448	35	57	44	7	N-acetylmuramoyl-L-alanine_amidase_[EC:3.5.1.28]	cdf:CD630_01060,cdf:CD630_07840,cdf:CD630_18980,cdf:CD630_27610,cdf:CD630_27840	NA	NA	NA
K01449	0	8	8	1	N-acetylmuramoyl-L-alanine_amidase_[EC:3.5.1.28]	cdf:CD630_35630	NA	NA	NA
K01462	7	6	6	10	peptide_deformylase_[EC:3.5.1.88]	cdf:CD630_17560,cdf:CD630_25850	NA	NA	NA
K01463	8	2	1	30	dihydropyrimidinase_[EC:3.5.2.2]	cdf:CD630_30990	NA	NA	NA
K01465	11	13	15	1	dihydroorotase_[EC:3.5.2.3]	cdf:CD630_15260,cdf:CD630_36430	Pyrimidine_metabolism,Metabolic_pathways	R01993	C00337<=>C00438
K01480	2	1	1	0	agmatinase_[EC:3.5.3.11]	cdf:CD630_08910	Arginine_and_proline_metabolism,Metabolic_pathways	R01157	C00179=>C00134,C00179<=>C00134
K01487	4	3	2	1	guanine_deaminase_[EC:3.5.4.3]	cdf:CD630_16630	Purine_metabolism,Metabolic_pathways	R01676	C00242=>C00385,C00385<=>C00242
K01488	1	2	1	0	adenosine_deaminase_[EC:3.5.4.4]	cdf:CD630_17470	Purine_metabolism,Metabolic_pathways,Primary_immunodeficiency	R01560,R02556	C00212=>C00294,C00212<=>C00294,C00559<=>C05512
K01489	10	12	9	1	cytidine_deaminase_[EC:3.5.4.5]	cdf:CD630_24380	Pyrimidine_metabolism,Drug_metabolism_-_other_enzymes,Metabolic_pathways	R01878,R02485,R08221	C00475=>C00299,C00475<=>C00299,C00881=>C00526,C16635=>C12739
K01493	25	8	8	1	dCMP_deaminase_[EC:3.5.4.12]	cdf:CD630_18990,cdf:CD630_34770	Pyrimidine_metabolism,Metabolic_pathways	R01663	C00239=>C00365,C00365<=>C00239
K01495	14	7	8	1	GTP_cyclohydrolase_I_[EC:3.5.4.16]	cdf:CD630_14490	Folate_biosynthesis,Metabolic_pathways	R00428,R04639,R05046,R05048	C00044=>C05922,C00044<=>C05922,C06148=>C04895,C06148<=>C04895,C05922=>C05923,C05922<=>C05923,C05923=>C06148,C05923<=>C06148
K01515	14	11	15	0	ADP-ribose_pyrophosphatase_[EC:3.6.1.13]	cdf:CD630_12200	Purine_metabolism	R01054	C00301=>C00117
K01520	6	4	3	1	dUTP_pyrophosphatase_[EC:3.6.1.23]	cdf:CD630_24030	Pyrimidine_metabolism,Metabolic_pathways	R02100	C00460=>C00365,C00460<=>C00365
K01524	2	1	1	0	exopolyphosphatase_/_guanosine-5'-triphosphate,3'-diphosphate_pyrophosphatase_[EC:3.6.1.11_3.6.1.40]	cdf:CD630_34910	Purine_metabolism	R03409	C04494<=>C01228
K01531	3	3	6	0	Mg2+-importing_ATPase_[EC:3.6.3.2]	cdf:CD630_33730,cdf:CD630_33770	NA	NA	NA
K01534	3	3	2	1	Cd2+/Zn2+-exporting_ATPase_[EC:3.6.3.3_3.6.3.5]	cdf:CD630_03130	NA	NA	NA
K01537	10	31	16	1	Ca2+-transporting_ATPase_[EC:3.6.3.8]	cdf:CD630_18240	NA	NA	NA
K01546	0	0	0	0	K+-transporting_ATPase_ATPase_A_chain_[EC:3.6.3.12]	cdf:CD630_15910	Two-component_system	NA	NA
K01547	0	0	0	0	K+-transporting_ATPase_ATPase_B_chain_[EC:3.6.3.12]	cdf:CD630_15920	Two-component_system	NA	NA
K01548	0	0	0	0	K+-transporting_ATPase_ATPase_C_chain_[EC:3.6.3.12]	cdf:CD630_15930	Two-component_system	NA	NA
K01552	0	0	1	0	myosin_ATPase_[EC:3.6.4.1]	cdf:CD630_16590	NA	NA	NA
K01585	1	1	1	0	arginine_decarboxylase_[EC:4.1.1.19]	cdf:CD630_08880,cdf:CD630_35510	Arginine_and_proline_metabolism,Metabolic_pathways	R00566	C00062=>C00179,C00062<=>C00179
K01586	7	4	6	0	diaminopimelate_decarboxylase_[EC:4.1.1.20]	cdf:CD630_18080,cdf:CD630_20530	Lysine_biosynthesis,Metabolic_pathways,Biosynthesis_of_secondary_metabolites,Microbial_metabolism_in_diverse_environments,Biosynthesis_of_amino_acids	R00451	C00680=>C00047,C00047<=>C00680,C00680<=>C00047
K01588	6	4	3	4	5-(carboxyamino)imidazole_ribonucleotide_mutase_[EC:5.4.99.18]	cdf:CD630_02180	Purine_metabolism,Metabolic_pathways,Biosynthesis_of_secondary_metabolites	R07405	C15667<=>C04751
K01591	2	1	2	1	orotidine-5'-phosphate_decarboxylase_[EC:4.1.1.23]	cdf:CD630_35920	Pyrimidine_metabolism,Metabolic_pathways	R00965	C01103=>C00105,C01103<=>C00105
K01611	0	0	0	1	S-adenosylmethionine_decarboxylase_[EC:4.1.1.50]	cdf:CD630_08890	Cysteine_and_methionine_metabolism,Arginine_and_proline_metabolism,Metabolic_pathways	R00178	C00019=>C01137,C00019<=>C01137
K01620	8	13	20	0	threonine_aldolase_[EC:4.1.2.5]	cdf:CD630_25910	Glycine,_serine_and_threonine_metabolism,Metabolic_pathways,Biosynthesis_of_secondary_metabolites,Microbial_metabolism_in_diverse_environments,Biosynthesis_of_amino_acids	R00751,R06171	C00188<=>C00037,C00037<=>C00188,C00037<=>C05519,C05519<=>C00037
K01624	133	141	141	12	fructose-bisphosphate_aldolase,_class_II_[EC:4.1.2.13]	cdf:CD630_04030,cdf:CD630_31350	Glycolysis_/_Gluconeogenesis,Pentose_phosphate_pathway,Fructose_and_mannose_metabolism,Methane_metabolism,Carbon_fixation_in_photosynthetic_organisms,Metabolic_pathways,Biosynthesis_of_secondary_metabolites,Microbial_metabolism_in_diverse_environments,Carbon_metabolism,Biosynthesis_of_amino_acids	R01068,R01070,R01829,R02568	C00354<=>C00118+C00111,C00118=>C00354,C00354<=>C00118,C00354<=>C00111,C05378<=>C00111+C00118,C05378<=>C00118,C05378<=>C00118+C00111,C00111+C00279=>C00447,C00279<=>C00447,C00447<=>C00111+C00279,C00279+C00111=>C00447,C01094<=>C00577+C00111,C01094<=>C00111
K01625	2	22	16	0	2-dehydro-3-deoxyphosphogluconate_aldolase_/_4-hydroxy-2-oxoglutarate_aldolase_[EC:4.1.2.14_4.1.3.16]	cdf:CD630_36260	Pentose_phosphate_pathway,Arginine_and_proline_metabolism,Glyoxylate_and_dicarboxylate_metabolism,Metabolic_pathways,Microbial_metabolism_in_diverse_environments,Carbon_metabolism	R00470,R00471,R05605	C01127<=>C00048+C00022,C05946=>C00048+C00022,C00048<=>C05946,C04442<=>C00022+C00118,C00118<=>C04442,C04442<=>C00118+C00022
K01628	0	0	0	0	L-fuculose-phosphate_aldolase_[EC:4.1.2.17]	cdf:CD630_00450	Fructose_and_mannose_metabolism	R02262	C01099=>C00424
K01633	12	6	7	1	dihydroneopterin_aldolase_[EC:4.1.2.25]	cdf:CD630_14510	Folate_biosynthesis,Metabolic_pathways	R03504	C04874=>C00266+C01300,C04874<=>C01300
K01639	25	1	29	73	N-acetylneuraminate_lyase_[EC:4.1.3.3]	cdf:CD630_22400	Amino_sugar_and_nucleotide_sugar_metabolism	R01811	C00270=>C00645
K01640	0	0	0	0	hydroxymethylglutaryl-CoA_lyase_[EC:4.1.3.4]	cdf:CD630_07970	Synthesis_and_degradation_of_ketone_bodies,Valine,_leucine_and_isoleucine_degradation,Geraniol_degradation,Butanoate_metabolism,Metabolic_pathways,Biosynthesis_of_secondary_metabolites,Peroxisome	R01360,R08090	C00356=>C00024+C00164,C00356=>C00164+C00024,C00164<=>C00356,C04675=>C16466,C04675<=>C16466
K01649	0	0	0	0	2-isopropylmalate_synthase_[EC:2.3.3.13]	cdf:CD630_09890	Valine,_leucine_and_isoleucine_biosynthesis,Pyruvate_metabolism,Metabolic_pathways,Biosynthesis_of_secondary_metabolites,2-Oxocarboxylic_acid_metabolism,Biosynthesis_of_amino_acids	R01213	C00141=>C02504,C00024=>C02504,C02504<=>C00141,C02504<=>C00024+C00141
K01652	0	2	3	0	acetolactate_synthase_I/II/III_large_subunit_[EC:2.2.1.6]	cdf:CD630_15660	Valine,_leucine_and_isoleucine_biosynthesis,Butanoate_metabolism,C5-Branched_dibasic_acid_metabolism,Pantothenate_and_CoA_biosynthesis,Metabolic_pathways,Biosynthesis_of_secondary_metabolites,2-Oxocarboxylic_acid_metabolism,Biosynthesis_of_amino_acids	R00006,R00014,R00226,R03050,R08648	C00022=>C00900,C00022+C00068=>C05125,C00068+C00022=>C05125,C00022<=>C05125,C00022=>C06010,C06010<=>C00022,C05125=>C00900+C00068,C00109+C00022=>C06006,C00022+C00109<=>C06006,C00109<=>C06006,C00109=>C06006
K01662	8	5	4	1	1-deoxy-D-xylulose-5-phosphate_synthase_[EC:2.2.1.7]	cdf:CD630_12070	Thiamine_metabolism,Terpenoid_backbone_biosynthesis,Metabolic_pathways,Biosynthesis_of_secondary_metabolites	R05636	C00118+C00022=>C11437,C00118+C00022<=>C11437,C11437<=>C00118+C00022,C00022+C00118<=>C11437
K01664	3	3	3	0	para-aminobenzoate_synthetase_component_II_[EC:2.6.1.85]	cdf:CD630_14450	Folate_biosynthesis	R01716	C00251=>C11355
K01665	6	5	5	1	para-aminobenzoate_synthetase_component_I_[EC:2.6.1.85]	cdf:CD630_14460	Folate_biosynthesis	R01716	C00251=>C11355
K01677	4	2	1	1	fumarate_hydratase_subunit_alpha_[EC:4.2.1.2]	cdf:CD630_10030	Citrate_cycle_(TCA_cycle),Carbon_fixation_pathways_in_prokaryotes,Metabolic_pathways,Biosynthesis_of_secondary_metabolites,Microbial_metabolism_in_diverse_environments,Carbon_metabolism	R01082	C00149<=>C00122,C00122<=>C00149
K01678	3	1	1	0	fumarate_hydratase_subunit_beta_[EC:4.2.1.2]	cdf:CD630_10040	Citrate_cycle_(TCA_cycle),Carbon_fixation_pathways_in_prokaryotes,Metabolic_pathways,Biosynthesis_of_secondary_metabolites,Microbial_metabolism_in_diverse_environments,Carbon_metabolism	R01082	C00149<=>C00122,C00122<=>C00149
K01681	3	0	2	0	aconitate_hydratase_[EC:4.2.1.3]	cdf:CD630_08330	Citrate_cycle_(TCA_cycle),Glyoxylate_and_dicarboxylate_metabolism,Carbon_fixation_pathways_in_prokaryotes,Metabolic_pathways,Biosynthesis_of_secondary_metabolites,Microbial_metabolism_in_diverse_environments,Carbon_metabolism,2-Oxocarboxylic_acid_metabolism,Biosynthesis_of_amino_acids	R01324,R01325,R01900	C00311<=>C00158,C00158<=>C00311,C00158=>C00311,C00158<=>C00417,C00417<=>C00158,C00417=>C00158,C00158=>C00417,C00417<=>C00311,C00311=>C00417,C00311<=>C00417,C00417=>C00311
K01687	0	4	3	0	dihydroxy-acid_dehydratase_[EC:4.2.1.9]	cdf:CD630_20140	Valine,_leucine_and_isoleucine_biosynthesis,Pantothenate_and_CoA_biosynthesis,Metabolic_pathways,Biosynthesis_of_secondary_metabolites,2-Oxocarboxylic_acid_metabolism,Biosynthesis_of_amino_acids	R01209,R04441,R05070	C04039=>C00141,C04272=>C00141,C04272<=>C00141,C06007=>C00671,C06007<=>C00671
K01689	176	53	62	444	enolase_[EC:4.2.1.11]	cdf:CD630_31700	Glycolysis_/_Gluconeogenesis,Methane_metabolism,Metabolic_pathways,Biosynthesis_of_secondary_metabolites,Microbial_metabolism_in_diverse_environments,Carbon_metabolism,Biosynthesis_of_amino_acids,RNA_degradation,HIF-1_signaling_pathway	R00658	C00631<=>C00074,C00074<=>C00631
K01693	2	1	1	1	imidazoleglycerol-phosphate_dehydratase_[EC:4.2.1.19]	cdf:CD630_15500	Histidine_metabolism,Metabolic_pathways,Biosynthesis_of_secondary_metabolites,Biosynthesis_of_amino_acids	R03457	C04666=>C01267,C01267<=>C04666,C04666<=>C01267
K01703	0	0	0	0	3-isopropylmalate/(R)-2-methylmalate_dehydratase_large_subunit_[EC:4.2.1.33_4.2.1.35]	cdf:CD630_09900	Valine,_leucine_and_isoleucine_biosynthesis,C5-Branched_dibasic_acid_metabolism,Metabolic_pathways,Biosynthesis_of_secondary_metabolites,2-Oxocarboxylic_acid_metabolism,Biosynthesis_of_amino_acids	R03896,R03898,R03968,R04001,R10170	C02612=>C02226,C02612<=>C02226,C02226=>C06032,C06032<=>C02226,C02226<=>C06032,C02504<=>C02631,C02504=>C02631,C04411<=>C02631,C02631=>C04411,C02504=>C04411
K01704	0	0	0	0	3-isopropylmalate/(R)-2-methylmalate_dehydratase_small_subunit_[EC:4.2.1.33_4.2.1.35]	cdf:CD630_09910	Valine,_leucine_and_isoleucine_biosynthesis,C5-Branched_dibasic_acid_metabolism,Metabolic_pathways,Biosynthesis_of_secondary_metabolites,2-Oxocarboxylic_acid_metabolism,Biosynthesis_of_amino_acids	R03896,R03898,R03968,R04001,R10170	C02612=>C02226,C02612<=>C02226,C02226=>C06032,C06032<=>C02226,C02226<=>C06032,C02504<=>C02631,C02504=>C02631,C04411<=>C02631,C02631=>C04411,C02504=>C04411
K01714	67	100	54	30	4-hydroxy-tetrahydrodipicolinate_synthase_[EC:4.3.3.7]	cdf:CD630_30000,cdf:CD630_32230,cdf:CD630_32250,cdf:CD630_36270	Lysine_biosynthesis,Metabolic_pathways,Biosynthesis_of_secondary_metabolites,Microbial_metabolism_in_diverse_environments,Biosynthesis_of_amino_acids	R10147	C00441=>C20258,C00441<=>C20258
K01715	120	117	227	6	3-hydroxybutyryl-CoA_dehydratase_[EC:4.2.1.55]	cdf:CD630_08000,cdf:CD630_10570	Glyoxylate_and_dicarboxylate_metabolism,Butanoate_metabolism,Carbon_fixation_pathways_in_prokaryotes,Microbial_metabolism_in_diverse_environments,Carbon_metabolism	R03026,R03027	C01144<=>C00877,C00877=>C01144,C00877<=>C01144,C03561=>C00877,C03561<=>C00877
K01726	19	33	12	9	hyaluronate_lyase_[EC:4.2.2.1]	cdf:CD630_17490	Benzoate_degradation,Bisphenol_degradation,Naphthalene_degradation,Butanoate_metabolism,Limonene_and_pinene_degradation,Metabolic_pathways,Biosynthesis_of_secondary_metabolites,Microbial_metabolism_in_diverse_environments	R03937,R05078,R05601,R06369,R06885,R06913,R06923,R06934	C03058<=>C02411,C06035=>C06033,C06033<=>C06035,C06723=>C06714,C06723<=>C06714,C11929=>C11934,C11929<=>C11934,C13629=>C13632,C13632<=>C13629,C13629<=>C13632,C14086=>C14087,C14086<=>C14087,C14095=>C14096,C14095<=>C14096,C14107=>C14108,C14107<=>C14108
K01734	18	22	25	4	methylglyoxal_synthase_[EC:4.2.3.3]	cdf:CD630_11530	Pyruvate_metabolism	R01016	C00111=>C00546
K01735	2	1	1	1	3-dehydroquinate_synthase_[EC:4.2.3.4]	cdf:CD630_18330	Phenylalanine,_tyrosine_and_tryptophan_biosynthesis,Metabolic_pathways,Biosynthesis_of_secondary_metabolites,Biosynthesis_of_amino_acids	R03083	C04691=>C00944,C04691<=>C00944
K01736	2	1	1	1	chorismate_synthase_[EC:4.2.3.5]	cdf:CD630_18350	Phenylalanine,_tyrosine_and_tryptophan_biosynthesis,Metabolic_pathways,Biosynthesis_of_secondary_metabolites,Biosynthesis_of_amino_acids	R01714	C01269=>C00251,C00251<=>C01269,C01269<=>C00251
K01738	1	4	2	0	cysteine_synthase_A_[EC:2.5.1.47]	cdf:CD630_15940,cdf:CD630_16650	Cysteine_and_methionine_metabolism,Sulfur_metabolism,Metabolic_pathways,Microbial_metabolism_in_diverse_environments,Carbon_metabolism,Biosynthesis_of_amino_acids	R00897,R04859	C00979+C00283=>C00097,C00979+C00283=>C00097+C00033,C00979+C00283<=>C00097,C00283+C00979<=>C00097+C00033,C00283+C00979=>C00033+C00097,C00979=>C00097,C00979<=>C00097
K01740	2	1	1	0	O-acetylhomoserine_(thiol)-lyase_[EC:2.5.1.49]	cdf:CD630_18250	Cysteine_and_methionine_metabolism,Metabolic_pathways	R01287,R04859	C01077=>C00155,C01077<=>C00155,C00979<=>C00097
K01749	7	5	3	1	hydroxymethylbilane_synthase_[EC:2.5.1.61]	cdf:CD630_34210	Porphyrin_and_chlorophyll_metabolism,Metabolic_pathways,Biosynthesis_of_secondary_metabolites	R00084	C00931=>C01024,C00931<=>C01024
K01750	8	9	11	0	ornithine_cyclodeaminase_[EC:4.3.1.12]	cdf:CD630_05440	Arginine_and_proline_metabolism,Biosynthesis_of_secondary_metabolites,Biosynthesis_of_amino_acids	R00671	C00077<=>C00148,C00077=>C00148
K01751	2	5	4	0	diaminopropionate_ammonia-lyase_[EC:4.3.1.15]	cdf:CD630_20850,cdf:CD630_31840	NA	NA	NA
K01752	8	9	5	0	L-serine_dehydratase_[EC:4.3.1.17]	cdf:CD630_32220	Glycine,_serine_and_threonine_metabolism,Cysteine_and_methionine_metabolism,Metabolic_pathways,Biosynthesis_of_secondary_metabolites,Carbon_metabolism,Biosynthesis_of_amino_acids	R00220,R00590	C00065<=>C00022,C00022<=>C00065,C00065=>C00022+C00014,C00065=>C00022,C00065=>C02218
K01754	37	44	63	19	threonine_dehydratase_[EC:4.3.1.19]	cdf:CD630_25140	Glycine,_serine_and_threonine_metabolism,Valine,_leucine_and_isoleucine_biosynthesis,Metabolic_pathways,Biosynthesis_of_secondary_metabolites,Carbon_metabolism,Biosynthesis_of_amino_acids	R00220,R00996	C00065<=>C00022,C00022<=>C00065,C00065=>C00022+C00014,C00065=>C00022,C00188=>C00109,C00188<=>C00109
K01756	11	10	14	22	adenylosuccinate_lyase_[EC:4.3.2.2]	cdf:CD630_13340	Purine_metabolism,Alanine,_aspartate_and_glutamate_metabolism,Metabolic_pathways,Biosynthesis_of_secondary_metabolites	R01083,R04559	C03794=>C00020,C03794=>C00122,C00020<=>C03794,C04823<=>C04677
K01759	8	6	16	0	lactoylglutathione_lyase_[EC:4.4.1.5]	cdf:CD630_11340	Pyruvate_metabolism,MAPK_signaling_pathway_-_yeast	R02530	C03451<=>C00546
K01761	0	0	0	0	methionine-gamma-lyase_[EC:4.4.1.11]	cdf:CD630_35770	Cysteine_and_methionine_metabolism,Selenocompound_metabolism	R00654,R04770	C00073=>C00409,C05335=>C05703
K01770	3	3	2	1	2-C-methyl-D-erythritol_2,4-cyclodiphosphate_synthase_[EC:4.6.1.12]	cdf:CD630_00480	Terpenoid_backbone_biosynthesis,Metabolic_pathways,Biosynthesis_of_secondary_metabolites	R05637	C11436=>C11453,C11453<=>C11436,C11436<=>C11453
K01776	4	3	2	6	glutamate_racemase_[EC:5.1.1.3]	cdf:CD630_35620	D-Glutamine_and_D-glutamate_metabolism,Metabolic_pathways	R00260	C00025<=>C00217
K01777	331	422	269	60	proline_racemase_[EC:5.1.1.4]	cdf:CD630_32370	Arginine_and_proline_metabolism,Metabolic_pathways	R01255	C00148=>C00763,C00148<=>C00763
K01778	5	3	5	1	diaminopimelate_epimerase_[EC:5.1.1.7]	cdf:CD630_25900	Lysine_biosynthesis,Metabolic_pathways,Biosynthesis_of_secondary_metabolites,Microbial_metabolism_in_diverse_environments,Biosynthesis_of_amino_acids	R02735	C00666<=>C00680,C00680<=>C00666,C00666=>C00680
K01779	9	8	12	0	aspartate_racemase_[EC:5.1.1.13]	cdf:CD630_20280,cdf:CD630_22540	Alanine,_aspartate_and_glutamate_metabolism,Nonribosomal_peptide_structures	R00491	C00049=>C00402
K01783	17	12	17	4	ribulose-phosphate_3-epimerase_[EC:5.1.3.1]	cdf:CD630_23190,cdf:CD630_25750	Pentose_phosphate_pathway,Pentose_and_glucuronate_interconversions,Carbon_fixation_in_photosynthetic_organisms,Metabolic_pathways,Biosynthesis_of_secondary_metabolites,Microbial_metabolism_in_diverse_environments,Carbon_metabolism,Biosynthesis_of_amino_acids	R01529	C00199<=>C00231,C00231=>C00199,C00231<=>C00199
K01784	14	8	7	2	UDP-glucose_4-epimerase_[EC:5.1.3.2]	cdf:CD630_27140	Galactose_metabolism,Amino_sugar_and_nucleotide_sugar_metabolism,Metabolic_pathways,Biosynthesis_of_secondary_metabolites	R00291	C00029<=>C00052,C00052<=>C00029
K01788	8	0	9	1	N-acylglucosamine-6-phosphate_2-epimerase_[EC:5.1.3.9]	cdf:CD630_22410	Amino_sugar_and_nucleotide_sugar_metabolism	R02087	C04257=>C00357
K01791	0	2	3	0	UDP-N-acetylglucosamine_2-epimerase_[EC:5.1.3.14]	cdf:CD630_10330	Amino_sugar_and_nucleotide_sugar_metabolism,Metabolic_pathways,Biosynthesis_of_secondary_metabolites	R00414,R00420	C00043=>C00645,C00043<=>C00645,C00043=>C01170,C01170<=>C00043
K01803	94	22	18	12	triosephosphate_isomerase_(TIM)_[EC:5.3.1.1]	cdf:CD630_31720	Glycolysis_/_Gluconeogenesis,Fructose_and_mannose_metabolism,Inositol_phosphate_metabolism,Carbon_fixation_in_photosynthetic_organisms,Metabolic_pathways,Biosynthesis_of_secondary_metabolites,Microbial_metabolism_in_diverse_environments,Carbon_metabolism,Biosynthesis_of_amino_acids	R01015	C00118<=>C00111,C00111=>C00118,C00118=>C00111,C00111<=>C00118
K01805	6	5	1	1	xylose_isomerase_[EC:5.3.1.5]	cdf:CD630_30640	Pentose_and_glucuronate_interconversions,Fructose_and_mannose_metabolism,Metabolic_pathways	R00878,R01432	C00267<=>C00095,C00181<=>C00310
K01808	25	15	24	3	ribose_5-phosphate_isomerase_B_[EC:5.3.1.6]	cdf:CD630_23200,cdf:CD630_34800	Pentose_phosphate_pathway,Fructose_and_mannose_metabolism,Carbon_fixation_in_photosynthetic_organisms,Metabolic_pathways,Biosynthesis_of_secondary_metabolites,Microbial_metabolism_in_diverse_environments,Carbon_metabolism,Biosynthesis_of_amino_acids	R01056,R09030	C00117<=>C00199,C00117=>C00199,C02962=>C18096,C02962<=>C18096
K01809	4	2	2	1	mannose-6-phosphate_isomerase_[EC:5.3.1.8]	cdf:CD630_24910	Fructose_and_mannose_metabolism,Amino_sugar_and_nucleotide_sugar_metabolism,Metabolic_pathways,Biosynthesis_of_secondary_metabolites	R01819	C00275<=>C05345
K01810	43	21	36	4	glucose-6-phosphate_isomerase_[EC:5.3.1.9]	cdf:CD630_32850	Glycolysis_/_Gluconeogenesis,Pentose_phosphate_pathway,Starch_and_sucrose_metabolism,Amino_sugar_and_nucleotide_sugar_metabolism,Metabolic_pathways,Biosynthesis_of_secondary_metabolites,Microbial_metabolism_in_diverse_environments,Carbon_metabolism	R02739,R02740,R03321	C00668<=>C01172,C00668<=>C05345,C05345<=>C00668,C01172<=>C05345,C05345<=>C01172
K01811	10	7	3	2	alpha-D-xyloside_xylohydrolase_[EC:3.2.1.177]	cdf:CD630_30710	NA	NA	NA
K01814	0	1	1	0	phosphoribosylformimino-5-aminoimidazole_carboxamide_ribotide_isomerase_[EC:5.3.1.16]	cdf:CD630_15520	Histidine_metabolism,Metabolic_pathways,Biosynthesis_of_secondary_metabolites,Biosynthesis_of_amino_acids	R04640	C04896=>C04916,C04896<=>C04916
K01835	16	16	23	3	phosphoglucomutase_[EC:5.4.2.2]	cdf:CD630_15770,cdf:CD630_27800	Glycolysis_/_Gluconeogenesis,Pentose_phosphate_pathway,Galactose_metabolism,Purine_metabolism,Starch_and_sucrose_metabolism,Amino_sugar_and_nucleotide_sugar_metabolism,Streptomycin_biosynthesis,Metabolic_pathways,Biosynthesis_of_secondary_metabolites,Microbial_metabolism_in_diverse_environments	R00959,R01057,R08639	C00103<=>C00668,C00620<=>C00117,C00103<=>C00092
K01838	1	2	3	0	beta-phosphoglucomutase_[EC:5.4.2.6]	cdf:CD630_21890,cdf:CD630_31280	Starch_and_sucrose_metabolism	R02728	C00663<=>C01172
K01839	15	13	15	1	phosphopentomutase_[EC:5.4.2.7]	cdf:CD630_12230	Pentose_phosphate_pathway,Purine_metabolism	R01057,R02749	C00620<=>C00117,C00672<=>C00673
K01867	17	14	4	3	tryptophanyl-tRNA_synthetase_[EC:6.1.1.2]	cdf:CD630_26100	Aminoacyl-tRNA_biosynthesis	R03664	C00078=>C03512
K01868	22	21	25	11	threonyl-tRNA_synthetase_[EC:6.1.1.3]	cdf:CD630_05740	Aminoacyl-tRNA_biosynthesis	R03663	C00188=>C02992
K01869	17	17	16	11	leucyl-tRNA_synthetase_[EC:6.1.1.4]	cdf:CD630_25210	Aminoacyl-tRNA_biosynthesis	R03657	C00123=>C02047
K01870	34	30	25	16	isoleucyl-tRNA_synthetase_[EC:6.1.1.5]	cdf:CD630_26180	Aminoacyl-tRNA_biosynthesis	R03656	C00407=>C03127
K01872	14	10	11	4	alanyl-tRNA_synthetase_[EC:6.1.1.7]	cdf:CD630_12820	Aminoacyl-tRNA_biosynthesis	R03038	C00041=>C00886
K01873	27	22	16	9	valyl-tRNA_synthetase_[EC:6.1.1.9]	cdf:CD630_32560	Aminoacyl-tRNA_biosynthesis	R03665	C00183=>C02554
K01874	16	10	10	14	methionyl-tRNA_synthetase_[EC:6.1.1.10]	cdf:CD630_35400	Selenocompound_metabolism,Aminoacyl-tRNA_biosynthesis	R03659,R04773	C00073=>C02430,C05335=>C05336
K01875	28	20	22	25	seryl-tRNA_synthetase_[EC:6.1.1.11]	cdf:CD630_00140,cdf:CD630_28400	Aminoacyl-tRNA_biosynthesis	R03662,R08218	C00065=>C02553,C00065=>C06481
K01876	23	16	11	31	aspartyl-tRNA_synthetase_[EC:6.1.1.12]	cdf:CD630_27390	Aminoacyl-tRNA_biosynthesis	R05577	C00049=>C02984
K01878	20	14	18	26	glycyl-tRNA_synthetase_alpha_chain_[EC:6.1.1.14]	cdf:CD630_24330	Aminoacyl-tRNA_biosynthesis	R03654	C00037=>C02412
K01879	28	19	24	6	glycyl-tRNA_synthetase_beta_chain_[EC:6.1.1.14]	cdf:CD630_24320	Aminoacyl-tRNA_biosynthesis	R03654	C00037=>C02412
K01881	85	54	78	12	prolyl-tRNA_synthetase_[EC:6.1.1.15]	cdf:CD630_00490,cdf:CD630_00500	Aminoacyl-tRNA_biosynthesis	R03661	C00148=>C02702
K01886	16	12	15	6	glutaminyl-tRNA_synthetase_[EC:6.1.1.18]	cdf:CD630_20590	Aminoacyl-tRNA_biosynthesis,Metabolic_pathways	R03652	C00064=>C02282,C02282<=>C00064
K01887	15	10	7	4	arginyl-tRNA_synthetase_[EC:6.1.1.19]	cdf:CD630_07110	Aminoacyl-tRNA_biosynthesis	R03646	C00062=>C02163
K01890	21	18	13	5	phenylalanyl-tRNA_synthetase_beta_chain_[EC:6.1.1.20]	cdf:CD630_07000	Aminoacyl-tRNA_biosynthesis	R03660	C00079=>C03511
K01892	14	11	7	3	histidyl-tRNA_synthetase_[EC:6.1.1.21]	cdf:CD630_27400	Aminoacyl-tRNA_biosynthesis	R03655	C00135=>C02988
K01893	18	10	8	24	asparaginyl-tRNA_synthetase_[EC:6.1.1.22]	cdf:CD630_22450	Aminoacyl-tRNA_biosynthesis	R03648	C00152=>C03402
K01915	9	6	10	3	glutamine_synthetase_[EC:6.3.1.2]	cdf:CD630_13430	Alanine,_aspartate_and_glutamate_metabolism,Arginine_and_proline_metabolism,Glyoxylate_and_dicarboxylate_metabolism,Nitrogen_metabolism,Metabolic_pathways,Microbial_metabolism_in_diverse_environments,Biosynthesis_of_amino_acids,Two-component_system,Glutamatergic_synapse,GABAergic_synapse	R00253	C00025=>C00064,C00014=>C00064,C00014<=>C00064,C00025<=>C00064
K01916	9	9	10	0	NAD+_synthase_[EC:6.3.1.5]	cdf:CD630_07940	Nicotinate_and_nicotinamide_metabolism,Metabolic_pathways	R00189	C00857=>C00003,C00857<=>C00003
K01918	4	2	4	1	pantoate--beta-alanine_ligase_[EC:6.3.2.1]	cdf:CD630_15120	beta-Alanine_metabolism,Pantothenate_and_CoA_biosynthesis,Metabolic_pathways,Biosynthesis_of_secondary_metabolites	R02473	C00099=>C00864,C00099+C00522=>C00864,C00099+C00522<=>C00864,C00522+C00099<=>C00864
K01921	3	12	2	2	D-alanine-D-alanine_ligase_[EC:6.3.2.4]	cdf:CD630_14080	D-Alanine_metabolism,Peptidoglycan_biosynthesis,Metabolic_pathways	R01150	C00133=>C00993,C00133<=>C00993
K01923	31	23	20	1	phosphoribosylaminoimidazole-succinocarboxamide_synthase_[EC:6.3.2.6]	cdf:CD630_02190,cdf:CD630_04890	Purine_metabolism,Metabolic_pathways,Biosynthesis_of_secondary_metabolites	R04591	C04751<=>C04823
K01924	24	23	17	4	UDP-N-acetylmuramate--alanine_ligase_[EC:6.3.2.8]	cdf:CD630_35180	D-Glutamine_and_D-glutamate_metabolism,Peptidoglycan_biosynthesis,Metabolic_pathways	R03193	C01050=>C01212,C01212<=>C01050
K01925	12	14	9	1	UDP-N-acetylmuramoylalanine--D-glutamate_ligase_[EC:6.3.2.9]	cdf:CD630_26530	D-Glutamine_and_D-glutamate_metabolism,Peptidoglycan_biosynthesis,Metabolic_pathways	R02783	C00217+C01212=>C00692,C01212=>C00692,C01212<=>C00692
K01926	44	29	44	23	redox-sensing_transcriptional_repressor	cdf:CD630_01710	NA	NA	NA
K01928	5	9	2	1	UDP-N-acetylmuramoyl-L-alanyl-D-glutamate--2,6-diaminopimelate_ligase_[EC:6.3.2.13]	cdf:CD630_26640	Lysine_biosynthesis,Peptidoglycan_biosynthesis	R02788	C00680=>C04877,C00692=>C04877
K01929	6	8	5	1	UDP-N-acetylmuramoyl-tripeptide--D-alanyl-D-alanine_ligase_[EC:6.3.2.10]	cdf:CD630_26550	Lysine_biosynthesis,Peptidoglycan_biosynthesis,Metabolic_pathways	R04573,R04617	C05892+C00993=>C04702,C05892<=>C04702,C04877=>C04882,C04877+C00993=>C04882
K01934	1	5	8	0	5-formyltetrahydrofolate_cyclo-ligase_[EC:6.3.3.2]	cdf:CD630_34560	One_carbon_pool_by_folate,Metabolic_pathways	R02301	C03479=>C00445,C03479<=>C00445
K01938	19	46	107	8	formate--tetrahydrofolate_ligase_[EC:6.3.4.3]	cdf:CD630_07180	One_carbon_pool_by_folate,Carbon_fixation_pathways_in_prokaryotes,Metabolic_pathways,Microbial_metabolism_in_diverse_environments,Carbon_metabolism	R00943	C00101=>C00234,C00101+C00058=>C00234,C00101<=>C00234,C00234<=>C00058,C00058+C00101<=>C00234
K01939	17	11	5	14	adenylosuccinate_synthase_[EC:6.3.4.4]	cdf:CD630_36550	Purine_metabolism,Alanine,_aspartate_and_glutamate_metabolism,Metabolic_pathways	R01135	C00130=>C03794,C00049=>C03794,C03794<=>C00130
K01940	4	4	5	0	argininosuccinate_synthase_[EC:6.3.4.5]	cdf:CD630_17850	Alanine,_aspartate_and_glutamate_metabolism,Arginine_and_proline_metabolism,Metabolic_pathways,Biosynthesis_of_secondary_metabolites,Biosynthesis_of_amino_acids	R01954	C00049=>C03406,C00049+C00327=>C03406,C00049+C00327<=>C03406,C00327+C00049<=>C03406,C00327=>C03406
K01945	12	9	10	2	phosphoribosylamine--glycine_ligase_[EC:6.3.4.13]	cdf:CD630_02240	Purine_metabolism,Metabolic_pathways,Biosynthesis_of_secondary_metabolites	R04144	C03090=>C03838,C03090<=>C03838
K01951	23	21	19	15	GMP_synthase_(glutamine-hydrolysing)_[EC:6.3.5.2]	cdf:CD630_01980	Purine_metabolism,Drug_metabolism_-_other_enzymes,Metabolic_pathways	R01230,R01231,R08244	C00655=>C00144,C00655<=>C00144,C00655=>C00144,C00655<=>C00144,C16618=>C16619
K01952	17	12	17	2	phosphoribosylformylglycinamidine_synthase_[EC:6.3.5.3]	cdf:CD630_02250	Purine_metabolism,Metabolic_pathways,Biosynthesis_of_secondary_metabolites	R04463	C04376=>C04640,C04376<=>C04640
K01953	0	4	2	0	asparagine_synthase_(glutamine-hydrolysing)_[EC:6.3.5.4]	cdf:CD630_03910,cdf:CD630_16320	Alanine,_aspartate_and_glutamate_metabolism,Metabolic_pathways,Biosynthesis_of_secondary_metabolites	R00578	C00049<=>C00152,C00152<=>C00049
K01955	14	7	9	12	carbamoyl-phosphate_synthase_large_subunit_[EC:6.3.5.5]	cdf:CD630_35880,cdf:CD630_35900	Pyrimidine_metabolism,Alanine,_aspartate_and_glutamate_metabolism,Metabolic_pathways	R00575	C00064=>C00169,C00064<=>C00169
K01956	5	4	3	4	carbamoyl-phosphate_synthase_small_subunit_[EC:6.3.5.5]	cdf:CD630_35890,cdf:CD630_35910	Pyrimidine_metabolism,Alanine,_aspartate_and_glutamate_metabolism,Metabolic_pathways	R00575	C00064=>C00169,C00064<=>C00169
K01958	14	14	8	1	pyruvate_carboxylase_[EC:6.4.1.1]	cdf:CD630_00210	Citrate_cycle_(TCA_cycle),Pyruvate_metabolism,Carbon_fixation_pathways_in_prokaryotes,Metabolic_pathways,Microbial_metabolism_in_diverse_environments,Carbon_metabolism,Biosynthesis_of_amino_acids	R00344	C00022=>C00036,C00036<=>C00022,C00022<=>C00036
K01961	54	25	20	1	acetyl-CoA_carboxylase,_biotin_carboxylase_subunit_[EC:6.4.1.2_6.3.4.14]	cdf:CD630_19380	Fatty_acid_biosynthesis,Tetracycline_biosynthesis,Pyruvate_metabolism,Propanoate_metabolism,Carbon_fixation_pathways_in_prokaryotes,Metabolic_pathways,Biosynthesis_of_secondary_metabolites,Microbial_metabolism_in_diverse_environments,Carbon_metabolism,Fatty_acid_metabolism	R00742,R04385,R04386	C00024=>C00083,C00288+C00024=>C00083,C00024<=>C00083,C06250=>C04419,C04419+C00024<=>C06250+C00083,C00024=>C00083
K01962	41	17	13	0	acetyl-CoA_carboxylase_carboxyl_transferase_subunit_alpha_[EC:6.4.1.2]	cdf:CD630_19360	Fatty_acid_biosynthesis,Tetracycline_biosynthesis,Pyruvate_metabolism,Propanoate_metabolism,Carbon_fixation_pathways_in_prokaryotes,Metabolic_pathways,Biosynthesis_of_secondary_metabolites,Microbial_metabolism_in_diverse_environments,Carbon_metabolism,Fatty_acid_metabolism	R00742,R04386	C00024=>C00083,C00288+C00024=>C00083,C00024<=>C00083,C04419+C00024<=>C06250+C00083,C00024=>C00083
K01963	49	20	16	0	acetyl-CoA_carboxylase_carboxyl_transferase_subunit_beta_[EC:6.4.1.2]	cdf:CD630_19370	Fatty_acid_biosynthesis,Tetracycline_biosynthesis,Pyruvate_metabolism,Propanoate_metabolism,Carbon_fixation_pathways_in_prokaryotes,Metabolic_pathways,Biosynthesis_of_secondary_metabolites,Microbial_metabolism_in_diverse_environments,Carbon_metabolism,Fatty_acid_metabolism	R00742,R04386	C00024=>C00083,C00288+C00024=>C00083,C00024<=>C00083,C04419+C00024<=>C06250+C00083,C00024=>C00083
K01985	2	0	0	29	5S_ribosomal_RNA	cdf:CD630_r0030,cdf:CD630_r0060,cdf:CD630_r0090,cdf:CD630_r0120,cdf:CD630_r0150,cdf:CD630_r0180,cdf:CD630_r0210,cdf:CD630_r0240,cdf:CD630_r0270,cdf:CD630_r0300	Ribosome	NA	NA
K01989	78	0	2	26	putative_ABC_transport_system_substrate-binding_protein	cdf:CD630_08730,cdf:CD630_08760	NA	NA	NA
K01990	42	44	54	4	ABC-2_type_transport_system_ATP-binding_protein	cdf:CD630_02930,cdf:CD630_03180,cdf:CD630_03660,cdf:CD630_04780,cdf:CD630_06450,cdf:CD630_06530,cdf:CD630_06670,cdf:CD630_08220,cdf:CD630_10970,cdf:CD630_12680,cdf:CD630_13490,cdf:CD630_15040,cdf:CD630_16040,cdf:CD630_16070,cdf:CD630_16180,cdf:CD630_18890,cdf:CD630_20240,cdf:CD630_21050,cdf:CD630_31620,cdf:CD630_33640	NA	NA	NA
K01992	25	24	29	1	ABC-2_type_transport_system_permease_protein	cdf:CD630_02940,cdf:CD630_03650,cdf:CD630_04790,cdf:CD630_04800,cdf:CD630_10950,cdf:CD630_12660,cdf:CD630_12670,cdf:CD630_13500,cdf:CD630_13510,cdf:CD630_16030,cdf:CD630_21040,cdf:CD630_33620,cdf:CD630_33630	NA	NA	NA
K02003	3	2	2	1	putative_ABC_transport_system_ATP-binding_protein	cdf:CD630_03360,cdf:CD630_04840,cdf:CD630_15320,cdf:CD630_18740,cdf:CD630_35850,cdf:CD630_36230	NA	NA	NA
K02004	21	16	13	2	putative_ABC_transport_system_permease_protein	cdf:CD630_15270,cdf:CD630_15330,cdf:CD630_18730,cdf:CD630_18750,cdf:CD630_35840,cdf:CD630_36240	NA	NA	NA
K02005	18	11	7	2	HlyD_family_secretion_protein	cdf:CD630_15290	NA	NA	NA
K02006	8	7	12	4	cobalt/nickel_transport_system_ATP-binding_protein	cdf:CD630_03270	ABC_transporters	NA	NA
K02007	7	8	26	6	cobalt/nickel_transport_system_permease_protein	cdf:CD630_03240	ABC_transporters	NA	NA
K02008	4	4	8	1	cobalt/nickel_transport_system_permease_protein	cdf:CD630_03260	ABC_transporters	NA	NA
K02009	6	7	23	2	cobalt/nickel_transport_protein	cdf:CD630_03250	ABC_transporters	NA	NA
K02010	9	6	3	3	iron(III)_transport_system_ATP-binding_protein_[EC:3.6.3.30]	cdf:CD630_35270,cdf:CD630_35300	ABC_transporters	NA	NA
K02011	0	0	0	0	iron(III)_transport_system_permease_protein	cdf:CD630_35290	ABC_transporters	NA	NA
K02012	17	7	3	3	iron(III)_transport_system_substrate-binding_protein	cdf:CD630_29530,cdf:CD630_35250,cdf:CD630_35280	ABC_transporters	NA	NA
K02013	4	4	2	1	iron_complex_transport_system_ATP-binding_protein_[EC:3.6.3.34]	cdf:CD630_16490,cdf:CD630_28750,cdf:CD630_29970	ABC_transporters	NA	NA
K02015	4	2	2	0	iron_complex_transport_system_permease_protein	cdf:CD630_16470,cdf:CD630_16480,cdf:CD630_28760,cdf:CD630_28770,cdf:CD630_29980	ABC_transporters	NA	NA
K02016	2	2	2	0	iron_complex_transport_system_substrate-binding_protein	cdf:CD630_16500,cdf:CD630_28780,cdf:CD630_29990	ABC_transporters	NA	NA
K02017	1	1	1	0	molybdate_transport_system_ATP-binding_protein_[EC:3.6.3.29]	cdf:CD630_08710	ABC_transporters	NA	NA
K02018	1	1	0	0	molybdate_transport_system_permease_protein	cdf:CD630_08700,cdf:CD630_23120	ABC_transporters	NA	NA
K02020	2	0	1	0	molybdate_transport_system_substrate-binding_protein	cdf:CD630_08690,cdf:CD630_23110	ABC_transporters	NA	NA
K02026	15	5	1	2	multiple_sugar_transport_system_permease_protein	cdf:CD630_25480	NA	NA	NA
K02027	4	3	8	0	multiple_sugar_transport_system_substrate-binding_protein	cdf:CD630_07470	NA	NA	NA
K02028	8	6	11	1	polar_amino_acid_transport_system_ATP-binding_protein_[EC:3.6.3.21]	cdf:CD630_07520,cdf:CD630_17760	NA	NA	NA
K02029	4	7	8	0	polar_amino_acid_transport_system_permease_protein	cdf:CD630_07510,cdf:CD630_17750	NA	NA	NA
K02030	4	4	6	0	polar_amino_acid_transport_system_substrate-binding_protein	cdf:CD630_07500,cdf:CD630_17740	NA	NA	NA
K02031	3	3	1	1	peptide/nickel_transport_system_ATP-binding_protein	cdf:CD630_26710	NA	NA	NA
K02032	3	5	3	4	peptide/nickel_transport_system_ATP-binding_protein	cdf:CD630_26700	NA	NA	NA
K02033	70	92	115	8	peptide/nickel_transport_system_permease_protein	cdf:CD630_08530,cdf:CD630_26730	NA	NA	NA
K02034	66	87	105	7	peptide/nickel_transport_system_permease_protein	cdf:CD630_08540,cdf:CD630_26740	NA	NA	NA
K02035	102	178	238	13	peptide/nickel_transport_system_substrate-binding_protein	cdf:CD630_08550,cdf:CD630_26720	NA	NA	NA
K02036	0	0	0	1	phosphate_transport_system_ATP-binding_protein_[EC:3.6.3.27]	cdf:CD630_32610	ABC_transporters	NA	NA
K02037	0	0	0	0	phosphate_transport_system_permease_protein	cdf:CD630_32630	ABC_transporters	NA	NA
K02038	0	0	0	0	phosphate_transport_system_permease_protein	cdf:CD630_32620	ABC_transporters	NA	NA
K02039	0	0	0	0	phosphate_transport_system_protein	cdf:CD630_32600	NA	NA	NA
K02040	4	3	3	1	phosphate_transport_system_substrate-binding_protein	cdf:CD630_32680	ABC_transporters,Two-component_system,Tuberculosis	NA	NA
K02049	1	1	0	0	NitT/TauT_family_transport_system_ATP-binding_protein	cdf:CD630_10010	NA	NA	NA
K02050	2	37	3	2	NitT/TauT_family_transport_system_permease_protein	cdf:CD630_10000,cdf:CD630_19040,cdf:CD630_29910	NA	NA	NA
K02051	7	7	13	0	NitT/TauT_family_transport_system_substrate-binding_protein	cdf:CD630_09990,cdf:CD630_29890	NA	NA	NA
K02071	2	2	1	0	D-methionine_transport_system_ATP-binding_protein	cdf:CD630_14890	ABC_transporters	NA	NA
K02072	2	2	1	0	D-methionine_transport_system_permease_protein	cdf:CD630_14900	ABC_transporters	NA	NA
K02073	4	5	7	1	D-methionine_transport_system_substrate-binding_protein	cdf:CD630_14910	ABC_transporters	NA	NA
K02078	59	40	38	17	acyl_carrier_protein	cdf:CD630_10620,cdf:CD630_11830	NA	NA	NA
K02083	4	6	14	0	allantoate_deiminase_[EC:3.5.3.9]	cdf:CD630_20270	Purine_metabolism,Microbial_metabolism_in_diverse_environments	R02423	C00499=>C02091,C00499<=>C02091
K02108	57	19	22	6	F-type_H+-transporting_ATPase_subunit_a_[EC:3.6.3.14]	cdf:CD630_34740	Oxidative_phosphorylation,Photosynthesis,Metabolic_pathways	NA	NA
K02110	32	15	14	5	F-type_H+-transporting_ATPase_subunit_c_[EC:3.6.3.14]	cdf:CD630_34730	Oxidative_phosphorylation,Photosynthesis,Metabolic_pathways	NA	NA
K02111	75	26	19	6	F-type_H+-transporting_ATPase_subunit_alpha_[EC:3.6.3.14]	cdf:CD630_34700	Oxidative_phosphorylation,Photosynthesis,Metabolic_pathways	NA	NA
K02112	97	33	28	23	F-type_H+-transporting_ATPase_subunit_beta_[EC:3.6.3.14]	cdf:CD630_34680	Oxidative_phosphorylation,Photosynthesis,Metabolic_pathways	NA	NA
K02113	51	20	13	3	F-type_H+-transporting_ATPase_subunit_delta_[EC:3.6.3.14]	cdf:CD630_34710	Oxidative_phosphorylation,Photosynthesis,Metabolic_pathways	NA	NA
K02114	48	14	13	4	F-type_H+-transporting_ATPase_subunit_epsilon_[EC:3.6.3.14]	cdf:CD630_34670	Oxidative_phosphorylation,Photosynthesis,Metabolic_pathways	NA	NA
K02115	80	25	19	4	F-type_H+-transporting_ATPase_subunit_gamma_[EC:3.6.3.14]	cdf:CD630_34690	Oxidative_phosphorylation,Photosynthesis,Metabolic_pathways	NA	NA
K02117	7	88	61	0	V-type_H+-transporting_ATPase_subunit_A_[EC:3.6.3.14]	cdf:CD630_29560	Oxidative_phosphorylation,Metabolic_pathways	NA	NA
K02118	7	103	74	0	V-type_H+-transporting_ATPase_subunit_B_[EC:3.6.3.14]	cdf:CD630_29550	Oxidative_phosphorylation,Metabolic_pathways	NA	NA
K02119	5	87	69	0	V-type_H+-transporting_ATPase_subunit_C_[EC:3.6.3.14]	cdf:CD630_29570	Oxidative_phosphorylation,Metabolic_pathways	NA	NA
K02120	6	100	74	0	V-type_H+-transporting_ATPase_subunit_D_[EC:3.6.3.14]	cdf:CD630_29540	Oxidative_phosphorylation,Metabolic_pathways	NA	NA
K02121	8	84	69	0	V-type_H+-transporting_ATPase_subunit_E_[EC:3.6.3.14]	cdf:CD630_29580	Oxidative_phosphorylation,Metabolic_pathways	NA	NA
K02123	7	78	78	0	V-type_H+-transporting_ATPase_subunit_I_[EC:3.6.3.14]	cdf:CD630_29600	Oxidative_phosphorylation,Metabolic_pathways	NA	NA
K02124	6	76	69	0	V-type_H+-transporting_ATPase_subunit_K_[EC:3.6.3.14]	cdf:CD630_29590	Oxidative_phosphorylation,Metabolic_pathways	NA	NA
K02160	51	25	20	1	acetyl-CoA_carboxylase_biotin_carboxyl_carrier_protein	cdf:CD630_19390	Fatty_acid_biosynthesis,Tetracycline_biosynthesis,Pyruvate_metabolism,Propanoate_metabolism,Carbon_fixation_pathways_in_prokaryotes,Metabolic_pathways,Biosynthesis_of_secondary_metabolites,Microbial_metabolism_in_diverse_environments,Carbon_metabolism,Fatty_acid_metabolism	R00742,R04386	C00024=>C00083,C00288+C00024=>C00083,C00024<=>C00083,C04419+C00024<=>C06250+C00083,C00024=>C00083
K02188	5	4	3	0	cobalt-precorrin-5B_(C1)-methyltransferase_[EC:2.1.1.195]	cdf:CD630_34290	Porphyrin_and_chlorophyll_metabolism,Metabolic_pathways	R07773	C16243=>C11542,C16243<=>C11542
K02189	7	7	3	0	cobalt-precorrin_5A_hydrolase_[EC:3.7.1.12]	cdf:CD630_34250	Porphyrin_and_chlorophyll_metabolism,Metabolic_pathways	R07772	C16242=>C16243,C16242<=>C16243
K02190	7	6	2	1	sirohydrochlorin_cobaltochelatase_[EC:4.99.1.3]	cdf:CD630_34220	Porphyrin_and_chlorophyll_metabolism,Metabolic_pathways	R05807	C05778=>C11538,C05778<=>C11538
K02191	5	4	2	0	cobalt-precorrin-7_(C15)-methyltransferase_[EC:2.1.1.196]	cdf:CD630_34270	Porphyrin_and_chlorophyll_metabolism,Metabolic_pathways	R07775	C16244=>C11545,C16244<=>C11545
K02217	43	59	71	8	ferritin_[EC:1.16.3.1]	cdf:CD630_21950	Porphyrin_and_chlorophyll_metabolism	R00078	C14818=>C14819
K02221	19	21	34	2	YggT_family_protein	cdf:CD630_26210	NA	NA	NA
K02226	13	8	8	1	alpha-ribazole_phosphatase_[EC:3.1.3.73]	cdf:CD630_34360	Porphyrin_and_chlorophyll_metabolism,Metabolic_pathways	R04594	C04778=>C05775,C05775<=>C04778
K02227	4	1	3	0	adenosylcobinamide-phosphate_synthase_[EC:6.3.1.10]	cdf:CD630_34330	Porphyrin_and_chlorophyll_metabolism,Metabolic_pathways	R06529,R07302	C04122+C06507=>C06509,C06507<=>C06509,C06507+C03194=>C06508,C06507<=>C06508
K02231	14	11	9	1	adenosylcobinamide_kinase_/_adenosylcobinamide-phosphate_guanylyltransferase_[EC:2.7.1.156_2.7.7.62]	cdf:CD630_34380	Porphyrin_and_chlorophyll_metabolism,Metabolic_pathways	R05221,R05222,R06558	C06508=>C06509,C06508<=>C06509,C06509=>C06510,C06509<=>C06510,C06508=>C06509,C06508<=>C06509
K02232	4	3	4	0	adenosylcobyric_acid_synthase_[EC:6.3.5.10]	cdf:CD630_34350	Porphyrin_and_chlorophyll_metabolism,Metabolic_pathways	R05225	C06506=>C06507,C06507<=>C06506
K02233	12	8	6	0	adenosylcobinamide-GDP_ribazoletransferase_[EC:2.7.8.26]	cdf:CD630_34370	Porphyrin_and_chlorophyll_metabolism,Metabolic_pathways	R05223	C05775+C06510=>C00194,C05775+C06510<=>C00194
K02237	0	1	0	0	competence_protein_ComEA	cdf:CD630_24970	NA	NA	NA
K02238	0	0	1	0	competence_protein_ComEC	cdf:CD630_24750	NA	NA	NA
K02242	1	0	1	0	competence_protein_ComFC	cdf:CD630_01330	NA	NA	NA
K02304	0	1	0	0	precorrin-2_dehydrogenase_/_sirohydrochlorin_ferrochelatase_[EC:1.3.1.76_4.99.1.4]	cdf:CD630_34180	Porphyrin_and_chlorophyll_metabolism,Metabolic_pathways,Biosynthesis_of_secondary_metabolites	R02864,R03947	C05778=>C00748,C05778<=>C00748,C00748<=>C05778,C02463=>C05778,C02463<=>C05778
K02313	17	13	5	4	chromosomal_replication_initiator_protein	cdf:CD630_00010	Two-component_system,Cell_cycle_-_Caulobacter	NA	NA
K02314	27	21	18	5	replicative_DNA_helicase_[EC:3.6.4.12]	cdf:CD630_36570	DNA_replication,Cell_cycle_-_Caulobacter	NA	NA
K02315	21	16	36	1	DNA_replication_protein_DnaC	cdf:CD630_36540	NA	NA	NA
K02335	3	4	5	1	DNA_polymerase_I_[EC:2.7.7.7]	cdf:CD630_11280	Purine_metabolism,Pyrimidine_metabolism,Metabolic_pathways,DNA_replication,Base_excision_repair,Nucleotide_excision_repair,Homologous_recombination	R00375,R00376,R00377,R00378	C00131<=>C00039,C00039<=>C00131,C00286<=>C00039,C00458<=>C00039,C00459<=>C00039
K02337	9	6	7	2	DNA_polymerase_III_subunit_alpha_[EC:2.7.7.7]	cdf:CD630_33960	Purine_metabolism,Pyrimidine_metabolism,Metabolic_pathways,DNA_replication,Mismatch_repair,Homologous_recombination	R00375,R00376,R00377,R00378	C00131<=>C00039,C00039<=>C00131,C00286<=>C00039,C00458<=>C00039,C00459<=>C00039
K02340	3	2	2	1	DNA_polymerase_III_subunit_delta_[EC:2.7.7.7]	cdf:CD630_24740	Purine_metabolism,Pyrimidine_metabolism,Metabolic_pathways,DNA_replication,Mismatch_repair,Homologous_recombination	R00375,R00376,R00377,R00378	C00131<=>C00039,C00039<=>C00131,C00286<=>C00039,C00458<=>C00039,C00459<=>C00039
K02341	4	5	5	1	DNA_polymerase_III_subunit_delta'_[EC:2.7.7.7]	cdf:CD630_35490	Purine_metabolism,Pyrimidine_metabolism,Metabolic_pathways,DNA_replication,Mismatch_repair,Homologous_recombination	R00375,R00376,R00377,R00378	C00131<=>C00039,C00039<=>C00131,C00286<=>C00039,C00458<=>C00039,C00459<=>C00039
K02342	3	5	3	0	DNA_polymerase_III_subunit_epsilon_[EC:2.7.7.7]	cdf:CD630_23940	Purine_metabolism,Pyrimidine_metabolism,Metabolic_pathways,DNA_replication,Mismatch_repair,Homologous_recombination	R00375,R00376,R00377,R00378	C00131<=>C00039,C00039<=>C00131,C00286<=>C00039,C00458<=>C00039,C00459<=>C00039
K02343	12	9	7	1	DNA_polymerase_III_subunit_gamma/tau_[EC:2.7.7.7]	cdf:CD630_00160	Purine_metabolism,Pyrimidine_metabolism,Metabolic_pathways,DNA_replication,Mismatch_repair,Homologous_recombination	R00375,R00376,R00377,R00378	C00131<=>C00039,C00039<=>C00131,C00286<=>C00039,C00458<=>C00039,C00459<=>C00039
K02346	2	2	1	0	DNA_polymerase_IV_[EC:2.7.7.7]	cdf:CD630_08990	NA	NA	NA
K02348	1	2	4	0	ElaA_protein	cdf:CD630_15190	NA	NA	NA
K02355	180	136	57	531	elongation_factor_G	cdf:CD630_00700	NA	NA	NA
K02356	42	40	32	78	elongation_factor_P	cdf:CD630_12460	NA	NA	NA
K02357	61	39	18	75	elongation_factor_Ts	cdf:CD630_21390	NA	NA	NA
K02358	285	226	196	1603	elongation_factor_Tu	cdf:CD630_00580,cdf:CD630_00710	Plant-pathogen_interaction	NA	NA
K02371	34	16	6	2	enoyl-[acyl-carrier_protein]_reductase_II_[EC:1.3.1.-]	cdf:CD630_11800	Fatty_acid_biosynthesis,Metabolic_pathways,Fatty_acid_metabolism	R04429,R04724,R04955,R04958,R04961,R04966,R04969,R07765	C04246<=>C05745,C04246=>C05745,C05758<=>C05223,C05758=>C05223,C05748<=>C05749,C05748=>C05749,C05751<=>C05752,C05751=>C05752,C05754<=>C05755,C05754=>C05755,C05760<=>C05761,C05760=>C05761,C05763<=>C05764,C05763=>C05764,C16221<=>C04088,C16221=>C04088
K02372	11	12	12	2	3-hydroxyacyl-[acyl-carrier-protein]_dehydratase_[EC:4.2.1.59]	cdf:CD630_01280	Fatty_acid_biosynthesis,Biotin_metabolism,Metabolic_pathways,Fatty_acid_metabolism	R04428,R04535,R04537,R04544,R04568,R04954,R04965,R07764,R10117,R10121	C04618<=>C04246,C04618=>C04246,C04619<=>C05754,C04619=>C05754,C04620<=>C05751,C04620=>C05751,C04633<=>C05763,C04633=>C05763,C04688<=>C05760,C04688=>C05760,C05747<=>C05748,C05747=>C05748,C05757<=>C05758,C05757=>C05758,C16220<=>C16221,C16220=>C16221,C20373=>C20374,C20373<=>C20374,C20377=>C20378
K02379	10	12	15	0	FdhD_protein	cdf:CD630_33160	NA	NA	NA
K02385	16	18	7	2	flagellar_protein_FlbD	cdf:CD630_02551	NA	NA	NA
K02387	13	17	11	3	flagellar_basal-body_rod_protein_FlgB	cdf:CD630_02450	Flagellar_assembly	NA	NA
K02388	15	20	12	3	flagellar_basal-body_rod_protein_FlgC	cdf:CD630_02460	Flagellar_assembly	NA	NA
K02389	20	18	5	3	flagellar_basal-body_rod_modification_protein_FlgD	cdf:CD630_02540	Flagellar_assembly	NA	NA
K02390	21	23	10	4	flagellar_hook_protein_FlgE	cdf:CD630_02550	Flagellar_assembly	NA	NA
K02392	29	31	12	3	flagellar_basal-body_rod_protein_FlgG	cdf:CD630_02680,cdf:CD630_02690	Flagellar_assembly	NA	NA
K02396	30	34	39	3	flagellar_hook-associated_protein_1_FlgK	cdf:CD630_02310	Flagellar_assembly	NA	NA
K02397	40	44	56	4	flagellar_hook-associated_protein_3_FlgL	cdf:CD630_02320	Flagellar_assembly	NA	NA
K02398	22	19	31	4	negative_regulator_of_flagellin_synthesis_FlgM	cdf:CD630_02290	Flagellar_assembly	NA	NA
K02400	17	16	5	2	flagellar_biosynthesis_protein_FlhA	cdf:CD630_02630	Flagellar_assembly	NA	NA
K02404	13	12	4	2	flagellar_biosynthesis_protein_FlhF	cdf:CD630_02640	NA	NA	NA
K02405	12	10	4	2	RNA_polymerase_sigma_factor_for_flagellar_operon_FliA	cdf:CD630_02660	Two-component_system,Vibrio_cholerae_pathogenic_cycle	NA	NA
K02406	323	387	328	64	flagellin	cdf:CD630_02390	Two-component_system,Flagellar_assembly,Plant-pathogen_interaction,Salmonella_infection,Legionellosis	NA	NA
K02407	56	56	67	6	flagellar_hook-associated_protein_2	cdf:CD630_02370	Flagellar_assembly	NA	NA
K02408	15	13	13	4	flagellar_hook-basal_body_complex_protein_FliE	cdf:CD630_02470	Flagellar_assembly	NA	NA
K02409	21	20	13	3	flagellar_M-ring_protein_FliF	cdf:CD630_02480	Flagellar_assembly	NA	NA
K02410	20	20	11	4	flagellar_motor_switch_protein_FliG	cdf:CD630_02490	Bacterial_chemotaxis,Flagellar_assembly	NA	NA
K02411	22	24	11	3	flagellar_assembly_protein_FliH	cdf:CD630_02500	Flagellar_assembly	NA	NA
K02412	21	26	11	3	flagellum-specific_ATP_synthase_[EC:3.6.3.14]	cdf:CD630_02510	Flagellar_assembly	NA	NA
K02414	14	17	5	2	flagellar_hook-length_control_protein_FliK	cdf:CD630_02530	Flagellar_assembly	NA	NA
K02415	14	16	7	1	flagellar_FliL_protein	cdf:CD630_02580	NA	NA	NA
K02416	16	15	6	3	flagellar_motor_switch_protein_FliM	cdf:CD630_02700	Bacterial_chemotaxis,Flagellar_assembly	NA	NA
K02417	32	28	22	4	flagellar_motor_switch_protein_FliN/FliY	cdf:CD630_02280,cdf:CD630_02710	Bacterial_chemotaxis,Flagellar_assembly	NA	NA
K02419	18	20	9	5	flagellar_biosynthetic_protein_FliP	cdf:CD630_02600	Flagellar_assembly	NA	NA
K02420	17	18	5	2	flagellar_biosynthetic_protein_FliQ	cdf:CD630_02610	Flagellar_assembly	NA	NA
K02422	31	33	31	3	flagellar_protein_FliS	cdf:CD630_02350	Flagellar_assembly	NA	NA
K02437	26	68	95	7	glycine_cleavage_system_H_protein	cdf:CD630_07290	Glyoxylate_and_dicarboxylate_metabolism,Biosynthesis_of_secondary_metabolites	R01221	C00037=>C00014,C00037<=>C00014,C00037=>C00014+C00143
K02444	1	1	3	0	DeoR_family_transcriptional_regulator,_glycerol-3-phosphate_regulon_repressor	cdf:CD630_21110	NA	NA	NA
K02469	23	14	11	16	DNA_gyrase_subunit_A_[EC:5.99.1.3]	cdf:CD630_00060	NA	NA	NA
K02470	21	12	8	11	DNA_gyrase_subunit_B_[EC:5.99.1.3]	cdf:CD630_00050	NA	NA	NA
K02477	2	2	3	0	two-component_system,_LytT_family,_response_regulator	cdf:CD630_26010	NA	NA	NA
K02478	2	2	4	0	two-component_system,_LytT_family,_sensor_kinase_[EC:2.7.13.3]	cdf:CD630_26020	NA	NA	NA
K02493	7	4	3	4	release_factor_glutamine_methyltransferase_[EC:2.1.1.-]	cdf:CD630_34850	NA	NA	NA
K02495	10	7	9	2	oxygen-independent_coproporphyrinogen_III_oxidase_[EC:1.3.99.22]	cdf:CD630_24640,cdf:CD630_27410	Porphyrin_and_chlorophyll_metabolism,Metabolic_pathways,Biosynthesis_of_secondary_metabolites	R06895	C03263=>C01079,C03263<=>C01079
K02499	25	18	14	5	tetrapyrrole_methylase_family_protein_/_MazG_family_protein	cdf:CD630_34970	NA	NA	NA
K02500	2	1	2	0	cyclase_[EC:4.1.3.-]	cdf:CD630_15530	Histidine_metabolism,Metabolic_pathways,Biosynthesis_of_secondary_metabolites,Biosynthesis_of_amino_acids	R04558	C04916=>C04666+C04677,C04916<=>C04666,C04916=>C04666
K02501	1	1	2	0	glutamine_amidotransferase_[EC:2.4.2.-]	cdf:CD630_15510	Histidine_metabolism,Metabolic_pathways,Biosynthesis_of_secondary_metabolites,Biosynthesis_of_amino_acids	R04558	C04916=>C04666+C04677,C04916<=>C04666,C04916=>C04666
K02502	1	0	1	0	ATP_phosphoribosyltransferase_regulatory_subunit	cdf:CD630_15470	Histidine_metabolism,Metabolic_pathways,Biosynthesis_of_secondary_metabolites,Biosynthesis_of_amino_acids	R01071	C02739<=>C00119,C00119<=>C02739,C00119=>C02739
K02503	26	28	33	0	histidine_triad_(HIT)_family_protein	cdf:CD630_24470	NA	NA	NA
K02518	54	38	25	47	translation_initiation_factor_IF-1	cdf:CD630_00940	NA	NA	NA
K02519	27	23	21	14	translation_initiation_factor_IF-2	cdf:CD630_13090	NA	NA	NA
K02520	68	63	17	67	translation_initiation_factor_IF-3	cdf:CD630_06850	NA	NA	NA
K02526	22	24	13	17	2-keto-3-deoxygluconate_permease	cdf:CD630_28700,cdf:CD630_30040	NA	NA	NA
K02528	8	6	5	9	16S_rRNA_(adenine1518-N6/adenine1519-N6)-dimethyltransferase_[EC:2.1.1.182]	cdf:CD630_35230	NA	NA	NA
K02538	1	0	1	0	activator_of_the_mannose_operon,_transcriptional_antiterminator	cdf:CD630_01340	NA	NA	NA
K02547	7	1	2	0	methicillin_resistance_protein	cdf:CD630_04700	beta-Lactam_resistance	NA	NA
K02556	32	27	12	5	chemotaxis_protein_MotA	cdf:CD630_02560,cdf:CD630_07440	Two-component_system,Bacterial_chemotaxis,Flagellar_assembly	NA	NA
K02557	36	31	14	5	chemotaxis_protein_MotB	cdf:CD630_02570,cdf:CD630_07450	Bacterial_chemotaxis,Flagellar_assembly	NA	NA
K02563	15	25	27	4	UDP-N-acetylglucosamine--N-acetylmuramyl-(pentapeptide)_pyrophosphoryl-undecaprenol_N-acetylglucosamine_transferase_[EC:2.4.1.227]	cdf:CD630_26510	Peptidoglycan_biosynthesis,Metabolic_pathways,Cell_cycle_-_Caulobacter	R05032,R05662	C05897+C00043=>C05898,C04851=>C05893,C04851<=>C05893
K02564	23	5	13	0	glucosamine-6-phosphate_deaminase_[EC:3.5.99.6]	cdf:CD630_10110	Amino_sugar_and_nucleotide_sugar_metabolism,Metabolic_pathways,Biosynthesis_of_secondary_metabolites	R00765	C00352=>C00085
K02594	1	0	1	0	homocitrate_synthase_NifV_[EC:2.3.3.14]	cdf:CD630_08320	Pyruvate_metabolism	R00271	C00026+C00024=>C01251,C00024=>C01251,C00024+C00026<=>C01251,C00026=>C01251
K02598	0	0	1	0	nitrite_transporter_NirC	cdf:CD630_22300	NA	NA	NA
K02600	18	15	11	9	N_utilization_substance_protein_A	cdf:CD630_13070	NA	NA	NA
K02601	97	57	36	35	transcriptional_antiterminator_NusG	cdf:CD630_00600	NA	NA	NA
K02619	4	4	3	0	4-amino-4-deoxychorismate_lyase_[EC:4.1.3.38]	cdf:CD630_14470	Folate_biosynthesis	R05553	C11355=>C00568
K02650	3	5	5	0	type_IV_pilus_assembly_protein_PilA	cdf:CD630_32940,cdf:CD630_35080	Two-component_system	NA	NA
K02653	3	5	5	0	type_IV_pilus_assembly_protein_PilC	cdf:CD630_32950,cdf:CD630_35110	NA	NA	NA
K02654	4	4	4	0	leader_peptidase_(prepilin_peptidase)_/_N-methyltransferase_[EC:3.4.23.43_2.1.1.-]	cdf:CD630_35040	NA	NA	NA
K02662	2	3	2	0	type_IV_pilus_assembly_protein_PilM	cdf:CD630_32930,cdf:CD630_35100	NA	NA	NA
K02663	0	2	1	0	type_IV_pilus_assembly_protein_PilN	cdf:CD630_32920	NA	NA	NA
K02669	4	5	4	0	twitching_motility_protein_PilT	cdf:CD630_35050	NA	NA	NA
K02687	5	4	4	1	ribosomal_protein_L11_methyltransferase_[EC:2.1.1.-]	cdf:CD630_24500	NA	NA	NA
K02749	0	12	2	0	PTS_system,_arbutin-like_IIB_component_[EC:2.7.1.69]	cdf:CD630_30610	Glycolysis_/_Gluconeogenesis,Phosphotransferase_system_(PTS)	R05132	C06186=>C06187
K02755	3	42	13	1	PTS_system,_beta-glucosides-specific_IIA_component_[EC:2.7.1.69]	cdf:CD630_03880,cdf:CD630_30970,cdf:CD630_31160,cdf:CD630_31250,cdf:CD630_31370	Phosphotransferase_system_(PTS)	NA	NA
K02756	0	0	0	0	PTS_system,_beta-glucosides-specific_IIB_component_[EC:2.7.1.69]	cdf:CD630_03880,cdf:CD630_30970,cdf:CD630_31160,cdf:CD630_31250,cdf:CD630_31270,cdf:CD630_31370	Phosphotransferase_system_(PTS)	NA	NA
K02759	16	12	20	6	PTS_system,_cellobiose-specific_IIA_component_[EC:2.7.1.69]	cdf:CD630_01350,cdf:CD630_28800,cdf:CD630_30800,cdf:CD630_36470	Phosphotransferase_system_(PTS)	NA	NA
K02760	21	21	38	2	PTS_system,_cellobiose-specific_IIB_component_[EC:2.7.1.69]	cdf:CD630_01360,cdf:CD630_16020,cdf:CD630_28840,cdf:CD630_30490,cdf:CD630_30820,cdf:CD630_34440,cdf:CD630_36480	Phosphotransferase_system_(PTS)	NA	NA
K02761	25	16	40	1	PTS_system,_cellobiose-specific_IIC_component	cdf:CD630_01370,cdf:CD630_08620,cdf:CD630_28830,cdf:CD630_30480,cdf:CD630_30810,cdf:CD630_34430,cdf:CD630_36450	Phosphotransferase_system_(PTS)	NA	NA
K02763	0	2	1	0	PTS_system,_D-glucosamine-specific_IIA_component_[EC:2.7.1.69]	cdf:CD630_26660,cdf:CD630_26670	Amino_sugar_and_nucleotide_sugar_metabolism,Phosphotransferase_system_(PTS)	R02631	C00329<=>C00352
K02768	10	32	108	2	PTS_system,_fructose-specific_IIA_component_[EC:2.7.1.69]	cdf:CD630_02060,cdf:CD630_22690,cdf:CD630_25660,cdf:CD630_30150,cdf:CD630_31340	Fructose_and_mannose_metabolism,Metabolic_pathways,Phosphotransferase_system_(PTS)	R03232	C00095=>C01094,C00095<=>C01094
K02769	13	13	31	5	PTS_system,_fructose-specific_IIB_component_[EC:2.7.1.69]	cdf:CD630_22690,cdf:CD630_25670,cdf:CD630_30140,cdf:CD630_30750,cdf:CD630_31340	Fructose_and_mannose_metabolism,Metabolic_pathways,Phosphotransferase_system_(PTS)	R03232	C00095=>C01094,C00095<=>C01094
K02770	1	10	30	0	PTS_system,_fructose-specific_IIC_component	cdf:CD630_22690,cdf:CD630_25680,cdf:CD630_30130,cdf:CD630_30750,cdf:CD630_31340	Fructose_and_mannose_metabolism,Metabolic_pathways,Phosphotransferase_system_(PTS)	R03232	C00095=>C01094,C00095<=>C01094
K02773	4	3	39	0	PTS_system,_galactitol-specific_IIA_component_[EC:2.7.1.69]	cdf:CD630_00410,cdf:CD630_23270	Galactose_metabolism,Metabolic_pathways,Phosphotransferase_system_(PTS)	R05570	C01697=>C06311,C01697<=>C06311
K02774	11	17	61	0	PTS_system,_galactitol-specific_IIB_component_[EC:2.7.1.69]	cdf:CD630_00420,cdf:CD630_10830,cdf:CD630_22810,cdf:CD630_23260	Galactose_metabolism,Metabolic_pathways,Phosphotransferase_system_(PTS)	R05570	C01697=>C06311,C01697<=>C06311
K02775	10	14	97	0	PTS_system,_galactitol-specific_IIC_component	cdf:CD630_00430,cdf:CD630_22800,cdf:CD630_23250	Galactose_metabolism,Metabolic_pathways,Phosphotransferase_system_(PTS)	R05570	C01697=>C06311,C01697<=>C06311
K02777	1	7	3	0	PTS_system,_glucose-specific_IIA_component_[EC:2.7.1.69]	cdf:CD630_25120,cdf:CD630_30270,cdf:CD630_31030	Glycolysis_/_Gluconeogenesis,Starch_and_sucrose_metabolism,Amino_sugar_and_nucleotide_sugar_metabolism,Phosphotransferase_system_(PTS)	R02738,R02780,R04111,R04394,R05132,R08559	C00031=>C00668,C00031<=>C00668,C01083=>C00689,C00208=>C02995,C01451=>C06188,C06186=>C06187,C02713=>C16698
K02781	1	0	14	0	PTS_system,_glucitol/sorbitol-specific_IIA_component_[EC:2.7.1.69]	cdf:CD630_07670,cdf:CD630_24140	Fructose_and_mannose_metabolism,Phosphotransferase_system_(PTS)	R05820	C00794=>C01096
K02782	2	0	18	0	PTS_system,_glucitol/sorbitol-specific_IIB_component_[EC:2.7.1.69]	cdf:CD630_07650,cdf:CD630_24170	Fructose_and_mannose_metabolism,Phosphotransferase_system_(PTS)	R05820	C00794=>C01096
K02783	2	0	39	0	PTS_system,_glucitol/sorbitol-specific_IIC_component	cdf:CD630_07640,cdf:CD630_07660,cdf:CD630_24170,cdf:CD630_24180	Fructose_and_mannose_metabolism,Phosphotransferase_system_(PTS)	R05820	C00794=>C01096
K02790	1	6	2	0	PTS_system,_maltose_and_glucose-specific_IIB_component_[EC:2.7.1.69]	cdf:CD630_13360,cdf:CD630_25100,cdf:CD630_30300	Glycolysis_/_Gluconeogenesis,Starch_and_sucrose_metabolism,Phosphotransferase_system_(PTS)	R04111	C00208=>C02995
K02793	25	34	33	5	PTS_system,_mannose-specific_IIA_component_[EC:2.7.1.69]	cdf:CD630_02840,cdf:CD630_04910,cdf:CD630_10740,cdf:CD630_30670,cdf:CD630_32780	Fructose_and_mannose_metabolism,Amino_sugar_and_nucleotide_sugar_metabolism,Metabolic_pathways,Phosphotransferase_system_(PTS)	R02630	C00159=>C00275,C00159<=>C00275
K02794	23	30	31	4	PTS_system,_mannose-specific_IIB_component_[EC:2.7.1.69]	cdf:CD630_04920,cdf:CD630_10760,cdf:CD630_30680,cdf:CD630_32790	Fructose_and_mannose_metabolism,Amino_sugar_and_nucleotide_sugar_metabolism,Metabolic_pathways,Phosphotransferase_system_(PTS)	R02630	C00159=>C00275,C00159<=>C00275
K02795	14	33	40	2	PTS_system,_mannose-specific_IIC_component	cdf:CD630_04930,cdf:CD630_10770,cdf:CD630_30700,cdf:CD630_32770	Fructose_and_mannose_metabolism,Amino_sugar_and_nucleotide_sugar_metabolism,Metabolic_pathways,Phosphotransferase_system_(PTS)	R02630	C00159=>C00275,C00159<=>C00275
K02796	24	43	52	1	PTS_system,_mannose-specific_IID_component	cdf:CD630_04940,cdf:CD630_10780,cdf:CD630_30690,cdf:CD630_32760	Fructose_and_mannose_metabolism,Amino_sugar_and_nucleotide_sugar_metabolism,Metabolic_pathways,Phosphotransferase_system_(PTS)	R02630	C00159=>C00275,C00159<=>C00275
K02798	77	0	25	8	PTS_system,_mannitol-specific_IIA_component_[EC:2.7.1.69]	cdf:CD630_23320	Fructose_and_mannose_metabolism,Phosphotransferase_system_(PTS)	R02704	C00392=>C00644
K02799	51	1	21	2	PTS_system,_mannitol-specific_IIB_component_[EC:2.7.1.69]	cdf:CD630_23340	Fructose_and_mannose_metabolism,Phosphotransferase_system_(PTS)	R02704	C00392=>C00644
K02803	147	327	285	9	PTS_system,_N-acetylglucosamine-specific_IIB_component_[EC:2.7.1.69]	cdf:CD630_30890	Amino_sugar_and_nucleotide_sugar_metabolism,Phosphotransferase_system_(PTS)	R05199	C00140=>C00357
K02806	2	1	3	0	PTS_system,_nitrogen_regulatory_IIA_component_[EC:2.7.1.69]	cdf:CD630_24880	Phosphotransferase_system_(PTS)	NA	NA
K02808	0	0	0	0	PTS_system,_sucrose-specific_IIA_component_[EC:2.7.1.69]	cdf:CD630_04690	Starch_and_sucrose_metabolism,Phosphotransferase_system_(PTS)	R00811	C00089=>C16688
K02822	1	17	13	0	PTS_system,_ascorbate-specific_IIB_component_[EC:2.7.1.69]	cdf:CD630_25550,cdf:CD630_36300	Ascorbate_and_aldarate_metabolism,Metabolic_pathways,Microbial_metabolism_in_diverse_environments,Phosphotransferase_system_(PTS)	R07671	C00072=>C16186,C00072<=>C16186
K02823	4	2	2	1	dihydroorotate_dehydrogenase_electron_transfer_subunit	cdf:CD630_01850	NA	NA	NA
K02825	2	1	1	0	pyrimidine_operon_attenuation_protein_/_uracil_phosphoribosyltransferase_[EC:2.4.2.9]	cdf:CD630_25950	Pyrimidine_metabolism,Metabolic_pathways	R00966	C00105<=>C00106,C00106<=>C00105
K02834	19	26	18	2	ribosome-binding_factor_A	cdf:CD630_13100	NA	NA	NA
K02835	11	11	8	45	peptide_chain_release_factor_1	cdf:CD630_34840	NA	NA	NA
K02836	19	15	14	3	peptide_chain_release_factor_2	cdf:CD630_01440	NA	NA	NA
K02838	36	26	42	17	ribosome_recycling_factor	cdf:CD630_21370	NA	NA	NA
K02860	10	5	4	1	16S_rRNA_processing_protein_RimM	cdf:CD630_12550	NA	NA	NA
K02863	134	97	57	831	large_subunit_ribosomal_protein_L1	cdf:CD630_00620	Ribosome	NA	NA
K02864	164	108	65	368	large_subunit_ribosomal_protein_L10	cdf:CD630_00630	Ribosome	NA	NA
K02867	92	64	39	180	large_subunit_ribosomal_protein_L11	cdf:CD630_00610	Ribosome	NA	NA
K02871	96	75	33	182	large_subunit_ribosomal_protein_L13	cdf:CD630_01040	Ribosome	NA	NA
K02874	111	65	33	522	large_subunit_ribosomal_protein_L14	cdf:CD630_00820	Ribosome	NA	NA
K02876	125	85	45	90	large_subunit_ribosomal_protein_L15	cdf:CD630_00890	Ribosome	NA	NA
K02878	97	60	30	197	large_subunit_ribosomal_protein_L16	cdf:CD630_00800	Ribosome	NA	NA
K02879	126	69	52	862	large_subunit_ribosomal_protein_L17	cdf:CD630_00990	Ribosome	NA	NA
K02881	115	71	42	281	large_subunit_ribosomal_protein_L18	cdf:CD630_00870	Ribosome	NA	NA
K02884	58	46	23	505	large_subunit_ribosomal_protein_L19	cdf:CD630_12570	Ribosome	NA	NA
K02886	136	96	38	367	large_subunit_ribosomal_protein_L2	cdf:CD630_00760	Ribosome	NA	NA
K02887	93	76	33	317	large_subunit_ribosomal_protein_L20	cdf:CD630_06870	Ribosome	NA	NA
K02888	87	66	49	127	large_subunit_ribosomal_protein_L21	cdf:CD630_11610	Ribosome	NA	NA
K02890	100	65	23	506	large_subunit_ribosomal_protein_L22	cdf:CD630_00780	Ribosome	NA	NA
K02892	109	75	26	139	large_subunit_ribosomal_protein_L23	cdf:CD630_00750	Ribosome	NA	NA
K02899	134	103	76	915	large_subunit_ribosomal_protein_L27	cdf:CD630_11630	Ribosome	NA	NA
K02902	53	32	21	125	large_subunit_ribosomal_protein_L28	cdf:CD630_25621	Ribosome	NA	NA
K02904	80	57	26	135	large_subunit_ribosomal_protein_L29	cdf:CD630_00801	Ribosome	NA	NA
K02906	153	119	39	242	large_subunit_ribosomal_protein_L3	cdf:CD630_00730	Ribosome	NA	NA
K02907	83	57	29	106	large_subunit_ribosomal_protein_L30	cdf:CD630_00881	Ribosome	NA	NA
K02909	87	46	26	13	large_subunit_ribosomal_protein_L31	cdf:CD630_34861	Ribosome	NA	NA
K02911	59	40	26	516	large_subunit_ribosomal_protein_L32	cdf:CD630_11761	Ribosome	NA	NA
K02913	34	28	15	53	large_subunit_ribosomal_protein_L33	cdf:CD630_00581	Ribosome	NA	NA
K02914	30	21	15	23	large_subunit_ribosomal_protein_L34	cdf:CD630_36800	Ribosome	NA	NA
K02916	51	46	20	28	large_subunit_ribosomal_protein_L35	cdf:CD630_06860	Ribosome	NA	NA
K02919	39	25	16	35	large_subunit_ribosomal_protein_L36	cdf:CD630_00941	Ribosome	NA	NA
K02931	126	80	39	68	large_subunit_ribosomal_protein_L5	cdf:CD630_00840	Ribosome	NA	NA
K02933	126	74	40	338	large_subunit_ribosomal_protein_L6	cdf:CD630_00860	Ribosome	NA	NA
K02935	147	93	71	531	large_subunit_ribosomal_protein_L7/L12	cdf:CD630_00640	Ribosome	NA	NA
K02939	17	15	11	5	large_subunit_ribosomal_protein_L9	cdf:CD630_36580	Ribosome	NA	NA
K02945	18	18	13	3	small_subunit_ribosomal_protein_S1	cdf:CD630_09860	Ribosome	NA	NA
K02946	95	80	27	387	small_subunit_ribosomal_protein_S10	cdf:CD630_00720	Ribosome	NA	NA
K02948	117	71	50	499	small_subunit_ribosomal_protein_S11	cdf:CD630_00960	Ribosome	NA	NA
K02950	142	113	45	1089	small_subunit_ribosomal_protein_S12	cdf:CD630_00680	Ribosome	NA	NA
K02952	91	58	35	182	small_subunit_ribosomal_protein_S13	cdf:CD630_00950	Ribosome	NA	NA
K02954	49	34	16	244	small_subunit_ribosomal_protein_S14	cdf:CD630_00841	Ribosome	NA	NA
K02956	109	111	56	133	small_subunit_ribosomal_protein_S15	cdf:CD630_13160	Ribosome	NA	NA
K02959	50	37	28	93	small_subunit_ribosomal_protein_S16	cdf:CD630_12530	Ribosome	NA	NA
K02961	88	50	22	24	small_subunit_ribosomal_protein_S17	cdf:CD630_00810	Ribosome	NA	NA
K02963	138	88	48	331	small_subunit_ribosomal_protein_S18	cdf:CD630_36611	Ribosome	NA	NA
K02965	113	84	31	448	small_subunit_ribosomal_protein_S19	cdf:CD630_00770	Ribosome	NA	NA
K02967	82	65	25	806	small_subunit_ribosomal_protein_S2	cdf:CD630_21400	Ribosome	NA	NA
K02968	74	39	21	276	small_subunit_ribosomal_protein_S20	cdf:CD630_24730	Ribosome	NA	NA
K02970	69	81	38	204	small_subunit_ribosomal_protein_S21	cdf:CD630_24461	Ribosome	NA	NA
K02982	130	80	37	286	small_subunit_ribosomal_protein_S3	cdf:CD630_00790	Ribosome	NA	NA
K02986	136	88	61	572	small_subunit_ribosomal_protein_S4	cdf:CD630_00970	Ribosome	NA	NA
K02988	110	71	36	208	small_subunit_ribosomal_protein_S5	cdf:CD630_00880	Ribosome	NA	NA
K02990	123	89	41	29	small_subunit_ribosomal_protein_S6	cdf:CD630_36630	Ribosome	NA	NA
K02992	135	102	43	108	small_subunit_ribosomal_protein_S7	cdf:CD630_00690	Ribosome	NA	NA
K02994	115	71	39	486	small_subunit_ribosomal_protein_S8	cdf:CD630_00850	Ribosome	NA	NA
K02996	110	74	37	841	small_subunit_ribosomal_protein_S9	cdf:CD630_01050	Ribosome	NA	NA
K03040	154	100	73	234	DNA-directed_RNA_polymerase_subunit_alpha_[EC:2.7.7.6]	cdf:CD630_00980	Purine_metabolism,Pyrimidine_metabolism,Metabolic_pathways,RNA_polymerase	R00435,R00441,R00442,R00443	C00002<=>C00046,C00044<=>C00046,C00046<=>C00044,C00063<=>C00046,C00075<=>C00046
K03043	59	50	26	129	DNA-directed_RNA_polymerase_subunit_beta_[EC:2.7.7.6]	cdf:CD630_00660	Purine_metabolism,Pyrimidine_metabolism,Metabolic_pathways,RNA_polymerase	R00435,R00441,R00442,R00443	C00002<=>C00046,C00044<=>C00046,C00046<=>C00044,C00063<=>C00046,C00075<=>C00046
K03046	75	60	37	131	DNA-directed_RNA_polymerase_subunit_beta'_[EC:2.7.7.6]	cdf:CD630_00670	Purine_metabolism,Pyrimidine_metabolism,Metabolic_pathways,RNA_polymerase	R00435,R00441,R00442,R00443	C00002<=>C00046,C00044<=>C00046,C00046<=>C00044,C00063<=>C00046,C00075<=>C00046
K03060	11	10	12	0	DNA-directed_RNA_polymerase_subunit_omega_[EC:2.7.7.6]	cdf:CD630_25871	Purine_metabolism,Pyrimidine_metabolism,Metabolic_pathways,RNA_polymerase	R00435,R00441,R00442,R00443	C00002<=>C00046,C00044<=>C00046,C00046<=>C00044,C00063<=>C00046,C00075<=>C00046
K03070	36	24	21	10	preprotein_translocase_subunit_SecA	cdf:CD630_01430,cdf:CD630_27920	Protein_export,Bacterial_secretion_system	NA	NA
K03073	70	44	23	29	preprotein_translocase_subunit_SecE	cdf:CD630_00590	Protein_export,Bacterial_secretion_system	NA	NA
K03075	16	13	10	5	preprotein_translocase_subunit_SecG	cdf:CD630_31691	Protein_export,Bacterial_secretion_system	NA	NA
K03076	125	72	48	17	preprotein_translocase_subunit_SecY	cdf:CD630_00900	Protein_export,Bacterial_secretion_system	NA	NA
K03077	0	2	1	0	L-ribulose-5-phosphate_4-epimerase_[EC:5.1.3.4]	cdf:CD630_22780	Ascorbate_and_aldarate_metabolism,Metabolic_pathways,Microbial_metabolism_in_diverse_environments	R05850	C01101<=>C00231,C01101=>C00231
K03086	59	38	73	20	RNA_polymerase_primary_sigma_factor	cdf:CD630_14550,cdf:CD630_14980	NA	NA	NA
K03088	3	3	3	0	RNA_polymerase_sigma-70_factor,_ECF_subfamily	cdf:CD630_06770,cdf:CD630_15580	NA	NA	NA
K03090	5	6	9	1	RNA_polymerase_sigma-B_factor	cdf:CD630_00110	NA	NA	NA
K03091	30	91	181	34	RNA_polymerase_sporulation-specific_sigma_factor	cdf:CD630_00570,cdf:CD630_07720,cdf:CD630_26420,cdf:CD630_26430	NA	NA	NA
K03092	2	3	4	0	RNA_polymerase_sigma-54_factor	cdf:CD630_31760	Two-component_system,Vibrio_cholerae_pathogenic_cycle	NA	NA
K03100	33	27	39	3	signal_peptidase_I_[EC:3.4.21.89]	cdf:CD630_05540,cdf:CD630_05550,cdf:CD630_13310	Protein_export	NA	NA
K03101	4	4	2	1	signal_peptidase_II_[EC:3.4.23.36]	cdf:CD630_19030,cdf:CD630_25970	Protein_export	NA	NA
K03106	24	18	18	18	signal_recognition_particle_subunit_SRP54	cdf:CD630_12520	Protein_export,Bacterial_secretion_system	NA	NA
K03110	10	10	12	3	fused_signal_recognition_particle_receptor	cdf:CD630_12510	Protein_export,Bacterial_secretion_system	NA	NA
K03111	168	107	53	58	single-strand_DNA-binding_protein	cdf:CD630_29410,cdf:CD630_36620	DNA_replication,Mismatch_repair,Homologous_recombination	NA	NA
K03147	0	1	1	0	thiamine_biosynthesis_protein_ThiC	cdf:CD630_17020	Thiamine_metabolism,Metabolic_pathways	R03472	C03373=>C01279,C03373<=>C01279
K03148	0	0	0	0	sulfur_carrier_protein_ThiS_adenylyltransferase_[EC:2.7.7.73]	cdf:CD630_17030	Thiamine_metabolism,Metabolic_pathways,Sulfur_relay_system	R07459,R07462	C15810=>C15813,C15813<=>C15810,C15814=>C15815,C15815<=>C15814
K03149	0	0	0	0	thiamine_biosynthesis_ThiG	cdf:CD630_17040	Thiamine_metabolism,Metabolic_pathways	R07465	C00082+C15809+C15815=>C04327
K03150	24	37	33	1	thiamine_biosynthesis_ThiH	cdf:CD630_17050,cdf:CD630_21560	Thiamine_metabolism,Metabolic_pathways	NA	NA
K03151	9	6	4	1	thiamine_biosynthesis_protein_ThiI	cdf:CD630_07540	Thiamine_metabolism,Metabolic_pathways,Sulfur_relay_system	R07461	C15812+C15813=>C15814,C15814<=>C15813
K03154	0	0	0	0	sulfur_carrier_protein	cdf:CD630_17021	Sulfur_relay_system	NA	NA
K03168	12	9	8	9	DNA_topoisomerase_I_[EC:5.99.1.2]	cdf:CD630_12740	NA	NA	NA
K03169	5	3	8	0	DNA_topoisomerase_III_[EC:5.99.1.2]	cdf:CD630_04210,cdf:CD630_11060,cdf:CD630_22750,cdf:CD630_24040	NA	NA	NA
K03177	17	16	14	5	tRNA_pseudouridine55_synthase_[EC:5.4.99.25]	cdf:CD630_13140	NA	NA	NA
K03210	37	27	22	39	preprotein_translocase_subunit_YajC	cdf:CD630_28010	Protein_export,Bacterial_secretion_system	NA	NA
K03215	5	1	2	1	23S_rRNA_(uracil1939-C5)-methyltransferase_[EC:2.1.1.190]	cdf:CD630_33930	NA	NA	NA
K03216	6	3	3	3	tRNA_(cytidine/uridine-2'-O-)-methyltransferase_[EC:2.1.1.207]	cdf:CD630_05660	NA	NA	NA
K03217	38	24	20	6	preprotein_translocase_subunit_YidC	cdf:CD630_36780	Protein_export,Bacterial_secretion_system	NA	NA
K03218	13	7	8	0	23S_rRNA_(guanosine2251-2'-O)-methyltransferase_[EC:2.1.1.185]	cdf:CD630_00550	NA	NA	NA
K03284	5	3	3	0	magnesium_transporter	cdf:CD630_21220	NA	NA	NA
K03294	2	4	4	1	basic_amino_acid/polyamine_antiporter,_APA_family	cdf:CD630_24650	NA	NA	NA
K03296	9	6	4	0	hydrophobic/amphiphilic_exporter-1_(mainly_G-_bacteria),_HAE1_family	cdf:CD630_24070	NA	NA	NA
K03299	0	0	2	0	gluconate:H+_symporter,_GntP_family	cdf:CD630_17370,cdf:CD630_28120	NA	NA	NA
K03305	11	52	42	1	proton-dependent_oligopeptide_transporter,_POT_family	cdf:CD630_22620	NA	NA	NA
K03307	34	2	52	12	solute:Na+_symporter,_SSS_family	cdf:CD630_22390,cdf:CD630_35750	NA	NA	NA
K03310	11	3	6	2	alanine_or_glycine:cation_symporter,_AGCS_family	cdf:CD630_16960,cdf:CD630_22760,cdf:CD630_24220	NA	NA	NA
K03311	43	227	208	6	branched-chain_amino_acid:cation_transporter,_LIVCS_family	cdf:CD630_12590,cdf:CD630_12600	NA	NA	NA
K03312	0	3	3	0	glutamate:Na+_symporter,_ESS_family	cdf:CD630_17460	NA	NA	NA
K03315	0	2	2	0	Na+:H+_antiporter,_NhaC_family	cdf:CD630_04490,cdf:CD630_27340	NA	NA	NA
K03316	5	8	7	3	monovalent_cation:H+_antiporter,_CPA1_family	cdf:CD630_26691	NA	NA	NA
K03324	10	8	6	4	phosphate:Na+_symporter	cdf:CD630_17290,cdf:CD630_32860	NA	NA	NA
K03367	8	4	6	6	D-alanine--poly(phosphoribitol)_ligase_subunit_1_[EC:6.1.1.13]	cdf:CD630_28530	D-Alanine_metabolism,Staphylococcus_aureus_infection	R02718	C00133=>C04260
K03399	5	4	2	1	cobalt-precorrin-6Y_C5-methyltransferase_[EC:2.1.1.-]	cdf:CD630_34280	Porphyrin_and_chlorophyll_metabolism,Metabolic_pathways	R07774	C11543=>C16244,C11543<=>C16244
K03406	9	6	5	1	methyl-accepting_chemotaxis_protein	cdf:CD630_05380	Two-component_system,Bacterial_chemotaxis	NA	NA
K03407	9	7	5	0	two-component_system,_chemotaxis_family,_sensor_kinase_CheA_[EC:2.7.13.3]	cdf:CD630_05390	Two-component_system,Bacterial_chemotaxis	NA	NA
K03408	12	7	7	0	purine-binding_chemotaxis_protein_CheW	cdf:CD630_05360,cdf:CD630_05400	Two-component_system,Bacterial_chemotaxis	NA	NA
K03410	5	5	4	0	chemotaxis_protein_CheC	cdf:CD630_05340	Bacterial_chemotaxis	NA	NA
K03411	5	4	4	0	chemotaxis_protein_CheD_[EC:3.5.1.44]	cdf:CD630_05350	Bacterial_chemotaxis	NA	NA
K03412	6	4	2	0	two-component_system,_chemotaxis_family,_response_regulator_CheB_[EC:3.1.1.61]	cdf:CD630_05420	Two-component_system,Bacterial_chemotaxis	NA	NA
K03413	4	5	4	1	two-component_system,_chemotaxis_family,_response_regulator_CheY	cdf:CD630_05330	Two-component_system,Bacterial_chemotaxis	NA	NA
K03429	5	4	8	1	1,2-diacylglycerol_3-glucosyltransferase_[EC:2.4.1.157]	cdf:CD630_00190	Glycerolipid_metabolism,Metabolic_pathways	R02689	C00641=>C04046,C04046<=>C00641
K03437	2	1	1	0	RNA_methyltransferase,_TrmH_family	cdf:CD630_06980	NA	NA	NA
K03438	3	2	1	6	16S_rRNA_(cytosine1402-N4)-methyltransferase_[EC:2.1.1.199]	cdf:CD630_26580	NA	NA	NA
K03458	3	4	3	0	nucleobase:cation_symporter-2,_NCS2_family	cdf:CD630_31800	NA	NA	NA
K03465	12	6	9	5	thymidylate_synthase_(FAD)_[EC:2.1.1.148]	cdf:CD630_00540	Pyrimidine_metabolism,One_carbon_pool_by_folate	R06613	C00365=>C00364,C00143<=>C00101
K03466	6	2	2	3	DNA_segregation_ATPase_FtsK/SpoIIIE,_S-DNA-T_family	cdf:CD630_13240	NA	NA	NA
K03470	3	2	1	0	ribonuclease_HII_[EC:3.1.26.4]	cdf:CD630_12620	DNA_replication	NA	NA
K03475	1	19	12	0	PTS_system,_ascorbate-specific_IIC_component	cdf:CD630_36290	Ascorbate_and_aldarate_metabolism,Metabolic_pathways,Microbial_metabolism_in_diverse_environments,Phosphotransferase_system_(PTS)	R07671	C00072=>C16186,C00072<=>C16186
K03478	11	11	14	1	hypothetical_protein	cdf:CD630_28810	NA	NA	NA
K03481	3	0	1	0	RpiR_family_transcriptional_regulator,_glv_operon_transcriptional_regulator	cdf:CD630_30620	NA	NA	NA
K03484	1	2	4	0	LacI_family_transcriptional_regulator,_sucrose_operon_repressor	cdf:CD630_18040	NA	NA	NA
K03486	8	6	9	1	GntR_family_transcriptional_regulator,_trehalose_operon_transcriptional_repressor	cdf:CD630_30900	NA	NA	NA
K03488	2	3	3	1	beta-glucoside_operon_transcriptional_antiterminator	cdf:CD630_26680,cdf:CD630_30980,cdf:CD630_31260	NA	NA	NA
K03495	8	6	4	2	tRNA_uridine_5-carboxymethylaminomethyl_modification_enzyme	cdf:CD630_36750	NA	NA	NA
K03496	35	55	60	8	chromosome_partitioning_protein	cdf:CD630_20080,cdf:CD630_36720	NA	NA	NA
K03497	19	18	37	4	chromosome_partitioning_protein,_ParB_family	cdf:CD630_36710,cdf:CD630_36730	NA	NA	NA
K03498	5	4	2	0	trk_system_potassium_uptake_protein_TrkH	cdf:CD630_06960	NA	NA	NA
K03499	5	5	2	0	trk_system_potassium_uptake_protein_TrkA	cdf:CD630_06970	NA	NA	NA
K03500	3	2	1	0	16S_rRNA_(cytosine967-C5)-methyltransferase_[EC:2.1.1.176]	cdf:CD630_25810	NA	NA	NA
K03517	1	0	0	0	quinolinate_synthase_[EC:2.5.1.72]	cdf:CD630_23720	Nicotinate_and_nicotinamide_metabolism,Metabolic_pathways	R04292	C05840+C00111=>C03722,C05840<=>C03722
K03518	0	1	1	0	carbon-monoxide_dehydrogenase_small_subunit_[EC:1.2.99.2]	cdf:CD630_20880	Nitrotoluene_degradation,Methane_metabolism,Carbon_fixation_pathways_in_prokaryotes,Microbial_metabolism_in_diverse_environments,Carbon_metabolism	R07157,R08034	C00011<=>C00237,C00011=>C00237,C00237<=>C00011,C16396=>C16399,C16396<=>C16399
K03521	251	203	361	230	electron_transfer_flavoprotein_beta_subunit	cdf:CD630_04000,cdf:CD630_08040,cdf:CD630_11710	NA	NA	NA
K03522	405	373	650	27	electron_transfer_flavoprotein_alpha_subunit	cdf:CD630_04010,cdf:CD630_08050,cdf:CD630_10560,cdf:CD630_11720	NA	NA	NA
K03523	1	0	0	0	biotin_transport_system_substrate-specific_component	cdf:CD630_29710	ABC_transporters	NA	NA
K03524	1	0	1	0	BirA_family_transcriptional_regulator,_biotin_operon_repressor_/_biotin-[acetyl-CoA-carboxylase]_ligase_[EC:6.3.4.15]	cdf:CD630_35580	Biotin_metabolism,Metabolic_pathways	R01074,R05145	C00120=>C05921,C00120<=>C05921,C05921=>C06250,C05921<=>C06250
K03525	18	9	7	6	type_III_pantothenate_kinase_[EC:2.7.1.33]	cdf:CD630_35550	Pantothenate_and_CoA_biosynthesis,Metabolic_pathways	R02971,R03018,R04391	C00831=>C01134,C00864=>C03492,C00864<=>C03492,C04079=>C04352
K03526	2	4	3	1	(E)-4-hydroxy-3-methylbut-2-enyl-diphosphate_synthase_[EC:1.17.7.1]	cdf:CD630_21280	Terpenoid_backbone_biosynthesis,Metabolic_pathways,Biosynthesis_of_secondary_metabolites	R08689	C11453=>C11811,C11453<=>C11811
K03527	9	5	8	0	4-hydroxy-3-methylbut-2-enyl_diphosphate_reductase_[EC:1.17.1.2]	cdf:CD630_18180	Terpenoid_backbone_biosynthesis,Metabolic_pathways,Biosynthesis_of_secondary_metabolites	R05884,R07219,R08209,R08210	C11811=>C00129,C11811<=>C00129,C11811=>C00235,C11811<=>C00235,C11811=>C00129,C11811<=>C00129,C11811=>C00235,C11811<=>C00235
K03529	9	7	9	1	chromosome_segregation_protein	cdf:CD630_12500	NA	NA	NA
K03530	85	64	69	35	DNA-binding_protein_HU-beta	cdf:CD630_34960	NA	NA	NA
K03531	26	29	59	6	cell_division_protein_FtsZ	cdf:CD630_26460	Cell_cycle_-_Caulobacter	NA	NA
K03536	22	14	6	13	ribonuclease_P_protein_component_[EC:3.1.26.5]	cdf:CD630_36790	NA	NA	NA
K03537	1	4	3	0	ribonuclease_P/MRP_protein_subunit_POP5_[EC:3.1.26.5]	cdf:CD630_12900	Ribosome_biogenesis_in_eukaryotes,RNA_transport	NA	NA
K03544	69	64	74	58	ATP-dependent_Clp_protease_ATP-binding_subunit_ClpX	cdf:CD630_33040	Cell_cycle_-_Caulobacter	NA	NA
K03545	69	57	60	14	trigger_factor	cdf:CD630_33060	NA	NA	NA
K03546	5	5	7	0	exonuclease_SbcC	cdf:CD630_10430	NA	NA	NA
K03547	5	5	8	0	exonuclease_SbcD	cdf:CD630_10420	NA	NA	NA
K03551	3	2	2	1	holliday_junction_DNA_helicase_RuvB_[EC:3.6.4.12]	cdf:CD630_28050	Homologous_recombination	NA	NA
K03553	10	10	14	3	recombination_protein_RecA	cdf:CD630_13280	Homologous_recombination	NA	NA
K03563	18	19	26	3	carbon_storage_regulator	cdf:CD630_02340	Two-component_system	NA	NA
K03564	8	3	4	0	peroxiredoxin_Q/BCP_[EC:1.11.1.15]	cdf:CD630_18220	NA	NA	NA
K03565	3	1	2	0	regulatory_protein	cdf:CD630_25250	NA	NA	NA
K03568	3	2	3	1	TldD_protein	cdf:CD630_28670	NA	NA	NA
K03569	40	33	26	41	rod_shape-determining_protein_MreB_and_related_proteins	cdf:CD630_01270,cdf:CD630_11450	NA	NA	NA
K03570	12	10	6	1	rod_shape-determining_protein_MreC	cdf:CD630_11460	NA	NA	NA
K03571	11	10	5	1	rod_shape-determining_protein_MreD	cdf:CD630_11470	NA	NA	NA
K03572	7	5	3	1	DNA_mismatch_repair_protein_MutL	cdf:CD630_19760	Mismatch_repair	NA	NA
K03574	15	11	15	1	7,8-dihydro-8-oxoguanine_triphosphatase_[EC:3.6.1.-]	cdf:CD630_07050	NA	NA	NA
K03581	1	2	0	0	exodeoxyribonuclease_V_alpha_subunit_[EC:3.1.11.5]	cdf:CD630_01320	Homologous_recombination	NA	NA
K03584	8	17	13	1	DNA_repair_protein_RecO_(recombination_protein_O)	cdf:CD630_24350	Homologous_recombination	NA	NA
K03588	11	21	26	2	cell_division_protein_FtsW	cdf:CD630_26520	Cell_cycle_-_Caulobacter	NA	NA
K03589	1	1	7	0	cell_division_protein_FtsQ	cdf:CD630_26500	Cell_cycle_-_Caulobacter	NA	NA
K03592	5	3	7	0	PmbA_protein	cdf:CD630_28660	NA	NA	NA
K03594	0	10	15	0	bacterioferritin	cdf:CD630_28650	NA	NA	NA
K03595	14	15	14	14	GTP-binding_protein_Era	cdf:CD630_24370	NA	NA	NA
K03596	12	9	6	15	GTP-binding_protein_LepA	cdf:CD630_24670	Legionellosis	NA	NA
K03601	4	3	2	0	exodeoxyribonuclease_VII_large_subunit_[EC:3.1.11.6]	cdf:CD630_12030	Mismatch_repair	NA	NA
K03602	4	2	2	1	exodeoxyribonuclease_VII_small_subunit_[EC:3.1.11.6]	cdf:CD630_12040	Mismatch_repair	NA	NA
K03608	36	47	87	4	cell_division_topological_specificity_factor	cdf:CD630_11510	NA	NA	NA
K03609	36	49	99	21	septum_site-determining_protein_MinD	cdf:CD630_11500	NA	NA	NA
K03610	36	47	99	3	septum_site-determining_protein_MinC	cdf:CD630_11490	NA	NA	NA
K03612	27	37	17	6	electron_transport_complex_protein_RnfG	cdf:CD630_11390	NA	NA	NA
K03613	18	21	11	3	electron_transport_complex_protein_RnfE	cdf:CD630_11400	NA	NA	NA
K03614	21	29	12	4	electron_transport_complex_protein_RnfD	cdf:CD630_11380	NA	NA	NA
K03615	23	38	18	3	electron_transport_complex_protein_RnfC	cdf:CD630_11370	NA	NA	NA
K03616	28	39	18	4	electron_transport_complex_protein_RnfB	cdf:CD630_11420	NA	NA	NA
K03617	18	29	12	6	electron_transport_complex_protein_RnfA	cdf:CD630_11410	NA	NA	NA
K03621	31	14	7	2	glycerol-3-phosphate_acyltransferase_PlsX_[EC:2.3.1.15]	cdf:CD630_11780	Glycerolipid_metabolism,Glycerophospholipid_metabolism,Metabolic_pathways	R00851	C00040+C00093=>C00681,C00093+C00040=>C00681,C00093<=>C00681
K03624	21	18	15	5	transcription_elongation_factor_GreA	cdf:CD630_35530	NA	NA	NA
K03625	6	5	2	2	N_utilization_substance_protein_B	cdf:CD630_12010	NA	NA	NA
K03629	18	12	8	1	DNA_replication_and_repair_protein_RecF	cdf:CD630_00040	Homologous_recombination	NA	NA
K03630	29	17	11	3	DNA_repair_protein_RadC	cdf:CD630_11440	NA	NA	NA
K03631	5	3	2	3	DNA_repair_protein_RecN_(Recombination_protein_N)	cdf:CD630_12090	NA	NA	NA
K03637	5	3	4	0	molybdenum_cofactor_biosynthesis_protein_C	cdf:CD630_17140	Folate_biosynthesis,Metabolic_pathways,Sulfur_relay_system	R09394	C00044=>C18239,C00044<=>C18239
K03639	5	5	4	0	molybdenum_cofactor_biosynthesis_protein	cdf:CD630_17130	Folate_biosynthesis,Metabolic_pathways,Sulfur_relay_system	R09394	C00044=>C18239,C00044<=>C18239
K03648	4	6	7	1	uracil-DNA_glycosylase_[EC:3.2.2.27]	cdf:CD630_24810	Base_excision_repair,Primary_immunodeficiency	NA	NA
K03650	8	3	3	1	tRNA_modification_GTPase_[EC:3.6.-.-]	cdf:CD630_36760	NA	NA	NA
K03652	9	5	9	0	DNA-3-methyladenine_glycosylase_[EC:3.2.2.21]	cdf:CD630_14930	Base_excision_repair	NA	NA
K03654	0	2	2	0	ATP-dependent_DNA_helicase_RecQ_[EC:3.6.4.12]	cdf:CD630_17010	RNA_degradation	NA	NA
K03657	21	20	13	6	DNA_helicase_II_/_ATP-dependent_DNA_helicase_PcrA_[EC:3.6.4.12]	cdf:CD630_03280,cdf:CD630_04550,cdf:CD630_07490,cdf:CD630_10380	Nucleotide_excision_repair,Mismatch_repair	NA	NA
K03660	3	3	3	0	N-glycosylase/DNA_lyase_[EC:3.2.2.-_4.2.99.18]	cdf:CD630_01910	Base_excision_repair	NA	NA
K03664	29	24	14	9	SsrA-binding_protein	cdf:CD630_31570	NA	NA	NA
K03665	13	16	32	2	GTP-binding_protein_HflX	cdf:CD630_07880,cdf:CD630_22090	NA	NA	NA
K03666	17	14	10	6	host_factor-I_protein	cdf:CD630_19740	RNA_degradation	NA	NA
K03671	107	120	137	14	thioredoxin_1	cdf:CD630_16900,cdf:CD630_23550,cdf:CD630_30330	NA	NA	NA
K03685	5	2	1	1	ribonuclease_III_[EC:3.1.26.3]	cdf:CD630_12480	Ribosome_biogenesis_in_eukaryotes,Proteoglycans_in_cancer	NA	NA
K03686	8	9	5	2	molecular_chaperone_DnaJ	cdf:CD630_24600	NA	NA	NA
K03687	12	17	10	4	molecular_chaperone_GrpE	cdf:CD630_24620	NA	NA	NA
K03688	3	1	0	0	ubiquinone_biosynthesis_protein	cdf:CD630_27470	Ubiquinone_and_other_terpenoid-quinone_biosynthesis,Metabolic_pathways,Biosynthesis_of_secondary_metabolites	R04987,R08768	C05810=>C05811,C05810<=>C05811,C05807=>C17551,C05807<=>C17551
K03695	4	3	8	7	ATP-dependent_Clp_protease_ATP-binding_subunit_ClpB	cdf:CD630_20200	NA	NA	NA
K03696	10	16	24	2	ATP-dependent_Clp_protease_ATP-binding_subunit_ClpC	cdf:CD630_00260	NA	NA	NA
K03699	15	15	27	4	putative_hemolysin	cdf:CD630_10440	NA	NA	NA
K03701	6	3	3	6	excinuclease_ABC_subunit_A	cdf:CD630_34110	Nucleotide_excision_repair	NA	NA
K03702	3	3	4	3	excinuclease_ABC_subunit_B	cdf:CD630_34120	Nucleotide_excision_repair	NA	NA
K03703	2	1	3	0	excinuclease_ABC_subunit_C	cdf:CD630_34100	Nucleotide_excision_repair	NA	NA
K03704	356	278	124	823	cold_shock_protein_(beta-ribbon,_CspA_family)	cdf:CD630_08920,cdf:CD630_13550,cdf:CD630_23100	NA	NA	NA
K03705	7	8	6	1	heat-inducible_transcriptional_repressor	cdf:CD630_24630	NA	NA	NA
K03706	27	37	28	42	transcriptional_pleiotropic_repressor	cdf:CD630_12750	NA	NA	NA
K03710	17	9	16	0	GntR_family_transcriptional_regulator	cdf:CD630_10090,cdf:CD630_10730,cdf:CD630_28850,cdf:CD630_34520	NA	NA	NA
K03711	37	26	32	4	Fur_family_transcriptional_regulator,_ferric_uptake_regulator	cdf:CD630_12870	NA	NA	NA
K03716	5	3	7	2	spore_photoproduct_lyase_[EC:4.1.99.14]	cdf:CD630_02750	NA	NA	NA
K03719	35	30	31	6	Lrp/AsnC_family_transcriptional_regulator,_leucine-responsive_regulatory_protein	cdf:CD630_35440	NA	NA	NA
K03722	1	1	1	0	ATP-dependent_DNA_helicase_DinG_[EC:3.6.4.12]	cdf:CD630_14310	NA	NA	NA
K03723	4	3	1	2	transcription-repair_coupling_factor_(superfamily_II_helicase)_[EC:3.6.4.-]	cdf:CD630_35010	Nucleotide_excision_repair	NA	NA
K03734	3	1	2	0	thiamine_biosynthesis_lipoprotein	cdf:CD630_24830	NA	NA	NA
K03735	8	0	6	6	ethanolamine_ammonia-lyase_large_subunit_[EC:4.3.1.7]	cdf:CD630_19130	Glycerophospholipid_metabolism	R00749	C00189<=>C00084
K03736	7	0	3	8	ethanolamine_ammonia-lyase_small_subunit_[EC:4.3.1.7]	cdf:CD630_19140	Glycerophospholipid_metabolism	R00749	C00189<=>C00084
K03737	204	190	233	91	putative_pyruvate-flavodoxin_oxidoreductase_[EC:1.2.7.-]	cdf:CD630_26820	Carbon_fixation_pathways_in_prokaryotes,Microbial_metabolism_in_diverse_environments,Carbon_metabolism	R01196	C00024<=>C00022,C00022<=>C00024,C00022=>C00024,C00024=>C00022,C00024+C00011=>C00022,C00024+C00011<=>C00022
K03739	7	4	6	7	membrane_protein_involved_in_D-alanine_export	cdf:CD630_28520	Staphylococcus_aureus_infection	NA	NA
K03740	7	2	5	1	D-alanine_transfer_protein	cdf:CD630_28540	Staphylococcus_aureus_infection	NA	NA
K03742	6	5	5	0	competence/damage-inducible_protein_CinA	cdf:CD630_14090	NA	NA	NA
K03750	3	2	2	0	molybdopterin_molybdotransferase_[EC:2.10.1.1]	cdf:CD630_10810	NA	NA	NA
K03752	3	4	4	0	molybdopterin-guanine_dinucleotide_biosynthesis_protein_A_[EC:2.7.7.77]	cdf:CD630_17090	NA	NA	NA
K03753	3	2	2	0	molybdopterin-guanine_dinucleotide_biosynthesis_protein_B	cdf:CD630_10820	NA	NA	NA
K03763	4	3	3	1	DNA_polymerase_III_subunit_alpha,_Gram-positive_type_[EC:2.7.7.7]	cdf:CD630_13050	Purine_metabolism,Pyrimidine_metabolism,Metabolic_pathways,DNA_replication,Mismatch_repair,Homologous_recombination	R00375,R00376,R00377,R00378	C00131<=>C00039,C00039<=>C00131,C00286<=>C00039,C00458<=>C00039,C00459<=>C00039
K03768	21	21	26	7	peptidyl-prolyl_cis-trans_isomerase_B_(cyclophilin_B)_[EC:5.2.1.8]	cdf:CD630_03310	NA	NA	NA
K03769	51	35	18	8	peptidyl-prolyl_cis-trans_isomerase_C_[EC:5.2.1.8]	cdf:CD630_13570	NA	NA	NA
K03778	91	33	151	6	D-lactate_dehydrogenase_[EC:1.1.1.28]	cdf:CD630_03940	Pyruvate_metabolism	R00704	C00256<=>C00022
K03783	17	13	15	1	purine-nucleoside_phosphorylase_[EC:2.4.2.1]	cdf:CD630_12240	Purine_metabolism,Pyrimidine_metabolism,Nicotinate_and_nicotinamide_metabolism,Metabolic_pathways,Biosynthesis_of_secondary_metabolites	R01561,R01863,R01969,R02147,R02294,R02295,R02297,R02484,R02557,R02748	C00212<=>C00147,C00294<=>C00262,C00330<=>C00242,C00387<=>C00242,C03150<=>C00153,C05841<=>C00253,C01762<=>C00385,C00526<=>C00106,C00526=>C00106,C00147<=>C00559,C00559<=>C00147,C05512=>C00262,C00262<=>C05512
K03789	5	7	13	1	ribosomal-protein-alanine_N-acetyltransferase_[EC:2.3.1.128]	cdf:CD630_01510	NA	NA	NA
K03797	3	10	9	0	carboxyl-terminal_processing_protease_[EC:3.4.21.102]	cdf:CD630_34550	NA	NA	NA
K03798	43	41	42	15	cell_division_protease_FtsH_[EC:3.4.24.-]	cdf:CD630_18280,cdf:CD630_35590	NA	NA	NA
K03800	6	7	13	0	lipoate-protein_ligase_A_[EC:2.7.7.63]	cdf:CD630_00460,cdf:CD630_07330,cdf:CD630_16540	Lipoic_acid_metabolism,Metabolic_pathways	R07770,R07771	C00725=>C16238,C00725<=>C16238,C16238=>C16237,C16238<=>C16237
K03803	7	8	8	1	sigma-E_factor_negative_regulatory_protein_RseC	cdf:CD630_27290	NA	NA	NA
K03809	4	5	6	0	Trp_repressor_binding_protein	cdf:CD630_14580	NA	NA	NA
K03810	1	2	1	0	virulence_factor	cdf:CD630_34500	NA	NA	NA
K03816	12	2	1	1	xanthine_phosphoribosyltransferase_[EC:2.4.2.22]	cdf:CD630_23300	Purine_metabolism,Metabolic_pathways,Biosynthesis_of_secondary_metabolites	R01229,R02142	C00242<=>C00144,C00385<=>C00655,C00655<=>C00385
K03826	3	2	2	0	putative_acetyltransferase_[EC:2.3.1.-]	cdf:CD630_29730	NA	NA	NA
K03827	7	5	5	2	putative_acetyltransferase_[EC:2.3.1.-]	cdf:CD630_36190	NA	NA	NA
K03833	5	4	4	1	selenocysteine-specific_elongation_factor	cdf:CD630_24930	NA	NA	NA
K03856	3	1	2	2	3-deoxy-7-phosphoheptulonate_synthase_[EC:2.5.1.54]	cdf:CD630_18320	Phenylalanine,_tyrosine_and_tryptophan_biosynthesis,Metabolic_pathways,Biosynthesis_of_secondary_metabolites,Biosynthesis_of_amino_acids	R01826	C00279+C00074=>C04691,C00279+C00074<=>C04691,C00074+C00279=>C04691
K03930	1	1	1	0	putative_tributyrin_esterase_[EC:3.1.1.-]	cdf:CD630_22040	NA	NA	NA
K03976	2	0	1	0	putative_transcription_regulator	cdf:CD630_10020	NA	NA	NA
K03977	9	8	11	12	GTP-binding_protein	cdf:CD630_26320	NA	NA	NA
K03978	17	10	9	6	GTP-binding_protein	cdf:CD630_33000	NA	NA	NA
K03979	9	6	3	6	GTP-binding_protein	cdf:CD630_11640	NA	NA	NA
K03980	8	4	2	0	virulence_factor	cdf:CD630_27810	Peptidoglycan_biosynthesis	NA	NA
K04019	6	0	4	4	ethanolamine_utilization_protein_EutA	cdf:CD630_19120	Glycerophospholipid_metabolism	R00749	C00189<=>C00084
K04023	4	0	1	5	ethanolamine_transporter	cdf:CD630_19240	NA	NA	NA
K04026	7	0	4	7	ethanolamine_utilization_protein_EutL	cdf:CD630_19150	NA	NA	NA
K04027	6	0	3	9	ethanolamine_utilization_protein_EutM	cdf:CD630_19180	NA	NA	NA
K04028	4	0	1	3	ethanolamine_utilization_protein_EutN	cdf:CD630_19220	NA	NA	NA
K04029	5	4	10	3	ethanolamine_utilization_protein_EutP	cdf:CD630_19090	NA	NA	NA
K04030	4	0	1	6	ethanolamine_utilization_protein_EutQ	cdf:CD630_19250	NA	NA	NA
K04031	6	0	8	4	ethanolamine_utilization_protein_EutS	cdf:CD630_19080	NA	NA	NA
K04032	4	0	1	4	ethanolamine_utilization_cobalamin_adenosyltransferase_[EC:2.5.1.17]	cdf:CD630_19190	Porphyrin_and_chlorophyll_metabolism	R01492	C00853=>C00194
K04041	14	12	7	1	fructose-1,6-bisphosphatase_III_[EC:3.1.3.11]	cdf:CD630_11910	Glycolysis_/_Gluconeogenesis,Pentose_phosphate_pathway,Fructose_and_mannose_metabolism,Methane_metabolism,Carbon_fixation_in_photosynthetic_organisms,Metabolic_pathways,Biosynthesis_of_secondary_metabolites,Microbial_metabolism_in_diverse_environments,Carbon_metabolism	R00762,R04780	C00354=>C00085,C00085<=>C00354,C00354<=>C00085,C05378=>C05345,C05345<=>C05378
K04042	22	20	19	3	bifunctional_UDP-N-acetylglucosamine_pyrophosphorylase_/_Glucosamine-1-phosphate_N-acetyltransferase_[EC:2.7.7.23_2.3.1.157]	cdf:CD630_35150	Amino_sugar_and_nucleotide_sugar_metabolism,Metabolic_pathways,Biosynthesis_of_secondary_metabolites	R00416,R05332	C04501=>C00043,C00043<=>C04501,C04501<=>C00043,C06156=>C04501,C04501<=>C06156
K04043	27	30	21	171	molecular_chaperone_DnaK	cdf:CD630_24610	RNA_degradation,Tuberculosis	NA	NA
K04066	4	3	2	1	primosomal_protein_N'_(replication_factor_Y)_(superfamily_II_helicase)_[EC:3.6.4.-]	cdf:CD630_25860	Homologous_recombination	NA	NA
K04068	26	20	22	1	anaerobic_ribonucleoside-triphosphate_reductase_activating_protein_[EC:1.97.1.4]	cdf:CD630_01090	NA	NA	NA
K04069	72	43	28	2	pyruvate_formate_lyase_activating_enzyme_[EC:1.97.1.4]	cdf:CD630_01550,cdf:CD630_07580,cdf:CD630_32830	NA	NA	NA
K04072	288	40	374	15	acetaldehyde_dehydrogenase_/_alcohol_dehydrogenase_[EC:1.2.1.10_1.1.1.1]	cdf:CD630_03340,cdf:CD630_29660	Glycolysis_/_Gluconeogenesis,Fatty_acid_degradation,Tyrosine_metabolism,Benzoate_degradation,Pyruvate_metabolism,Dioxin_degradation,Xylene_degradation,Chloroalkane_and_chloroalkene_degradation,Naphthalene_degradation,Butanoate_metabolism,Metabolic_pathways,Biosynthesis_of_secondary_metabolites,Microbial_metabolism_in_diverse_environments,Degradation_of_aromatic_compounds	R00228,R00623,R00754,R01172,R04880,R05233,R05234,R06917,R06927	C00084<=>C00024,C00084=>C00024,C00226<=>C00071,C00469<=>C00084,C01412=>C00136,C05576<=>C05577,C05577<=>C05576,C06611=>C06613,C06613<=>C06611,C06611<=>C06613,C06612=>C16348,C16348<=>C06612,C06612<=>C16348,C14089=>C14090,C14089<=>C14090,C02909=>C14099,C02909<=>C14099
K04074	28	28	33	3	cell_division_initiation_protein	cdf:CD630_26190	NA	NA	NA
K04075	14	9	15	3	tRNA(Ile)-lysidine_synthase_[EC:6.3.4.19]	cdf:CD630_35600	NA	NA	NA
K04077	30	38	30	172	chaperonin_GroEL	cdf:CD630_01940	RNA_degradation,Type_I_diabetes_mellitus,Legionellosis,Tuberculosis	NA	NA
K04078	10	13	11	14	chaperonin_GroES	cdf:CD630_01930	NA	NA	NA
K04079	30	25	22	9	molecular_chaperone_HtpG	cdf:CD630_02730	Protein_processing_in_endoplasmic_reticulum,PI3K-Akt_signaling_pathway,Antigen_processing_and_presentation,NOD-like_receptor_signaling_pathway,Plant-pathogen_interaction,Progesterone-mediated_oocyte_maturation,Estrogen_signaling_pathway,Pathways_in_cancer,Prostate_cancer	NA	NA
K04083	4	4	3	1	molecular_chaperone_Hsp33	cdf:CD630_32190	NA	NA	NA
K04096	3	2	2	0	DNA_processing_protein	cdf:CD630_12730	NA	NA	NA
K04477	4	4	5	0	putative_hydrolase	cdf:CD630_02820,cdf:CD630_09870	NA	NA	NA
K04485	11	10	11	3	DNA_repair_protein_RadA/Sms	cdf:CD630_00270	NA	NA	NA
K04486	6	3	3	1	histidinol-phosphatase_(PHP_family)_[EC:3.1.3.15]	cdf:CD630_07370,cdf:CD630_10690	Histidine_metabolism,Metabolic_pathways,Biosynthesis_of_secondary_metabolites,Biosynthesis_of_amino_acids	R03013	C01100=>C00860,C01100<=>C00860
K04487	26	15	21	5	cysteine_desulfurase_[EC:2.8.1.7]	cdf:CD630_07530,cdf:CD630_12790	Thiamine_metabolism,Sulfur_relay_system	R07460	C15811+C00097=>C15812
K04488	24	19	17	3	nitrogen_fixation_protein_NifU_and_related_proteins	cdf:CD630_12800	NA	NA	NA
K04517	3	0	1	1	prephenate_dehydrogenase_[EC:1.3.1.12]	cdf:CD630_18390	Phenylalanine,_tyrosine_and_tryptophan_biosynthesis,Novobiocin_biosynthesis,Metabolic_pathways,Biosynthesis_of_secondary_metabolites,Biosynthesis_of_amino_acids	R01728	C00254<=>C01179,C00254=>C01179,C01179<=>C00254
K04562	16	19	5	3	flagellar_biosynthesis_protein_FlhG	cdf:CD630_02650	NA	NA	NA
K04564	0	7	4	0	superoxide_dismutase,_Fe-Mn_family_[EC:1.15.1.1]	cdf:CD630_16310	Peroxisome,Huntington's_disease	NA	NA
K04567	36	30	26	42	lysyl-tRNA_synthetase,_class_II_[EC:6.1.1.6]	cdf:CD630_35520	Aminoacyl-tRNA_biosynthesis	R03658	C00047=>C01931
K04720	6	5	4	0	threonine-phosphate_decarboxylase_[EC:4.1.1.81]	cdf:CD630_26920,cdf:CD630_34320	Porphyrin_and_chlorophyll_metabolism	R06530	C12147=>C04122
K04749	4	5	7	5	anti-sigma_B_factor_antagonist	cdf:CD630_00090	NA	NA	NA
K04757	4	6	9	5	anti-sigma_B_factor_[EC:2.7.11.1]	cdf:CD630_00100	NA	NA	NA
K04758	10	49	16	0	ferrous_iron_transport_protein_A	cdf:CD630_14770,cdf:CD630_14780,cdf:CD630_15180,cdf:CD630_17451,cdf:CD630_32730	NA	NA	NA
K04759	12	94	21	3	ferrous_iron_transport_protein_B	cdf:CD630_14790,cdf:CD630_15170,cdf:CD630_32740	NA	NA	NA
K04763	9	8	11	1	integrase/recombinase_XerD	cdf:CD630_12220	NA	NA	NA
K04769	0	19	23	4	AbrB_family_transcriptional_regulator,_stage_V_sporulation_protein_T	cdf:CD630_34990	NA	NA	NA
K05311	114	29	21	19	central_glycolytic_genes_regulator	cdf:CD630_31750	NA	NA	NA
K05337	33	24	42	3	ferredoxin	cdf:CD630_36051	NA	NA	NA
K05340	0	0	1	0	glucose_uptake_protein	cdf:CD630_30170	NA	NA	NA
K05515	17	12	7	1	penicillin-binding_protein_2	cdf:CD630_11480	Peptidoglycan_biosynthesis	NA	NA
K05540	4	1	2	0	tRNA-dihydrouridine_synthase_B_[EC:1.-.-.-]	cdf:CD630_35540	NA	NA	NA
K05592	32	18	10	13	ATP-dependent_RNA_helicase_DeaD_[EC:3.6.4.13]	cdf:CD630_07610	RNA_degradation	NA	NA
K05601	6	4	0	0	hydroxylamine_reductase_[EC:1.7.99.1]	cdf:CD630_21680	Nitrogen_metabolism	R00143	C00192=>C00014
K05780	0	0	0	0	alpha-D-ribose_1-methylphosphonate_5-triphosphate_synthase_subunit_PhnL_[EC:2.7.8.37]	cdf:CD630_35330	Phosphonate_and_phosphinate_metabolism	R10185	C20396=>C20422
K05781	0	0	0	0	putative_phosphonate_transport_system_ATP-binding_protein	cdf:CD630_35340	NA	NA	NA
K05792	8	6	14	0	tellurite_resistance_protein_TerA	cdf:CD630_16520	NA	NA	NA
K05795	44	49	67	6	tellurium_resistance_protein_TerD	cdf:CD630_16340,cdf:CD630_16350,cdf:CD630_17990	NA	NA	NA
K05796	21	27	30	0	electron_transport_protein_HydN	cdf:CD630_33130,cdf:CD630_33150	NA	NA	NA
K05799	4	4	5	0	GntR_family_transcriptional_regulator,_transcriptional_repressor_for_pyruvate_dehydrogenase_complex	cdf:CD630_11690	NA	NA	NA
K05808	30	29	113	2	putative_sigma-54_modulation_protein	cdf:CD630_24440	NA	NA	NA
K05810	3	7	9	0	conserved_hypothetical_protein	cdf:CD630_26390	NA	NA	NA
K05813	0	0	0	0	sn-glycerol_3-phosphate_transport_system_substrate-binding_protein	cdf:CD630_34140	ABC_transporters	NA	NA
K05814	0	0	0	0	sn-glycerol_3-phosphate_transport_system_permease_protein	cdf:CD630_34160	ABC_transporters	NA	NA
K05815	0	0	0	0	sn-glycerol_3-phosphate_transport_system_permease_protein	cdf:CD630_34150	ABC_transporters	NA	NA
K05816	0	0	0	0	sn-glycerol_3-phosphate_transport_system_ATP-binding_protein_[EC:3.6.3.20]	cdf:CD630_34170	ABC_transporters	NA	NA
K05823	9	12	25	0	N-acetyldiaminopimelate_deacetylase_[EC:3.5.1.47]	cdf:CD630_32210	Lysine_biosynthesis,Metabolic_pathways,Biosynthesis_of_secondary_metabolites,Biosynthesis_of_amino_acids	R02733	C04390<=>C00666,C04390=>C00666
K05832	42	0	3	11	putative_ABC_transport_system_permease_protein	cdf:CD630_08750,cdf:CD630_08780	NA	NA	NA
K05833	53	0	2	18	putative_ABC_transport_system_ATP-binding_protein	cdf:CD630_08740,cdf:CD630_08770	NA	NA	NA
K05837	24	29	34	1	rod_shape_determining_protein_RodA	cdf:CD630_11520	NA	NA	NA
K05845	13	7	3	0	osmoprotectant_transport_system_substrate-binding_protein	cdf:CD630_09010,cdf:CD630_32160	ABC_transporters	NA	NA
K05847	13	6	2	0	osmoprotectant_transport_system_ATP-binding_protein	cdf:CD630_09000	ABC_transporters	NA	NA
K05895	5	4	1	1	precorrin-6X_reductase_[EC:1.3.1.54]	cdf:CD630_34230	Porphyrin_and_chlorophyll_metabolism,Metabolic_pathways	R05150,R05812	C06320=>C06319,C06319<=>C06320,C11542=>C11543,C11542<=>C11543
K05896	6	4	4	0	segregation_and_condensation_protein_A	cdf:CD630_12950	NA	NA	NA
K05934	6	6	2	1	precorrin-3B_C17-methyltransferase_[EC:2.1.1.131]	cdf:CD630_34240	Porphyrin_and_chlorophyll_metabolism,Metabolic_pathways	R05180,R05809	C06406=>C06407,C06406<=>C06407,C11539=>C11540,C11539<=>C11540
K05936	7	5	3	3	precorrin-4/cobalt-precorrin-4_C11-methyltransferase_[EC:2.1.1.133_2.1.1.271]	cdf:CD630_34260	Porphyrin_and_chlorophyll_metabolism,Metabolic_pathways	R05181,R05810	C06407=>C06416,C06407<=>C06416,C11540=>C16242,C11540<=>C16242
K05967	10	8	9	1	hypothetical_protein	cdf:CD630_03500	NA	NA	NA
K05985	5	3	2	5	ribonuclease_M5_[EC:3.1.26.8]	cdf:CD630_35240	NA	NA	NA
K06012	0	4	6	0	spore_protease_[EC:3.4.24.78]	cdf:CD630_24700	NA	NA	NA
K06015	4	5	5	0	N-acyl-D-amino-acid_deacylase_[EC:3.5.1.81]	cdf:CD630_31820	NA	NA	NA
K06023	4	3	5	0	HPr_kinase/phosphorylase_[EC:2.7.11.-_2.7.4.-]	cdf:CD630_34090	NA	NA	NA
K06024	10	6	5	1	segregation_and_condensation_protein_B	cdf:CD630_12960	NA	NA	NA
K06042	6	4	3	3	precorrin-8X_methylmutase_[EC:5.4.1.2]	cdf:CD630_34300	Porphyrin_and_chlorophyll_metabolism,Metabolic_pathways	R05177,R05814	C06408=>C06399,C06408<=>C06399,C11545=>C05773,C11545<=>C05773
K06131	11	11	10	2	cardiolipin_synthase_[EC:2.7.8.-]	cdf:CD630_01920,cdf:CD630_34040	Glycerophospholipid_metabolism,Metabolic_pathways	R02030,R07390	C00344+C00269=>C05980,C00344+C00269<=>C05980,C00344=>C05980,C00344<=>C05980
K06147	37	13	11	6	ATP-binding_cassette,_subfamily_B,_bacterial	cdf:CD630_04330,cdf:CD630_10170,cdf:CD630_10840,cdf:CD630_22100,cdf:CD630_22110,cdf:CD630_28170	NA	NA	NA
K06153	15	10	8	1	undecaprenyl-diphosphatase_[EC:3.6.1.27]	cdf:CD630_13320,cdf:CD630_29860	Peptidoglycan_biosynthesis	R05627	C04574=>C00009+C17556
K06158	4	3	2	1	ATP-binding_cassette,_subfamily_F,_member_3	cdf:CD630_01700	NA	NA	NA
K06162	0	0	0	0	alpha-D-ribose_1-methylphosphonate_5-triphosphate_diphosphatase_[EC:3.6.1.63]	cdf:CD630_35320	Phosphonate_and_phosphinate_metabolism	R10186	C20422=>C20423
K06163	0	0	0	0	alpha-D-ribose_1-methylphosphonate_5-phosphate_C-P_lyase_[EC:4.7.1.1]	cdf:CD630_35350	Phosphonate_and_phosphinate_metabolism	R10204	C20423=>C20440
K06164	0	0	0	0	alpha-D-ribose_1-methylphosphonate_5-triphosphate_synthase_subunit_PhnI_[EC:2.7.8.37]	cdf:CD630_35360	Phosphonate_and_phosphinate_metabolism	R10185	C20396=>C20422
K06165	0	0	0	0	alpha-D-ribose_1-methylphosphonate_5-triphosphate_synthase_subunit_PhnH_[EC:2.7.8.37]	cdf:CD630_35370	Phosphonate_and_phosphinate_metabolism	R10185	C20396=>C20422
K06166	0	0	0	0	alpha-D-ribose_1-methylphosphonate_5-triphosphate_synthase_subunit_PhnG_[EC:2.7.8.37]	cdf:CD630_35380	Phosphonate_and_phosphinate_metabolism	R10185	C20396=>C20422
K06167	4	4	6	0	phosphoribosyl_1,2-cyclic_phosphate_phosphodiesterase_[EC:3.1.4.55]	cdf:CD630_06920	Phosphonate_and_phosphinate_metabolism	R10205	C20440=>C01151
K06168	5	3	1	11	bifunctional_enzyme_involved_in_thiolation_and_methylation_of_tRNA	cdf:CD630_19860	NA	NA	NA
K06173	17	9	6	1	tRNA_pseudouridine38-40_synthase_[EC:5.4.99.12]	cdf:CD630_01030,cdf:CD630_17840	NA	NA	NA
K06178	2	1	1	0	23S_rRNA_pseudouridine2605_synthase_[EC:5.4.99.22]	cdf:CD630_20500	NA	NA	NA
K06180	11	10	5	5	23S_rRNA_pseudouridine1911/1915/1917_synthase_[EC:5.4.99.23]	cdf:CD630_10600,cdf:CD630_25960,cdf:CD630_35820	NA	NA	NA
K06183	3	3	2	2	16S_rRNA_pseudouridine516_synthase_[EC:5.4.99.19]	cdf:CD630_04050	NA	NA	NA
K06187	26	25	16	9	recombination_protein_RecR	cdf:CD630_00180	Homologous_recombination	NA	NA
K06193	5	8	5	35	phosphonoacetate_hydrolase_[EC:3.11.1.2]	cdf:CD630_36220	Phosphonate_and_phosphinate_metabolism,Microbial_metabolism_in_diverse_environments	R00318	C05682=>C00033,C05682<=>C00033
K06196	2	2	6	0	cytochrome_c-type_biogenesis_protein	cdf:CD630_30100	NA	NA	NA
K06201	7	3	3	0	copper_homeostasis_protein	cdf:CD630_01410	NA	NA	NA
K06207	25	10	4	10	GTP-binding_protein	cdf:CD630_21160	NA	NA	NA
K06213	15	21	13	3	magnesium_transporter	cdf:CD630_24360	NA	NA	NA
K06217	3	6	6	0	phosphate_starvation-inducible_protein_PhoH_and_related_proteins	cdf:CD630_24411	NA	NA	NA
K06223	0	0	0	0	DNA_adenine_methylase_[EC:2.1.1.72]	cdf:CD630_09350	Mismatch_repair	NA	NA
K06283	0	12	12	0	putative_DeoR_family_transcriptional_regulator,_stage_III_sporulation_protein_D	cdf:CD630_01260	NA	NA	NA
K06287	37	22	16	5	septum_formation_protein	cdf:CD630_11430	NA	NA	NA
K06333	0	280	17	0	spore_coat_protein_JB	cdf:CD630_05970,cdf:CD630_24000	NA	NA	NA
K06334	0	356	26	4	spore_coat_protein_JC	cdf:CD630_05980,cdf:CD630_24010	NA	NA	NA
K06346	40	28	21	9	spoIIIJ-associated_protein	cdf:CD630_36770	NA	NA	NA
K06373	0	1	3	0	spore_maturation_protein_A	cdf:CD630_35420	NA	NA	NA
K06374	0	3	3	0	spore_maturation_protein_B	cdf:CD630_35410	NA	NA	NA
K06378	9	21	48	0	stage_II_sporulation_protein_AA_(anti-sigma_F_factor_antagonist)	cdf:CD630_07700	NA	NA	NA
K06379	11	35	73	5	stage_II_sporulation_protein_AB_(anti-sigma_F_factor)_[EC:2.7.11.1]	cdf:CD630_07710	NA	NA	NA
K06381	7	10	7	0	stage_II_sporulation_protein_D	cdf:CD630_01240	NA	NA	NA
K06382	1	28	55	1	stage_II_sporulation_protein_E_[EC:3.1.3.16]	cdf:CD630_34900	NA	NA	NA
K06383	0	3	7	0	stage_II_sporulation_protein_GA_(sporulation_sigma-E_factor_processing_peptidase)_[EC:3.4.23.-]	cdf:CD630_26440	NA	NA	NA
K06384	5	6	6	0	stage_II_sporulation_protein_M	cdf:CD630_12210	NA	NA	NA
K06385	0	6	8	0	stage_II_sporulation_protein_P	cdf:CD630_24690	NA	NA	NA
K06387	0	2	3	0	stage_II_sporulation_protein_R	cdf:CD630_35640	NA	NA	NA
K06390	0	5	9	0	stage_III_sporulation_protein_AA	cdf:CD630_11920	NA	NA	NA
K06391	0	3	7	0	stage_III_sporulation_protein_AB	cdf:CD630_11930	NA	NA	NA
K06393	0	8	10	0	stage_III_sporulation_protein_AD	cdf:CD630_11950	NA	NA	NA
K06394	0	5	5	0	stage_III_sporulation_protein_AE	cdf:CD630_11960	NA	NA	NA
K06395	0	5	7	0	stage_III_sporulation_protein_AF	cdf:CD630_11970	NA	NA	NA
K06396	0	13	14	0	stage_III_sporulation_protein_AG	cdf:CD630_11980	NA	NA	NA
K06397	0	15	19	2	stage_III_sporulation_protein_AH	cdf:CD630_11990	NA	NA	NA
K06399	0	0	1	0	stage_IV_sporulation_protein_B_[EC:3.4.21.116]	cdf:CD630_12130	NA	NA	NA
K06405	0	4	2	0	stage_V_sporulation_protein_AC	cdf:CD630_07730	NA	NA	NA
K06406	0	5	4	0	stage_V_sporulation_protein_AD	cdf:CD630_07740	NA	NA	NA
K06407	0	3	3	0	stage_V_sporulation_protein_AE	cdf:CD630_07750	NA	NA	NA
K06409	11	6	4	1	stage_V_sporulation_protein_B	cdf:CD630_34980	NA	NA	NA
K06410	0	66	9	0	dipicolinate_synthase_subunit_A	cdf:CD630_29680	NA	NA	NA
K06411	0	77	10	0	dipicolinate_synthase_subunit_B	cdf:CD630_29670	NA	NA	NA
K06412	81	83	163	5	stage_V_sporulation_protein_G	cdf:CD630_35160	NA	NA	NA
K06416	34	36	72	3	stage_V_sporulation_protein_S	cdf:CD630_19350	NA	NA	NA
K06436	9	45	16	1	spore_coat_assemly_protein	cdf:CD630_35690	NA	NA	NA
K06438	1	9	6	0	similar_to_stage_IV_sporulation_protein	cdf:CD630_24420	NA	NA	NA
K06442	6	2	2	6	23S_rRNA_(cytidine1920-2'-O)/16S_rRNA_(cytidine1409-2'-O)-methyltransferase_[EC:2.1.1.226_2.1.1.227]	cdf:CD630_12080	NA	NA	NA
K06518	5	2	1	0	holin-like_protein	cdf:CD630_14390	NA	NA	NA
K06714	1	3	2	0	arginine_utilization_regulatory_protein	cdf:CD630_04410	NA	NA	NA
K06864	3	1	1	1	uncharacterized_protein	cdf:CD630_17790	NA	NA	NA
K06871	44	159	186	8	uncharacterized_protein	cdf:CD630_01620,cdf:CD630_27490	NA	NA	NA
K06896	0	1	0	0	7,8-dihydropterin-6-yl-methyl-4-(beta-D-ribofuranosyl)aminobenzene_5'-phosphate_synthase_[EC:2.5.1.105]	cdf:CD630_21500	NA	NA	NA
K06898	1	0	1	0	nucleoid-associated_protein	cdf:CD630_01950	NA	NA	NA
K06910	6	12	20	0	alpha-ketoglutarate-dependent_2,4-dichlorophenoxyacetate_dioxygenase_[EC:1.14.11.-]	cdf:CD630_31670	NA	NA	NA
K06942	13	10	5	17	nucleolar_GTP-binding_protein	cdf:CD630_26620	NA	NA	NA
K06950	2	8	9	0	uncharacterized_protein	cdf:CD630_14600	NA	NA	NA
K06958	9	13	5	0	UPF0042_nucleotide-binding_protein	cdf:CD630_34000	NA	NA	NA
K06960	58	36	34	15	ribosomal_RNA_assembly_protein	cdf:CD630_12540	NA	NA	NA
K06962	13	7	9	4	tRNA_acetyltransferase_TAN1	cdf:CD630_00560	NA	NA	NA
K06969	4	3	2	3	23S_rRNA_(cytosine1962-C5)-methyltransferase_[EC:2.1.1.191]	cdf:CD630_35810	NA	NA	NA
K06971	1	0	1	0	isopentenyl_phosphate_kinase_[EC:2.7.4.26]	cdf:CD630_10750	NA	NA	NA
K07024	16	14	12	2	putative_hydrolase_of_the_HAD_superfamily	cdf:CD630_14100,cdf:CD630_23590,cdf:CD630_25010,cdf:CD630_27640	NA	NA	NA
K07027	5	4	3	0	D-glycero-alpha-D-manno-heptose-7-phosphate_kinase_[EC:2.7.1.168]	cdf:CD630_27230	NA	NA	NA
K07040	83	58	38	20	uncharacterized_protein	cdf:CD630_11760	NA	NA	NA
K07043	6	8	4	0	phosphotriesterase-related_protein	cdf:CD630_15620	NA	NA	NA
K07050	2	1	2	0	tRNA_wybutosine-synthesizing_protein_2_[EC:2.1.1.-]	cdf:CD630_21630	NA	NA	NA
K07056	3	2	1	1	16S_rRNA_(cytidine1402-2'-O)-methyltransferase_[EC:2.1.1.198]	cdf:CD630_35460	NA	NA	NA
K07095	22	16	23	3	N-acetylmuramic_acid_6-phosphate_etherase_[EC:4.2.1.126]	cdf:CD630_10480,cdf:CD630_33070	NA	NA	NA
K07149	0	0	0	0	dolichyl-diphosphooligosaccharide--protein_glycosyltransferase_[EC:2.4.99.18]	cdf:CD630_30780	NA	NA	NA
K07166	8	5	11	1	ACT_domain-containing_protein	cdf:CD630_26270	NA	NA	NA
K07171	21	67	53	4	mRNA_interferase_[EC:3.1.-.-]	cdf:CD630_34610	NA	NA	NA
K07173	9	8	6	0	S-ribosylhomocysteine_lyase_[EC:4.4.1.21]	cdf:CD630_35980	Cysteine_and_methionine_metabolism,Biosynthesis_of_amino_acids,Vibrio_cholerae_pathogenic_cycle	R01291	C03539=>C00155
K07183	9	6	12	3	response_regulator_NasT	cdf:CD630_19100	NA	NA	NA
K07185	0	8	7	0	tryptophan-rich_sensory_protein	cdf:CD630_24450	NA	NA	NA
K07217	0	4	4	37	Mn-containing_catalase	cdf:CD630_15670	NA	NA	NA
K07219	4	5	8	0	putative_molybdopterin_biosynthesis_protein	cdf:CD630_08680	NA	NA	NA
K07238	7	6	4	0	zinc_transporter,_ZIP_family	cdf:CD630_10870,cdf:CD630_34830	NA	NA	NA
K07240	24	20	23	2	chromate_transporter	cdf:CD630_33020,cdf:CD630_33030	NA	NA	NA
K07258	12	18	12	3	D-alanyl-D-alanine_carboxypeptidase_(penicillin-binding_protein_5/6)_[EC:3.4.16.4]	cdf:CD630_12910,cdf:CD630_24980	Peptidoglycan_biosynthesis,Metabolic_pathways	NA	NA
K07281	26	16	10	3	poly-gamma-glutamate_synthesis_protein_(capsule_biosynthesis_protein)	cdf:CD630_02420	NA	NA	NA
K07301	0	6	5	0	cation:H+_antiporter	cdf:CD630_07600	NA	NA	NA
K07321	10	29	68	2	CO_dehydrogenase_maturation_factor	cdf:CD630_07170	NA	NA	NA
K07391	0	1	1	0	magnesium_chelatase_family_protein	cdf:CD630_12720	NA	NA	NA
K07402	8	7	6	0	xanthine_dehydrogenase_accessory_factor	cdf:CD630_15610,cdf:CD630_34780	NA	NA	NA
K07444	5	3	3	2	putative_N6-adenine-specific_DNA_methylase_[EC:2.1.1.-]	cdf:CD630_17800	NA	NA	NA
K07447	7	6	4	6	putative_holliday_junction_resolvase_[EC:3.1.-.-]	cdf:CD630_12850	NA	NA	NA
K07456	2	2	2	1	DNA_mismatch_repair_protein_MutS2	cdf:CD630_07090	Mismatch_repair	NA	NA
K07460	0	1	0	0	putative_endonuclease	cdf:CD630_12710	NA	NA	NA
K07461	0	0	0	0	putative_endonuclease	cdf:CD630_15980	NA	NA	NA
K07462	3	2	2	0	single-stranded-DNA-specific_exonuclease_[EC:3.1.-.-]	cdf:CD630_27460	Base_excision_repair,Mismatch_repair,Homologous_recombination	NA	NA
K07464	7	10	8	0	putative_RecB_family_exonuclease	cdf:CD630_29770	NA	NA	NA
K07467	1	2	4	0	phage_replication_initiation_protein	cdf:CD630_03810,cdf:CD630_04990	NA	NA	NA
K07491	2	1	3	0	putative_transposase	cdf:CD630_02150	NA	NA	NA
K07496	14	10	14	1	putative_transposase	cdf:CD630_02160,cdf:CD630_15000,cdf:CD630_16610,cdf:CD630_17190,cdf:CD630_20720,cdf:CD630_25531	NA	NA	NA
K07507	4	5	8	0	putative_Mg2+_transporter-C_(MgtC)_family_protein	cdf:CD630_14250,cdf:CD630_32700	NA	NA	NA
K07533	14	12	10	2	foldase_protein_PrsA_[EC:5.2.1.8]	cdf:CD630_35000	NA	NA	NA
K07560	7	7	5	3	D-tyrosyl-tRNA(Tyr)_deacylase_[EC:3.1.-.-]	cdf:CD630_27430	NA	NA	NA
K07567	105	105	114	15	TdcF_protein	cdf:CD630_25130,cdf:CD630_31870	NA	NA	NA
K07568	5	3	2	2	S-adenosylmethionine:tRNA_ribosyltransferase-isomerase_[EC:2.4.99.17]	cdf:CD630_28040	NA	NA	NA
K07574	10	6	3	4	RNA-binding_protein	cdf:CD630_11650	NA	NA	NA
K07584	132	108	78	71	hypothetical_protein	cdf:CD630_11620	NA	NA	NA
K07636	3	8	8	0	two-component_system,_OmpR_family,_phosphate_regulon_sensor_histidine_kinase_PhoR_[EC:2.7.13.3]	cdf:CD630_26370	Two-component_system	NA	NA
K07646	7	3	4	0	two-component_system,_OmpR_family,_sensor_histidine_kinase_KdpD_[EC:2.7.13.3]	cdf:CD630_05200,cdf:CD630_18290	Two-component_system	NA	NA
K07658	4	9	10	9	two-component_system,_OmpR_family,_alkaline_phosphatase_synthesis_response_regulator_PhoP	cdf:CD630_26380	Two-component_system	NA	NA
K07667	8	7	5	1	two-component_system,_OmpR_family,_KDP_operon_response_regulator_KdpE	cdf:CD630_05210,cdf:CD630_18300	Two-component_system	NA	NA
K07699	98	128	186	51	two-component_system,_response_regulator,_stage_0_sporulation_protein_A	cdf:CD630_12140	Two-component_system	NA	NA
K07723	18	60	47	5	CopG_family_transcriptional_regulator	cdf:CD630_34620	NA	NA	NA
K07727	4	2	4	0	putative_transcriptional_regulator	cdf:CD630_20450	NA	NA	NA
K07729	3	2	3	0	putative_transcriptional_regulator	cdf:CD630_04270,cdf:CD630_11261	NA	NA	NA
K07736	24	9	4	0	CarD_family_transcriptional_regulator	cdf:CD630_12650	NA	NA	NA
K07737	8	1	3	0	putative_transcriptional_regulator	cdf:CD630_04710	NA	NA	NA
K07738	1	3	7	3	transcriptional_repressor_NrdR	cdf:CD630_26400	NA	NA	NA
K07741	0	0	0	0	anti-repressor_protein	cdf:CD630_09370	NA	NA	NA
K07742	14	14	8	1	hypothetical_protein	cdf:CD630_13071	NA	NA	NA
K07813	4	3	3	0	accessory_gene_regulator_B	cdf:CD630_27500	Two-component_system	NA	NA
K07979	8	3	10	0	GntR_family_transcriptional_regulator	cdf:CD630_06520,cdf:CD630_14620,cdf:CD630_20230	NA	NA	NA
K08070	6	5	5	6	2-alkenal_reductase_[EC:1.3.1.74]	cdf:CD630_24480	NA	NA	NA
K08217	0	0	0	0	MFS_transporter,_DHA3_family,_macrolide_efflux_protein	cdf:CD630_31980	NA	NA	NA
K08301	7	7	6	0	ribonuclease_G_[EC:3.1.26.-]	cdf:CD630_11600	NA	NA	NA
K08302	22	22	19	6	tagatose_1,6-diphosphate_aldolase_GatY/KbaY_[EC:4.1.2.40]	cdf:CD630_30740,cdf:CD630_34480	Galactose_metabolism,Metabolic_pathways	R01069	C03785<=>C00118+C00111,C03785<=>C00118
K08303	12	4	5	2	putative_protease_[EC:3.4.-.-]	cdf:CD630_07030,cdf:CD630_12280	Epithelial_cell_signaling_in_Helicobacter_pylori_infection	NA	NA
K08309	4	5	5	0	soluble_lytic_murein_transglycosylase_[EC:3.2.1.-]	cdf:CD630_11300	NA	NA	NA
K08384	1	10	21	1	stage_V_sporulation_protein_D_(sporulation-specific_penicillin-binding_protein)	cdf:CD630_26560	NA	NA	NA
K08483	52	29	15	15	phosphotransferase_system,_enzyme_I,_PtsI_[EC:2.7.3.9]	cdf:CD630_27550	Phosphotransferase_system_(PTS)	NA	NA
K08591	9	10	15	1	glycerol-3-phosphate_acyltransferase_PlsY_[EC:2.3.1.15]	cdf:CD630_26310	Glycerolipid_metabolism,Glycerophospholipid_metabolism,Metabolic_pathways	R00851	C00040+C00093=>C00681,C00093+C00040=>C00681,C00093<=>C00681
K08600	0	0	1	0	sortase_B_[EC:3.4.22.70]	cdf:CD630_27180	NA	NA	NA
K08602	4	26	31	1	oligoendopeptidase_F_[EC:3.4.24.-]	cdf:CD630_32690,cdf:CD630_34890	NA	NA	NA
K08884	7	6	4	1	serine/threonine_protein_kinase,_bacterial_[EC:2.7.11.1]	cdf:CD630_25780	NA	NA	NA
K08998	15	11	8	1	hypothetical_protein	cdf:CD630_36781	NA	NA	NA
K09013	10	9	4	1	Fe-S_cluster_assembly_ATP-binding_protein	cdf:CD630_36080	NA	NA	NA
K09458	57	25	14	10	3-oxoacyl-[acyl-carrier-protein]_synthase_II_[EC:2.3.1.179]	cdf:CD630_11840	Fatty_acid_biosynthesis,Biotin_metabolism,Metabolic_pathways,Fatty_acid_metabolism	R04355,R04726,R04952,R04957,R04960,R04963,R04968,R07762,R10115,R10119	C01209+C03939=>C05744,C03939+C01209<=>C05744,C01209+C05223=>C05759,C05223+C01209<=>C05759,C05223=>C05759,C01209+C05745=>C05746,C01209+C05745<=>C05746,C05745=>C05746,C01209+C05749=>C05750,C01209+C05749<=>C05750,C05749=>C05750,C01209+C05752=>C05753,C05752+C01209<=>C05753,C05752=>C05753,C01209+C05755=>C05756,C05755+C01209<=>C05756,C05755=>C05756,C01209+C05761=>C05762,C05761+C01209<=>C05762,C05761=>C…
K09685	10	9	4	2	purine_operon_repressor	cdf:CD630_35170	NA	NA	NA
K09696	3	2	6	0	sodium_transport_system_permease_protein	cdf:CD630_16150	ABC_transporters,Two-component_system	NA	NA
K09697	3	2	5	1	sodium_transport_system_ATP-binding_protein	cdf:CD630_16140	ABC_transporters,Two-component_system	NA	NA
K09698	11	8	6	4	nondiscriminating_glutamyl-tRNA_synthetase_[EC:6.1.1.24]	cdf:CD630_00510	Aminoacyl-tRNA_biosynthesis,Metabolic_pathways	R03651,R05578	C00025=>C06112,C06112<=>C00025,C00025=>C02987,C00025<=>C02987
K09703	3	2	1	2	hypothetical_protein	cdf:CD630_17170	NA	NA	NA
K09707	10	8	15	0	hypothetical_protein	cdf:CD630_19340	NA	NA	NA
K09710	16	12	12	1	ribosome-associated_protein	cdf:CD630_25220	NA	NA	NA
K09711	3	5	10	0	hypothetical_protein	cdf:CD630_07310	NA	NA	NA
K09747	14	13	10	5	hypothetical_protein	cdf:CD630_00170	NA	NA	NA
K09748	14	10	5	2	ribosome_maturation_factor_RimP	cdf:CD630_13060	NA	NA	NA
K09758	7	5	27	1	aspartate_4-decarboxylase_[EC:4.1.1.12]	cdf:CD630_25150	Alanine,_aspartate_and_glutamate_metabolism,Cysteine_and_methionine_metabolism,Metabolic_pathways,Biosynthesis_of_amino_acids	R00397,R00863	C00049=>C00041,C00041<=>C00049,C00606=>C09306+C00041
K09761	5	6	4	1	16S_rRNA_(uracil1498-N3)-methyltransferase_[EC:2.1.1.193]	cdf:CD630_24490	NA	NA	NA
K09762	16	20	16	1	hypothetical_protein	cdf:CD630_33970	NA	NA	NA
K09770	16	15	20	3	hypothetical_protein	cdf:CD630_02270	NA	NA	NA
K09772	27	32	49	23	cell_division_inhibitor_SepF	cdf:CD630_26220	NA	NA	NA
K09773	19	25	11	2	hypothetical_protein	cdf:CD630_24110	NA	NA	NA
K09775	8	5	5	0	hypothetical_protein	cdf:CD630_12060	NA	NA	NA
K09779	0	18	15	0	hypothetical_protein	cdf:CD630_35511	NA	NA	NA
K09787	13	13	11	13	hypothetical_protein	cdf:CD630_12511	NA	NA	NA
K09861	6	2	4	0	hypothetical_protein	cdf:CD630_18230	NA	NA	NA
K09888	27	27	20	3	cell_division_protein_ZapA	cdf:CD630_07010	NA	NA	NA
K09903	23	15	6	7	uridylate_kinase_[EC:2.7.4.22]	cdf:CD630_21380	Pyrimidine_metabolism,Metabolic_pathways	R00158	C00105<=>C00015,C00015<=>C00105
K09913	27	25	9	0	hypothetical_protein	cdf:CD630_16600	NA	NA	NA
K09936	0	2	1	0	bacterial/archaeal_transporter_family-2_protein	cdf:CD630_14160	NA	NA	NA
K09963	0	0	0	0	hypothetical_protein	cdf:CD630_30470,cdf:CD630_36440	NA	NA	NA
K09989	7	6	13	0	hypothetical_protein	cdf:CD630_22480	NA	NA	NA
K10112	5	4	5	1	multiple_sugar_transport_system_ATP-binding_protein	cdf:CD630_24560	ABC_transporters	NA	NA
K10439	1	0	9	0	ribose_transport_system_substrate-binding_protein	cdf:CD630_03000,cdf:CD630_15890	ABC_transporters,Bacterial_chemotaxis	NA	NA
K10440	0	1	5	0	ribose_transport_system_permease_protein	cdf:CD630_03020,cdf:CD630_15880	ABC_transporters	NA	NA
K10441	1	0	8	0	ribose_transport_system_ATP-binding_protein_[EC:3.6.3.17]	cdf:CD630_03010,cdf:CD630_15870	ABC_transporters	NA	NA
K10670	379	520	539	84	glycine_reductase_[EC:1.21.4.2]	cdf:CD630_23480,cdf:CD630_23490,cdf:CD630_23540	NA	NA	NA
K10773	2	1	1	0	endonuclease_III_[EC:4.2.99.18]	cdf:CD630_05650	Base_excision_repair	NA	NA
K10793	472	604	268	73	D-proline_reductase_(dithiol)_PrdA_[EC:1.21.4.1]	cdf:CD630_32440	Arginine_and_proline_metabolism	R02825	C00763=>C00431
K10796	248	257	150	12	D-proline_reductase_(dithiol)_PrdE_[EC:1.21.4.1]	cdf:CD630_32390	Arginine_and_proline_metabolism	R02825	C00763=>C00431
K10819	1	2	2	0	histidine_kinase	cdf:CD630_18770	NA	NA	NA
K10947	1	0	1	0	PadR_family_transcriptional_regulator,_regulatory_protein_PadR	cdf:CD630_13450	NA	NA	NA
K10974	30	9	12	2	cytosine_permease	cdf:CD630_17160,cdf:CD630_27380	NA	NA	NA
K11041	23	25	20	5	exfoliative_toxin_A/B	cdf:CD630_30190	Staphylococcus_aureus_infection	NA	NA
K11063	3	5	13	0	toxin_A/B	cdf:CD630_06600,cdf:CD630_06630	NA	NA	NA
K11068	56	11	15	0	hemolysin_III	cdf:CD630_15460	NA	NA	NA
K11069	4	2	3	4	spermidine/putrescine_transport_system_substrate-binding_protein	cdf:CD630_10270	ABC_transporters	NA	NA
K11070	3	1	2	3	spermidine/putrescine_transport_system_permease_protein	cdf:CD630_10260	ABC_transporters	NA	NA
K11071	2	1	1	1	spermidine/putrescine_transport_system_permease_protein	cdf:CD630_10250	ABC_transporters	NA	NA
K11072	1	1	1	1	spermidine/putrescine_transport_system_ATP-binding_protein_[EC:3.6.3.31]	cdf:CD630_10240	ABC_transporters	NA	NA
K11105	11	2	2	0	cell_volume_regulation_protein_A	cdf:CD630_36160	NA	NA	NA
K11145	26	27	52	4	ribonuclease_III_family_protein_[EC:3.1.26.-]	cdf:CD630_00530	NA	NA	NA
K11175	9	6	6	2	phosphoribosylglycinamide_formyltransferase_1_[EC:2.1.2.2]	cdf:CD630_02220	Purine_metabolism,One_carbon_pool_by_folate,Metabolic_pathways,Biosynthesis_of_secondary_metabolites	R04325,R04326	C03838=>C04376,C00234<=>C00101,C00101<=>C00234,C03838<=>C04376,C00445=>C00101,C00101<=>C00445
K11189	59	31	22	35	phosphocarrier_protein	cdf:CD630_27560	NA	NA	NA
K11198	0	1	1	0	PTS_system,_2-O-A-mannosyl-D-glycerate-specific_IIA_component_[EC:2.7.1.69]	cdf:CD630_30860	Phosphotransferase_system_(PTS)	NA	NA
K11202	3	12	15	0	PTS_system,_fructose-specific_IIB-like_component_[EC:2.7.1.69]	cdf:CD630_02080,cdf:CD630_24870	NA	NA	NA
K11203	5	11	17	0	PTS_system,_fructose-specific_IIC-like_component	cdf:CD630_02070,cdf:CD630_24860	NA	NA	NA
K11261	3	5	9	0	formylmethanofuran_dehydrogenase_subunit_E_[EC:1.2.99.5]	cdf:CD630_01720	Methane_metabolism,Metabolic_pathways,Microbial_metabolism_in_diverse_environments,Carbon_metabolism	R03015,R08060	C00011+C00862=>C01001,C01001<=>C00862+C00011,C01001<=>C00011+C00862,C01001<=>C00011,C01001=>C00058,C01001<=>C00058
K11358	2	14	20	0	aspartate_aminotransferase_[EC:2.6.1.1]	cdf:CD630_28280	Alanine,_aspartate_and_glutamate_metabolism,Cysteine_and_methionine_metabolism,Arginine_and_proline_metabolism,Tyrosine_metabolism,Phenylalanine_metabolism,Phenylalanine,_tyrosine_and_tryptophan_biosynthesis,Novobiocin_biosynthesis,Isoquinoline_alkaloid_biosynthesis,Tropane,_piperidine_and_pyridine_alkaloid_biosynthesis,Metabolic_pathways,Biosynthesis_of_secondary_metabolites,Microbial_metabolism…	R00355,R00694,R00734,R00896,R02433,R02619,R05052	C00049<=>C00036,C00025+C00036<=>C00049,C00036<=>C00049,C00026<=>C00025,C00166<=>C00079,C00079<=>C00166,C00166=>C00079,C00082=>C01179,C00082<=>C01179,C01179=>C00082,C00097<=>C00957,C00957<=>C00097,C00506<=>C05528,C00606=>C05527,C05527<=>C00606,C05947=>C05946,C05946<=>C05947
K11635	0	0	1	0	putative_ABC_transport_system_ATP-binding_protein	cdf:CD630_15390,cdf:CD630_29850	Two-component_system	NA	NA
K11636	0	0	0	0	putative_ABC_transport_system_permease_protein	cdf:CD630_15400,cdf:CD630_29840	Two-component_system	NA	NA
K11741	1	0	0	0	quaternary_ammonium_compound-resistance_protein_SugE	cdf:CD630_04880	NA	NA	NA
K11749	6	10	10	0	regulator_of_sigma_E_protease_[EC:3.4.24.-]	cdf:CD630_21290	Cell_cycle_-_Caulobacter	NA	NA
K11752	23	1	2	1	diaminohydroxyphosphoribosylaminopyrimidine_deaminase_/_5-amino-6-(5-phosphoribosylamino)uracil_reductase_[EC:3.5.4.26_1.1.1.193]	cdf:CD630_17000	Riboflavin_metabolism,Metabolic_pathways	R03458,R03459	C01268=>C04454,C01268<=>C04454,C01304=>C01268,C01304<=>C01268
K11753	14	8	7	2	riboflavin_kinase_/_FMN_adenylyltransferase_[EC:2.7.1.26_2.7.7.2]	cdf:CD630_13150	Riboflavin_metabolism,Metabolic_pathways	R00161,R00549	C00061=>C00016,C00016<=>C00061,C00255=>C00061,C00255<=>C00061
K11754	8	4	6	1	dihydrofolate_synthase_/_folylpolyglutamate_synthase_[EC:6.3.2.12_6.3.2.17]	cdf:CD630_32530	Folate_biosynthesis,Metabolic_pathways	R00942,R02237	C00101<=>C09332,C00921=>C00415,C00921<=>C00415
K11755	3	2	3	1	phosphoribosyl-ATP_pyrophosphohydrolase_/_phosphoribosyl-AMP_cyclohydrolase_[EC:3.6.1.31_3.5.4.19]	cdf:CD630_15540	Histidine_metabolism,Metabolic_pathways,Biosynthesis_of_secondary_metabolites,Biosynthesis_of_amino_acids	R04035,R04037	C02739=>C02741,C02739<=>C02741,C02741=>C04896,C02741<=>C04896
K12267	5	11	13	0	peptide_methionine_sulfoxide_reductase_msrA/msrB_[EC:1.8.4.11_1.8.4.12]	cdf:CD630_21660	NA	NA	NA
K12410	3	5	14	0	NAD-dependent_deacetylase_[EC:3.5.1.-]	cdf:CD630_13030	NA	NA	NA
K12573	3	7	6	2	ribonuclease_R_[EC:3.1.-.-]	cdf:CD630_31640	RNA_degradation	NA	NA
K12574	29	30	26	4	ribonuclease_J_[EC:3.1.-.-]	cdf:CD630_12890	RNA_degradation	NA	NA
K12941	3	4	3	0	aminobenzoyl-glutamate_utilization_protein_B	cdf:CD630_03050,cdf:CD630_08490	NA	NA	NA
K12942	0	0	0	0	aminobenzoyl-glutamate_transport_protein	cdf:CD630_28350	NA	NA	NA
K13038	15	13	15	2	phosphopantothenoylcysteine_decarboxylase_/_phosphopantothenate--cysteine_ligase_[EC:4.1.1.36_6.3.2.5]	cdf:CD630_25870	Pantothenate_and_CoA_biosynthesis,Metabolic_pathways	R03269,R04230,R04231	C04352=>C01134,C04352<=>C01134,C03492+C00097=>C04352,C03492<=>C04352,C03492+C00097=>C04352,C03492<=>C04352
K13275	0	2	2	0	major_intracellular_serine_protease_[EC:3.4.21.-]	cdf:CD630_20000	NA	NA	NA
K13292	1	1	0	1	phosphatidylglycerol:prolipoprotein_diacylglycerol_transferase_[EC:2.-.-.-]	cdf:CD630_26590	NA	NA	NA
K13626	26	32	32	2	flagellar_assembly_factor_FliW	cdf:CD630_02330	NA	NA	NA
K13652	1	1	1	0	AraC_family_transcriptional_regulator	cdf:CD630_31940	NA	NA	NA
K13653	43	27	37	3	AraC_family_transcriptional_regulator	cdf:CD630_11260,cdf:CD630_18500,cdf:CD630_18830,cdf:CD630_24190	NA	NA	NA
K13789	6	4	3	5	geranylgeranyl_diphosphate_synthase,_type_II_[EC:2.5.1.1_2.5.1.10_2.5.1.29]	cdf:CD630_12050	Terpenoid_backbone_biosynthesis,Metabolic_pathways,Biosynthesis_of_secondary_metabolites	R01658,R02003,R02061	C00129+C00235=>C00341,C00341<=>C00235+C00129,C00129+C00235<=>C00341,C00341+C00129=>C00448,C00448<=>C00341+C00129,C00129+C00341<=>C00448,C00448+C00129=>C00353,C00129+C00448<=>C00353
K13820	21	22	7	3	flagellar_biosynthetic_protein_FliR/FlhB	cdf:CD630_02620	Flagellar_assembly	NA	NA
K14138	22	51	105	16	acetyl-CoA_synthase_[EC:2.3.1.169]	cdf:CD630_07280	Carbon_fixation_pathways_in_prokaryotes,Microbial_metabolism_in_diverse_environments,Carbon_metabolism	R08433,R10243	C00024<=>C00237,C00237+C00440=>C00101+C00024,C00101+C00024<=>C00237+C00440
K14155	3	6	6	0	cystathione_beta-lyase_[EC:4.4.1.8]	cdf:CD630_24840,cdf:CD630_26960,cdf:CD630_27330,cdf:CD630_30290	Cysteine_and_methionine_metabolism,Selenocompound_metabolism,Metabolic_pathways,Biosynthesis_of_secondary_metabolites,Biosynthesis_of_amino_acids	R00782,R01286,R02408,R04941	C00097<=>C00022,C00022<=>C00097,C02291=>C00155,C02291<=>C00155,C00491=>C01962,C05699=>C05698
K14170	3	0	1	1	chorismate_mutase_/_prephenate_dehydratase_[EC:5.4.99.5_4.2.1.51]	cdf:CD630_18360	Phenylalanine,_tyrosine_and_tryptophan_biosynthesis,Metabolic_pathways,Biosynthesis_of_secondary_metabolites,Biosynthesis_of_amino_acids	R00691,R01373,R01715	C00826=>C00079,C00254<=>C00166,C00254=>C00166,C00166<=>C00254,C00251<=>C00254,C00254<=>C00251,C00251=>C00254
K14188	8	5	4	2	D-alanine--poly(phosphoribitol)_ligase_subunit_2_[EC:6.1.1.13]	cdf:CD630_28510	D-Alanine_metabolism,Staphylococcus_aureus_infection	R02718	C00133=>C04260
K14218	4	3	5	13	tRNA_Ala	cdf:CD630_t0010,cdf:CD630_t0460,cdf:CD630_t0650,cdf:CD630_t0660,cdf:CD630_t0690	Aminoacyl-tRNA_biosynthesis	NA	NA
K14225	11	7	2	40	tRNA_Gly	cdf:CD630_t0330	Aminoacyl-tRNA_biosynthesis	NA	NA
K14227	7	9	5	23	tRNA_Ile	cdf:CD630_t0620	Aminoacyl-tRNA_biosynthesis	NA	NA
K14228	0	0	0	0	tRNA_Leu	cdf:CD630_t0810	Aminoacyl-tRNA_biosynthesis	NA	NA
K14229	24	23	9	126	tRNA_Lys	cdf:CD630_t0210,cdf:CD630_t0360,cdf:CD630_t0420,cdf:CD630_t0560,cdf:CD630_t0870	Aminoacyl-tRNA_biosynthesis	NA	NA
K14231	12	16	4	55	tRNA_Phe	cdf:CD630_t0160,cdf:CD630_t0380,cdf:CD630_t0630	Aminoacyl-tRNA_biosynthesis	NA	NA
K14441	10	4	4	4	ribosomal_protein_S12_methylthiotransferase_[EC:2.-.-.-]	cdf:CD630_13260	NA	NA	NA
K14534	31	84	78	0	4-hydroxybutyryl-CoA_dehydratase_/_vinylacetyl-CoA-Delta-isomerase_[EC:4.2.1.120_5.3.3.3]	cdf:CD630_23410	Butanoate_metabolism,Carbon_fixation_pathways_in_prokaryotes,Microbial_metabolism_in_diverse_environments,Carbon_metabolism	R03031,R05337	C02331=>C00877,C00877<=>C02331,C02331<=>C00877,C11062=>C02331,C11062<=>C02331
K14540	9	5	3	1	ribosome_biogenesis_GTPase_A	cdf:CD630_12580	NA	NA	NA
K14652	40	0	3	2	3,4-dihydroxy_2-butanone_4-phosphate_synthase_/_GTP_cyclohydrolase_II_[EC:4.1.99.12_3.5.4.25]	cdf:CD630_16980	Riboflavin_metabolism,Metabolic_pathways	R00425,R07281	C00044=>C01304,C00044<=>C01304,C00199=>C15556,C00199<=>C15556
K14665	0	0	0	0	amidohydrolase_[EC:3.5.1.-]	cdf:CD630_26970	NA	NA	NA
K14761	13	10	7	2	ribosome-associated_protein	cdf:CD630_00030	NA	NA	NA
K15023	18	47	88	62	5-methyltetrahydrofolate_corrinoid/iron_sulfur_protein_methyltransferase_[EC:2.1.1.258]	cdf:CD630_07270	Carbon_fixation_pathways_in_prokaryotes,Microbial_metabolism_in_diverse_environments,Carbon_metabolism	R02289,R10243	C00440=>C00101,C00440<=>C00101,C00237+C00440=>C00101+C00024,C00101+C00024<=>C00237+C00440
K15024	42	37	74	37	putative_phosphotransacetylase_[EC:2.3.1.8]	cdf:CD630_26830	Taurine_and_hypotaurine_metabolism,Pyruvate_metabolism,Propanoate_metabolism,Carbon_fixation_pathways_in_prokaryotes,Metabolic_pathways,Microbial_metabolism_in_diverse_environments,Carbon_metabolism	R00230,R00921	C00024<=>C00227,C00024=>C00227,C00227<=>C00024,C00100=>C02876,C02876<=>C00100
K15342	6	10	10	0	CRISP-associated_protein_Cas1	cdf:CD630_29760	NA	NA	NA
K15460	2	1	1	0	tRNA1Val_(adenine37-N6)-methyltransferase_[EC:2.1.1.223]	cdf:CD630_35470	NA	NA	NA
K15524	2	8	10	0	mannosylglycerate_hydrolase_[EC:3.2.1.170]	cdf:CD630_25690,cdf:CD630_30850	NA	NA	NA
K15553	22	25	62	0	sulfonate_transport_system_substrate-binding_protein	cdf:CD630_14840	Sulfur_metabolism,ABC_transporters	NA	NA
K15554	4	2	3	0	sulfonate_transport_system_permease_protein	cdf:CD630_14820	Sulfur_metabolism,ABC_transporters	NA	NA
K15555	6	3	4	0	sulfonate_transport_system_ATP-binding_protein_[EC:3.6.3.-]	cdf:CD630_14830,cdf:CD630_29900	Sulfur_metabolism,ABC_transporters	NA	NA
K15583	54	102	154	3	oligopeptide_transport_system_ATP-binding_protein	cdf:CD630_08560	ABC_transporters	NA	NA
K15633	121	26	23	10	2,3-bisphosphoglycerate-independent_phosphoglycerate_mutase_[EC:5.4.2.12]	cdf:CD630_31710	Glycolysis_/_Gluconeogenesis,Glycine,_serine_and_threonine_metabolism,Methane_metabolism,Metabolic_pathways,Biosynthesis_of_secondary_metabolites,Microbial_metabolism_in_diverse_environments,Carbon_metabolism,Biosynthesis_of_amino_acids	R01518	C00631<=>C00197,C00631=>C00197,C00197<=>C00631
K15634	4	2	2	3	probable_phosphoglycerate_mutase_[EC:5.4.2.12]	cdf:CD630_18140	Glycolysis_/_Gluconeogenesis,Glycine,_serine_and_threonine_metabolism,Methane_metabolism,Metabolic_pathways,Biosynthesis_of_secondary_metabolites,Microbial_metabolism_in_diverse_environments,Carbon_metabolism,Biosynthesis_of_amino_acids	R01518	C00631<=>C00197,C00631=>C00197,C00197<=>C00631
K15738	5	4	2	1	ATP-binding_cassette,_subfamily_F,_uup	cdf:CD630_14050	NA	NA	NA
K15739	0	0	0	0	D-alanine---(R)-lactate_ligase_[EC:6.1.2.1]	cdf:CD630_16260	NA	NA	NA
K15986	36	32	34	4	manganese-dependent_inorganic_pyrophosphatase_[EC:3.6.1.1]	cdf:CD630_03330	Oxidative_phosphorylation	NA	NA
K16203	8	11	11	1	D-amino_peptidase_[EC:3.4.11.-]	cdf:CD630_13960	NA	NA	NA
K16651	4	3	2	1	L-threonine_kinase_[EC:2.7.1.177]	cdf:CD630_34310	Porphyrin_and_chlorophyll_metabolism	R06531	C00188=>C12147
K16698	10	6	3	0	teichuronic_acid_biosynthesis_glycosyltransferase_TuaG_[EC:2.4.-.-]	cdf:CD630_27720	NA	NA	NA
K16785	11	7	5	3	energy-coupling_factor_transport_system_permease_protein	cdf:CD630_01020,cdf:CD630_04300	ABC_transporters	NA	NA
K16786	8	9	7	5	energy-coupling_factor_transport_system_ATP-binding_protein_[EC:3.6.3.-]	cdf:CD630_01000,cdf:CD630_04310	ABC_transporters	NA	NA
K16787	9	8	6	1	energy-coupling_factor_transport_system_ATP-binding_protein_[EC:3.6.3.-]	cdf:CD630_01010,cdf:CD630_04310	ABC_transporters	NA	NA
K16849	19	24	12	24	altronate_dehydratase_small_subunit_[EC:4.2.1.7]	cdf:CD630_28710,cdf:CD630_30030	Pentose_and_glucuronate_interconversions,Metabolic_pathways	R01540	C00817=>C00204,C00204<=>C00817
K16850	30	36	14	22	altronate_dehydratase_large_subunit_[EC:4.2.1.7]	cdf:CD630_28720,cdf:CD630_30020	Pentose_and_glucuronate_interconversions,Metabolic_pathways	R01540	C00817=>C00204,C00204<=>C00817
K16898	5	3	6	0	ATP-dependent_helicase/nuclease_subunit_A_[EC:3.1.-.-_3.6.4.12]	cdf:CD630_10410	NA	NA	NA
K16899	4	3	4	0	ATP-dependent_helicase/nuclease_subunit_B_[EC:3.1.-.-_3.6.4.12]	cdf:CD630_10400	NA	NA	NA
K16905	0	0	1	0	fluoroquinolones_transport_system_permease_protein	cdf:CD630_17550	ABC_transporters	NA	NA
K16906	0	0	0	0	fluoroquinolones_transport_system_permease_protein	cdf:CD630_17540	ABC_transporters	NA	NA
K16907	1	0	1	0	fluoroquinolones_transport_system_ATP-binding_protein_[EC:3.6.3.-]	cdf:CD630_17530	ABC_transporters	NA	NA
K16923	33	41	65	13	energy-coupling_factor_transport_system_substrate-specific_component	cdf:CD630_30730	NA	NA	NA
K16926	0	0	0	0	energy-coupling_factor_transport_system_substrate-specific_component	cdf:CD630_04290	NA	NA	NA
K16950	0	0	0	0	anaerobic_sulfite_reductase_subunit_A	cdf:CD630_22330	Sulfur_metabolism,Microbial_metabolism_in_diverse_environments	R00858,R10146	C00094<=>C00283,C00283=>C00094,C00283<=>C00094,C00094<=>C00283,C00283<=>C00094
K16951	0	0	0	0	anaerobic_sulfite_reductase_subunit_B	cdf:CD630_22320	Sulfur_metabolism,Microbial_metabolism_in_diverse_environments	R00858,R10146	C00094<=>C00283,C00283=>C00094,C00283<=>C00094,C00094<=>C00283,C00283<=>C00094
K16961	10	18	7	10	putative_amino-acid_transport_system_substrate-binding_protein	cdf:CD630_21740,cdf:CD630_21770	ABC_transporters	NA	NA
K16962	7	13	8	6	putative_amino-acid_transport_system_permease_protein	cdf:CD630_21750,cdf:CD630_21760	ABC_transporters	NA	NA
K16963	2	4	2	1	putative_amino-acid_transport_system_ATP-binding_protein_[EC:3.6.3.-]	cdf:CD630_21720	ABC_transporters	NA	NA
K17464	0	0	2	0	PTS_system,_D-glucosaminate-specific_IIA_component_[EC:2.7.1.69]	cdf:CD630_02860	Pentose_phosphate_pathway,Microbial_metabolism_in_diverse_environments,Phosphotransferase_system_(PTS)	R10407	C03752=>C20589,C03752<=>C20589
K17465	0	1	1	0	PTS_system,_D-glucosaminate-specific_IIB_component_[EC:2.7.1.69]	cdf:CD630_02870	Pentose_phosphate_pathway,Microbial_metabolism_in_diverse_environments,Phosphotransferase_system_(PTS)	R10407	C03752=>C20589,C03752<=>C20589
K17466	0	1	2	0	PTS_system,_D-glucosaminate-specific_IIC_component	cdf:CD630_02880	Pentose_phosphate_pathway,Microbial_metabolism_in_diverse_environments,Phosphotransferase_system_(PTS)	R10407	C03752=>C20589,C03752<=>C20589
K17467	1	0	1	0	PTS_system,_D-glucosaminate-specific_IID_component	cdf:CD630_02890	Pentose_phosphate_pathway,Microbial_metabolism_in_diverse_environments,Phosphotransferase_system_(PTS)	R10407	C03752=>C20589,C03752<=>C20589
K17686	1	2	3	0	Cu+-exporting_ATPase_[EC:3.6.3.54]	cdf:CD630_21150	NA	R00086	C00002=>C00008
