# Supplementary material for: Clostridium difficile Colonizes Alternative Nutrient Niches during Infection across Distinct Murine Gut Microbiomes
Source: mSystems. 2017 Jul 25;2(4):e00063-17. doi: 10.1128/mSystems.00063-17 (PMC5527303; doi:10.1128/mSystems.00063-17)
Supplement: TABLE S3 [file sys004172122st8.xlsx]

## Sheet: Enzyme
KEGG_ID	Degree_centrality	Betweenness_centrality	Closeness_centrality	Compound_name
K01625	10	75703.2	5.90385e-06	2-dehydro-3-deoxyphosphogluconate_aldolase_/_4-hydroxy-2-oxoglutarate_aldolase_[EC:4.1.2.14_4.1.3.16]
K00812	29	65006.6	5.90329e-06	aspartate_aminotransferase_[EC:2.6.1.1]
K11358	29	65006.6	5.90329e-06	aspartate_aminotransferase_[EC:2.6.1.1]
K03737	5	61505.7	5.89758e-06	putative_pyruvate-flavodoxin_oxidoreductase_[EC:1.2.7.-]
K14155	10	40924.1	5.89758e-06	cystathione_beta-lyase_[EC:4.4.1.8]
K00656	7	66584.3	5.89696e-06	formate_C-acetyltransferase_[EC:2.3.1.54]
K01754	7	24150	5.89473e-06	threonine_dehydratase_[EC:4.3.1.19]
K00266	7	9785.7	5.89299e-06	glutamate_synthase_(NADPH/NADH)_small_chain_[EC:1.4.1.13_1.4.1.14]
K01662	6	85737.6	5.89272e-06	1-deoxy-D-xylulose-5-phosphate_synthase_[EC:2.2.1.7]
K01752	6	19324.2	5.89188e-06	L-serine_dehydratase_[EC:4.3.1.17]
K01958	4	19747.1	5.8905e-06	pyruvate_carboxylase_[EC:6.4.1.1]
K00016	8	10179.5	5.8905e-06	L-lactate_dehydrogenase_[EC:1.1.1.27]
K01011	8	24101.8	5.88994e-06	thiosulfate/3-mercaptopyruvate_sulfurtransferase_[EC:2.8.1.1_2.8.1.2]
K00873	16	125344	5.88945e-06	pyruvate_kinase_[EC:2.7.1.40]
K02594	3	698	5.88717e-06	homocitrate_synthase_NifV_[EC:2.3.3.14]
K00128	42	57123.5	5.8837e-06	aldehyde_dehydrogenase_(NAD+)_[EC:1.2.1.3]
K00027	3	5632.2	5.88163e-06	malate_dehydrogenase_(oxaloacetate-decarboxylating)_[EC:1.1.1.38]
K00260	5	2760.79	5.88142e-06	glutamate_dehydrogenase_[EC:1.4.1.2]
K00161	7	2013.17	5.87969e-06	pyruvate_dehydrogenase_E1_component_subunit_alpha_[EC:1.2.4.1]
K00162	7	2013.17	5.87969e-06	pyruvate_dehydrogenase_E1_component_subunit_beta_[EC:1.2.4.1]
K00194	10	15220.4	5.87914e-06	acetyl-CoA_decarbonylase/synthase_complex_subunit_delta_[EC:2.1.1.245]
K00197	10	15220.4	5.87914e-06	acetyl-CoA_decarbonylase/synthase_complex_subunit_gamma_[EC:2.1.1.245]
K14138	8	14495.4	5.879e-06	acetyl-CoA_synthase_[EC:2.3.1.169]
K15023	8	14495.4	5.879e-06	5-methyltetrahydrofolate_corrinoid/iron_sulfur_protein_methyltransferase_[EC:2.1.1.258]
K01652	11	17358.9	5.87762e-06	acetolactate_synthase_I/II/III_large_subunit_[EC:2.2.1.6]
K01006	2	1497.35	5.87644e-06	pyruvate,orthophosphate_dikinase_[EC:2.7.9.1]
K01425	10	30426	5.87603e-06	glutaminase_[EC:3.5.1.2]
K03778	2	757	5.87582e-06	D-lactate_dehydrogenase_[EC:1.1.1.28]
K01915	3	7340.91	5.87347e-06	glutamine_synthetase_[EC:6.3.1.2]
K04072	24	21450.2	5.87292e-06	acetaldehyde_dehydrogenase_/_alcohol_dehydrogenase_[EC:1.2.1.10_1.1.1.1]
K00174	5	2992.57	5.87175e-06	2-oxoglutarate_ferredoxin_oxidoreductase_subunit_alpha_[EC:1.2.7.3]
K00175	5	2992.57	5.87175e-06	2-oxoglutarate_ferredoxin_oxidoreductase_subunit_beta_[EC:1.2.7.3]
K00176	5	2992.57	5.87175e-06	2-oxoglutarate_ferredoxin_oxidoreductase_subunit_delta_[EC:1.2.7.3]
K00177	5	2992.57	5.87175e-06	2-oxoglutarate_ferredoxin_oxidoreductase_subunit_gamma_[EC:1.2.7.3]
K00382	6	6745.03	5.87134e-06	dihydrolipoamide_dehydrogenase_[EC:1.8.1.4]
K00615	13	79305.7	5.87009e-06	transketolase_[EC:2.2.1.1]
K00680	14	11965.4	5.86982e-06	phospholipid:diacylglycerol_acyltransferase_[EC:2.3.1.158]
K00600	9	32146.9	5.86961e-06	glycine_hydroxymethyltransferase_[EC:2.1.2.1]
K01624	13	51351.6	5.86741e-06	fructose-bisphosphate_aldolase,_class_II_[EC:4.1.2.13]
K00648	7	60199.5	5.867e-06	3-oxoacyl-[acyl-carrier-protein]_synthase_III_[EC:2.3.1.180]
K00626	7	34765.9	5.86576e-06	acetyl-CoA_C-acetyltransferase_[EC:2.3.1.9]
K01649	6	15331.1	5.86479e-06	2-isopropylmalate_synthase_[EC:2.3.3.13]
K00627	3	221.237	5.86431e-06	pyruvate_dehydrogenase_E2_component_(dihydrolipoamide_acetyltransferase)_[EC:2.3.1.12]
K15024	8	8165.09	5.86411e-06	putative_phosphotransacetylase_[EC:2.3.1.8]
K01640	7	6324.1	5.86411e-06	hydroxymethylglutaryl-CoA_lyase_[EC:4.1.3.4]
K01961	7	6285.75	5.86404e-06	acetyl-CoA_carboxylase,_biotin_carboxylase_subunit_[EC:6.4.1.2_6.3.4.14]
K01962	5	1059.75	5.86404e-06	acetyl-CoA_carboxylase_carboxyl_transferase_subunit_alpha_[EC:6.4.1.2]
K01963	5	1059.75	5.86404e-06	acetyl-CoA_carboxylase_carboxyl_transferase_subunit_beta_[EC:6.4.1.2]
K02160	5	1059.75	5.86404e-06	acetyl-CoA_carboxylase_biotin_carboxyl_carrier_protein
K00548	6	33883.6	5.86307e-06	5-methyltetrahydrofolate--homocysteine_methyltransferase_[EC:2.1.1.13]
K00030	4	5780	5.86294e-06	isocitrate_dehydrogenase_(NAD+)_[EC:1.1.1.41]
K01738	4	1393.99	5.86184e-06	cysteine_synthase_A_[EC:2.5.1.47]
K01255	5	1588.86	5.86122e-06	leucyl_aminopeptidase_[EC:3.4.11.1]
K01270	5	1588.86	5.86122e-06	dipeptidase_D_[EC:3.4.13.-]
K00282	6	3830.55	5.85909e-06	glycine_dehydrogenase_subunit_1_[EC:1.4.4.2]
K00283	6	3830.55	5.85909e-06	glycine_dehydrogenase_subunit_2_[EC:1.4.4.2]
K00278	5	5349.6	5.85827e-06	L-aspartate_oxidase_[EC:1.4.3.16]
K02437	3	2227.26	5.85827e-06	glycine_cleavage_system_H_protein
K01740	4	1195.29	5.85772e-06	O-acetylhomoserine_(thiol)-lyase_[EC:2.5.1.49]
K01939	5	9276.97	5.85758e-06	adenylosuccinate_synthase_[EC:6.3.4.4]
K01619	2	5451.98	5.85717e-06	deoxyribose-phosphate_aldolase_[EC:4.1.2.4]
K08302	3	2207.02	5.85717e-06	tagatose_1,6-diphosphate_aldolase_GatY/KbaY_[EC:4.1.2.40]
K00616	4	13147.1	5.85689e-06	transaldolase_[EC:2.2.1.2]
K01803	4	3516.81	5.85689e-06	triosephosphate_isomerase_(TIM)_[EC:5.3.1.1]
K01501	13	4572	5.85655e-06	nitrilase_[EC:3.5.5.1]
K01938	5	3316.12	5.85401e-06	formate--tetrahydrofolate_ligase_[EC:6.3.4.3]
K00820	3	4702.9	5.85394e-06	glucosamine--fructose-6-phosphate_aminotransferase_(isomerizing)_[EC:2.6.1.16]
K00131	2	4145.94	5.85278e-06	glyceraldehyde-3-phosphate_dehydrogenase_(NADP)_[EC:1.2.1.9]
K13038	5	4824.16	5.85237e-06	phosphopantothenoylcysteine_decarboxylase_/_phosphopantothenate--cysteine_ligase_[EC:4.1.1.36_6.3.2.5]
K00764	5	13425.3	5.8523e-06	amidophosphoribosyltransferase_[EC:2.4.2.14]
K00134	4	4710.47	5.85209e-06	glyceraldehyde_3-phosphate_dehydrogenase_[EC:1.2.1.12]
K04487	3	4897	5.85161e-06	cysteine_desulfurase_[EC:2.8.1.7]
K00602	9	21010.8	5.85086e-06	phosphoribosylaminoimidazolecarboxamide_formyltransferase_/_IMP_cyclohydrolase_[EC:2.1.2.3_3.5.4.10]
K11261	7	3002.75	5.85079e-06	formylmethanofuran_dehydrogenase_subunit_E_[EC:1.2.99.5]
K00196	6	3223.14	5.85059e-06	carbon-monoxide_dehydrogenase_iron_sulfur_subunit
K00198	6	3223.14	5.85059e-06	carbon-monoxide_dehydrogenase_catalytic_subunit_[EC:1.2.99.2_1.2.7.4]
K03518	6	3223.14	5.85059e-06	carbon-monoxide_dehydrogenase_small_subunit_[EC:1.2.99.2]
K03856	3	2094	5.84997e-06	3-deoxy-7-phosphoheptulonate_synthase_[EC:2.5.1.54]
K01776	2	1112.17	5.84847e-06	glutamate_racemase_[EC:5.1.1.3]
K00681	15	5369	5.84819e-06	gamma-glutamyltranspeptidase_[EC:2.3.2.2]
K00609	5	1563.21	5.84744e-06	aspartate_carbamoyltransferase_catalytic_subunit_[EC:2.1.3.2]
K00620	4	17940.8	5.84696e-06	glutamate_N-acetyltransferase_/_amino-acid_N-acetyltransferase_[EC:2.3.1.35_2.3.1.1]
K09758	6	9336.94	5.84676e-06	aspartate_4-decarboxylase_[EC:4.1.1.12]
K03465	4	13413.4	5.84669e-06	thymidylate_synthase_(FAD)_[EC:2.1.1.148]
K01955	2	359.041	5.84587e-06	carbamoyl-phosphate_synthase_large_subunit_[EC:6.3.5.5]
K01956	2	359.041	5.84587e-06	carbamoyl-phosphate_synthase_small_subunit_[EC:6.3.5.5]
K01940	3	732	5.84559e-06	argininosuccinate_synthase_[EC:6.3.4.5]
K05601	2	757	5.84525e-06	hydroxylamine_reductase_[EC:1.7.99.1]
K00366	4	1451	5.84525e-06	ferredoxin-nitrite_reductase_[EC:1.7.7.1]
K09698	5	2147	5.84477e-06	nondiscriminating_glutamyl-tRNA_synthetase_[EC:6.1.1.24]
K00052	7	8403.85	5.84471e-06	3-isopropylmalate_dehydrogenase_[EC:1.1.1.85]
K00928	2	7947.51	5.84436e-06	aspartate_kinase_[EC:2.7.2.4]
K01620	6	13489.6	5.84382e-06	threonine_aldolase_[EC:4.1.2.5]
K01953	4	3159	5.84382e-06	asparagine_synthase_(glutamine-hydrolysing)_[EC:6.3.5.4]
K01424	2	376	5.84382e-06	L-asparaginase_[EC:3.5.1.1]
K01779	2	698	5.84368e-06	aspartate_racemase_[EC:5.1.1.13]
K01876	2	698	5.84368e-06	aspartyl-tRNA_synthetase_[EC:6.1.1.12]
K11175	8	13862.9	5.84218e-06	phosphoribosylglycinamide_formyltransferase_1_[EC:2.1.2.2]
K00760	18	24674.3	5.83965e-06	hypoxanthine_phosphoribosyltransferase_[EC:2.4.2.8]
K00525	10	23857.5	5.83768e-06	ribonucleoside-diphosphate_reductase_alpha_chain_[EC:1.17.4.1]
K00526	10	23857.5	5.83768e-06	ribonucleoside-diphosphate_reductase_beta_chain_[EC:1.17.4.1]
K01886	4	1451	5.83761e-06	glutaminyl-tRNA_synthetase_[EC:6.1.1.18]
K00939	8	16027.4	5.8374e-06	adenylate_kinase_[EC:2.7.4.3]
K00942	6	15707.3	5.83686e-06	guanylate_kinase_[EC:2.7.4.8]
K14652	4	9074	5.83652e-06	3,4-dihydroxy_2-butanone_4-phosphate_synthase_/_GTP_cyclohydrolase_II_[EC:4.1.99.12_3.5.4.25]
K11754	4	1420	5.83645e-06	dihydrofolate_synthase_/_folylpolyglutamate_synthase_[EC:6.3.2.12_6.3.2.17]
K00817	12	12260.2	5.83591e-06	histidinol-phosphate_aminotransferase_[EC:2.6.1.9]
K00001	30	10717	5.83591e-06	alcohol_dehydrogenase_[EC:1.1.1.1]
K03517	3	7131.66	5.83584e-06	quinolinate_synthase_[EC:2.5.1.72]
K07173	2	12271.9	5.8357e-06	S-ribosylhomocysteine_lyase_[EC:4.4.1.21]
K00925	6	3618.03	5.8357e-06	acetate_kinase_[EC:2.7.2.1]
K00604	4	5626.85	5.83516e-06	methionyl-tRNA_formyltransferase_[EC:2.1.2.9]
K03735	2	514.38	5.83516e-06	ethanolamine_ammonia-lyase_large_subunit_[EC:4.3.1.7]
K03736	2	514.38	5.83516e-06	ethanolamine_ammonia-lyase_small_subunit_[EC:4.3.1.7]
K04019	2	514.38	5.83516e-06	ethanolamine_utilization_protein_EutA
K14170	8	19218.3	5.83454e-06	chorismate_mutase_/_prephenate_dehydratase_[EC:5.4.99.5_4.2.1.51]
K00057	2	945.22	5.834e-06	glycerol-3-phosphate_dehydrogenase_(NAD(P)+)_[EC:1.1.1.94]
K00962	5	1410.77	5.83393e-06	polyribonucleotide_nucleotidyltransferase_[EC:2.7.7.8]
K03149	4	2110.55	5.8338e-06	thiamine_biosynthesis_ThiG
K01890	2	698	5.83284e-06	phenylalanyl-tRNA_synthetase_beta_chain_[EC:6.1.1.20]
K04517	4	593.555	5.83277e-06	prephenate_dehydrogenase_[EC:1.3.1.12]
K01866	2	698	5.8325e-06	tyrosyl-tRNA_synthetase_[EC:6.1.1.1]
K00527	8	2950.54	5.83243e-06	ribonucleoside-triphosphate_reductase_[EC:1.17.4.2]
K01689	4	4591.59	5.83162e-06	enolase_[EC:4.2.1.11]
K01875	3	2792	5.83155e-06	seryl-tRNA_synthetase_[EC:6.1.1.11]
K00104	6	4407	5.83107e-06	glycolate_oxidase_[EC:1.1.3.15]
K00874	4	5780	5.83094e-06	2-dehydro-3-deoxygluconokinase_[EC:2.7.1.45]
K01756	7	13095.6	5.83012e-06	adenylosuccinate_lyase_[EC:4.3.2.2]
K03040	7	1010.96	5.82978e-06	DNA-directed_RNA_polymerase_subunit_alpha_[EC:2.7.7.6]
K03043	7	1010.96	5.82978e-06	DNA-directed_RNA_polymerase_subunit_beta_[EC:2.7.7.6]
K03046	7	1010.96	5.82978e-06	DNA-directed_RNA_polymerase_subunit_beta'_[EC:2.7.7.6]
K03060	7	1010.96	5.82978e-06	DNA-directed_RNA_polymerase_subunit_omega_[EC:2.7.7.6]
K00865	4	2079.11	5.82876e-06	glycerate_kinase_[EC:2.7.1.31]
K00948	4	14028.7	5.82829e-06	ribose-phosphate_pyrophosphokinase_[EC:2.7.6.1]
K17686	2	19.7113	5.8274e-06	Cu+-exporting_ATPase_[EC:3.6.3.54]
K16651	2	6980	5.82577e-06	L-threonine_kinase_[EC:2.7.1.177]
K01495	8	2801	5.82557e-06	GTP_cyclohydrolase_I_[EC:3.5.4.16]
K00951	2	2094	5.8255e-06	GTP_pyrophosphokinase_[EC:2.7.6.5]
K03637	2	349	5.82537e-06	molybdenum_cofactor_biosynthesis_protein_C
K03639	2	349	5.82537e-06	molybdenum_cofactor_biosynthesis_protein
K04041	8	5422.21	5.82496e-06	fructose-1,6-bisphosphatase_III_[EC:3.1.3.11]
K01733	6	2901	5.82455e-06	threonine_synthase_[EC:4.2.3.1]
K01868	2	698	5.82442e-06	threonyl-tRNA_synthetase_[EC:6.1.1.3]
K00385	4	601.851	5.82421e-06	anaerobic_sulfite_reductase_subunit_C
K16950	4	601.851	5.82421e-06	anaerobic_sulfite_reductase_subunit_A
K16951	4	601.851	5.82421e-06	anaerobic_sulfite_reductase_subunit_B
K01677	4	2383.1	5.82401e-06	fumarate_hydratase_subunit_alpha_[EC:4.2.1.2]
K01678	4	2383.1	5.82401e-06	fumarate_hydratase_subunit_beta_[EC:4.2.1.2]
K00759	8	7069.67	5.8232e-06	adenine_phosphoribosyltransferase_[EC:2.4.2.7]
K01878	2	349	5.82238e-06	glycyl-tRNA_synthetase_alpha_chain_[EC:6.1.1.14]
K01879	2	349	5.82238e-06	glycyl-tRNA_synthetase_beta_chain_[EC:6.1.1.14]
K06193	2	757	5.82211e-06	phosphonoacetate_hydrolase_[EC:3.11.1.2]
K00099	4	20791.1	5.82177e-06	1-deoxy-D-xylulose-5-phosphate_reductoisomerase_[EC:1.1.1.267]
K01839	4	12262.1	5.8215e-06	phosphopentomutase_[EC:5.4.2.7]
K00088	4	2102.25	5.82021e-06	IMP_dehydrogenase_[EC:1.1.1.205]
K01808	4	3204.23	5.8192e-06	ribose_5-phosphate_isomerase_B_[EC:5.3.1.6]
K02335	7	600.026	5.81798e-06	DNA_polymerase_I_[EC:2.7.7.7]
K02337	7	600.026	5.81798e-06	DNA_polymerase_III_subunit_alpha_[EC:2.7.7.7]
K02340	7	600.026	5.81798e-06	DNA_polymerase_III_subunit_delta_[EC:2.7.7.7]
K02341	7	600.026	5.81798e-06	DNA_polymerase_III_subunit_delta'_[EC:2.7.7.7]
K02342	7	600.026	5.81798e-06	DNA_polymerase_III_subunit_epsilon_[EC:2.7.7.7]
K02343	7	600.026	5.81798e-06	DNA_polymerase_III_subunit_gamma/tau_[EC:2.7.7.7]
K03763	7	600.026	5.81798e-06	DNA_polymerase_III_subunit_alpha,_Gram-positive_type_[EC:2.7.7.7]
K01835	5	10890.9	5.81744e-06	phosphoglucomutase_[EC:5.4.2.2]
K00850	4	3186.95	5.81615e-06	6-phosphofructokinase_1_[EC:2.7.1.11]
K01734	2	698	5.81514e-06	methylglyoxal_synthase_[EC:4.2.3.3]
K01126	5	1554	5.815e-06	glycerophosphoryl_diester_phosphodiesterase_[EC:3.1.4.46]
K01945	2	3327.08	5.81405e-06	phosphoribosylamine--glycine_ligase_[EC:6.3.4.13]
K01918	3	10418.6	5.81358e-06	pantoate--beta-alanine_ligase_[EC:6.3.2.1]
K00852	4	1514	5.81311e-06	ribokinase_[EC:2.7.1.15]
K01515	2	757	5.81291e-06	ADP-ribose_pyrophosphatase_[EC:3.6.1.13]
K00823	8	5160	5.8123e-06	4-aminobutyrate_aminotransferase_[EC:2.6.1.19]
K01925	3	16045.7	5.81216e-06	UDP-N-acetylmuramoylalanine--D-glutamate_ligase_[EC:6.3.2.9]
K00762	6	10823.5	5.81176e-06	orotate_phosphoribosyltransferase_[EC:2.4.2.10]
K00042	2	698	5.81162e-06	2-hydroxy-3-oxopropionate_reductase_[EC:1.1.1.60]
K03621	3	27.3333	5.81054e-06	glycerol-3-phosphate_acyltransferase_PlsX_[EC:2.3.1.15]
K08591	3	27.3333	5.81054e-06	glycerol-3-phosphate_acyltransferase_PlsY_[EC:2.3.1.15]
K00864	4	774	5.8096e-06	glycerol_kinase_[EC:2.7.1.30]
K02564	2	8092.9	5.80939e-06	glucosamine-6-phosphate_deaminase_[EC:3.5.99.6]
K00949	5	2147	5.80872e-06	thiamine_pyrophosphokinase_[EC:2.7.6.2]
K01783	4	3200.87	5.80858e-06	ribulose-phosphate_3-epimerase_[EC:5.1.3.1]
K01034	8	8026.22	5.80764e-06	acetate_CoA-transferase_alpha_subunit_[EC:2.8.3.8]
K01035	8	8026.22	5.80764e-06	acetate_CoA-transferase_beta_subunit_[EC:2.8.3.8]
K00053	12	7904.07	5.80676e-06	ketol-acid_reductoisomerase_[EC:1.1.1.86]
K01810	6	26382.7	5.80649e-06	glucose-6-phosphate_isomerase_[EC:5.3.1.9]
K00943	6	3731.57	5.80393e-06	dTMP_kinase_[EC:2.7.4.9]
K00765	4	3100.97	5.80386e-06	ATP_phosphoribosyltransferase_[EC:2.4.2.17]
K02502	4	3100.97	5.80386e-06	ATP_phosphoribosyltransferase_regulatory_subunit
K00847	3	3977.36	5.80373e-06	fructokinase_[EC:2.7.1.4]
K00248	14	12668.8	5.80359e-06	butyryl-CoA_dehydrogenase_[EC:1.3.8.1]
K00882	2	49.2061	5.80299e-06	1-phosphofructokinase_[EC:2.7.1.56]
K00634	4	1365.83	5.80285e-06	phosphate_butyryltransferase_[EC:2.3.1.19]
K01809	2	4542	5.80265e-06	mannose-6-phosphate_isomerase_[EC:5.3.1.8]
K00854	2	1397.93	5.80265e-06	xylulokinase_[EC:2.7.1.17]
K00068	2	3290.48	5.80258e-06	sorbitol-6-phosphate_2-dehydrogenase_[EC:1.1.1.140]
K00009	2	3028	5.80252e-06	mannitol-1-phosphate_5-dehydrogenase_[EC:1.1.1.17]
K01761	4	1104.54	5.80191e-06	methionine-gamma-lyase_[EC:4.4.1.11]
K03783	21	15482.1	5.80178e-06	purine-nucleoside_phosphorylase_[EC:2.4.2.1]
K02768	2	1824.53	5.80124e-06	PTS_system,_fructose-specific_IIA_component_[EC:2.7.1.69]
K02769	2	1824.53	5.80124e-06	PTS_system,_fructose-specific_IIB_component_[EC:2.7.1.69]
K02770	2	1824.53	5.80124e-06	PTS_system,_fructose-specific_IIC_component
K03077	2	757	5.8011e-06	L-ribulose-5-phosphate_4-epimerase_[EC:5.1.3.4]
K02500	3	2008.59	5.8007e-06	cyclase_[EC:4.1.3.-]
K02501	3	2008.59	5.8007e-06	glutamine_amidotransferase_[EC:2.4.2.-]
K15633	4	1059.56	5.80063e-06	2,3-bisphosphoglycerate-independent_phosphoglycerate_mutase_[EC:5.4.2.12]
K15634	4	1059.56	5.80063e-06	probable_phosphoglycerate_mutase_[EC:5.4.2.12]
K00074	6	4619.1	5.80009e-06	3-hydroxybutyryl-CoA_dehydrogenase_[EC:1.1.1.157]
K01703	10	2399.57	5.80009e-06	3-isopropylmalate/(R)-2-methylmalate_dehydratase_large_subunit_[EC:4.2.1.33_4.2.1.35]
K01704	10	2399.57	5.80009e-06	3-isopropylmalate/(R)-2-methylmalate_dehydratase_small_subunit_[EC:4.2.1.33_4.2.1.35]
K00059	30	23733	5.79956e-06	3-oxoacyl-[acyl-carrier_protein]_reductase_[EC:1.1.1.100]
K09458	21	6630.45	5.79956e-06	3-oxoacyl-[acyl-carrier-protein]_synthase_II_[EC:2.3.1.179]
K01715	5	1379.08	5.79929e-06	3-hydroxybutyryl-CoA_dehydratase_[EC:4.2.1.55]
K00611	3	731.333	5.79929e-06	ornithine_carbamoyltransferase_[EC:2.1.3.3]
K03816	6	2606.95	5.79908e-06	xanthine_phosphoribosyltransferase_[EC:2.4.2.22]
K00655	5	75.3333	5.79908e-06	1-acyl-sn-glycerol-3-phosphate_acyltransferase_[EC:2.3.1.51]
K00997	4	19989	5.79774e-06	holo-[acyl-carrier_protein]_synthase_[EC:2.7.8.7]
K01493	4	7521.94	5.79761e-06	dCMP_deaminase_[EC:3.5.4.12]
K00645	4	10427	5.79734e-06	[acyl-carrier-protein]_S-malonyltransferase_[EC:2.3.1.39]
K00859	2	16456.8	5.79613e-06	dephospho-CoA_kinase_[EC:2.7.1.24]
K00954	2	16338.8	5.79492e-06	pantetheine-phosphate_adenylyltransferase_[EC:2.7.7.3]
K00789	4	12730.5	5.79478e-06	S-adenosylmethionine_synthetase_[EC:2.5.1.6]
K00606	2	2791.55	5.79472e-06	3-methyl-2-oxobutanoate_hydroxymethyltransferase_[EC:2.1.2.11]
K01687	5	6736.07	5.79465e-06	dihydroxy-acid_dehydratase_[EC:4.2.1.9]
K01874	4	4759.86	5.79371e-06	methionyl-tRNA_synthetase_[EC:6.1.1.10]
K00019	2	757	5.79337e-06	3-hydroxybutyrate_dehydrogenase_[EC:1.1.1.30]
K00945	12	35562	5.7929e-06	cytidylate_kinase_[EC:2.7.4.14]
K03524	4	3031	5.7923e-06	BirA_family_transcriptional_regulator,_biotin_operon_repressor_/_biotin-[acetyl-CoA-carboxylase]_ligase_[EC:6.3.4.15]
K03525	6	12050.6	5.79217e-06	type_III_pantothenate_kinase_[EC:2.7.1.33]
K01681	6	2900	5.79076e-06	aconitate_hydratase_[EC:4.2.1.3]
K00927	4	2427.44	5.79042e-06	phosphoglycerate_kinase_[EC:2.7.2.3]
K00058	2	698	5.79035e-06	D-3-phosphoglycerate_dehydrogenase_[EC:1.1.1.95]
K00917	2	176.933	5.78935e-06	tagatose_6-phosphate_kinase_[EC:2.7.1.144]
K09903	4	8894.47	5.78888e-06	uridylate_kinase_[EC:2.7.4.22]
K01951	4	1445.76	5.78814e-06	GMP_synthase_(glutamine-hydrolysing)_[EC:6.3.5.2]
K01438	4	249	5.78761e-06	acetylornithine_deacetylase_[EC:3.5.1.16]
K01465	2	73.7	5.78653e-06	dihydroorotase_[EC:3.5.2.3]
K01693	4	3137.06	5.786e-06	imidazoleglycerol-phosphate_dehydratase_[EC:4.2.1.19]
K01443	4	5833	5.78587e-06	N-acetylglucosamine-6-phosphate_deacetylase_[EC:3.5.1.25]
K01520	2	757	5.78533e-06	dUTP_pyrophosphatase_[EC:3.6.1.23]
K01239	10	1966.83	5.78412e-06	purine_nucleosidase_[EC:3.2.2.1]
K01775	2	5171.94	5.78392e-06	alanine_racemase_[EC:5.1.1.1]
K01487	4	184.157	5.78352e-06	guanine_deaminase_[EC:3.5.4.3]
K02763	2	757	5.78339e-06	PTS_system,_D-glucosamine-specific_IIA_component_[EC:2.7.1.69]
K00384	6	4010.89	5.78239e-06	thioredoxin_reductase_(NADPH)_[EC:1.8.1.9]
K03151	5	3518	5.78098e-06	thiamine_biosynthesis_protein_ThiI
K00756	12	14382.9	5.77998e-06	pyrimidine-nucleoside_phosphorylase_[EC:2.4.2.2]
K01872	2	698	5.77904e-06	alanyl-tRNA_synthetase_[EC:6.1.1.7]
K01735	2	700	5.77798e-06	3-dehydroquinate_synthase_[EC:4.2.3.4]
K01750	2	8688	5.77771e-06	ornithine_cyclodeaminase_[EC:4.3.1.12]
K00767	2	5751.66	5.77757e-06	nicotinate-nucleotide_pyrophosphorylase_(carboxylating)_[EC:2.4.2.19]
K00821	8	3787.99	5.77684e-06	acetylornithine/N-succinyldiaminopimelate_aminotransferase_[EC:2.6.1.11_2.6.1.17]
K00930	2	6055.99	5.77524e-06	acetylglutamate_kinase_[EC:2.7.2.8]
K01591	2	4634.7	5.77497e-06	orotidine-5'-phosphate_decarboxylase_[EC:4.1.1.23]
K00133	4	6634.51	5.77377e-06	aspartate-semialdehyde_dehydrogenase_[EC:1.2.1.11]
K01893	2	698	5.77204e-06	asparaginyl-tRNA_synthetase_[EC:6.1.1.22]
K01952	2	5607.45	5.77177e-06	phosphoribosylformylglycinamidine_synthase_[EC:6.3.5.3]
K01934	2	757	5.77037e-06	5-formyltetrahydrofolate_cyclo-ligase_[EC:6.3.3.2]
K00761	4	1636.65	5.76944e-06	uracil_phosphoribosyltransferase_[EC:2.4.2.9]
K02825	4	1636.65	5.76944e-06	pyrimidine_operon_attenuation_protein_/_uracil_phosphoribosyltransferase_[EC:2.4.2.9]
K00796	4	766.157	5.76864e-06	dihydropteroate_synthase_[EC:2.5.1.15]
K01243	6	13222.9	5.76678e-06	S-adenosylhomocysteine/5'-methylthioadenosine_nucleosidase_[EC:3.2.2.9]
K01664	2	1759.08	5.76678e-06	para-aminobenzoate_synthetase_component_II_[EC:2.6.1.85]
K01665	2	1759.08	5.76678e-06	para-aminobenzoate_synthetase_component_I_[EC:2.6.1.85]
K00794	3	4907	5.76565e-06	6,7-dimethyl-8-ribityllumazine_synthase_[EC:2.5.1.78]
K11752	4	1401	5.76498e-06	diaminohydroxyphosphoribosylaminopyrimidine_deaminase_/_5-amino-6-(5-phosphoribosylamino)uracil_reductase_[EC:3.5.4.26_1.1.1.193]
K04486	2	4188	5.76492e-06	histidinol-phosphatase_(PHP_family)_[EC:3.1.3.15]
K01736	4	10073	5.76479e-06	chorismate_synthase_[EC:4.2.3.5]
K00077	4	2913.55	5.76359e-06	2-dehydropantoate_2-reductase_[EC:1.1.1.169]
K00788	3	722	5.76359e-06	thiamine-phosphate_pyrophosphorylase_[EC:2.5.1.3]
K00878	2	3	5.76292e-06	hydroxyethylthiazole_kinase_[EC:2.7.1.50]
K03148	8	1445	5.76286e-06	sulfur_carrier_protein_ThiS_adenylyltransferase_[EC:2.7.7.73]
K01042	3	701	5.76014e-06	L-seryl-tRNA(Ser)_seleniumtransferase_[EC:2.9.1.1]
K00876	10	17118.7	5.7598e-06	uridine_kinase_[EC:2.7.1.48]
K01091	2	757	5.75954e-06	phosphoglycolate_phosphatase_[EC:3.1.3.18]
K16849	4	724.5	5.75947e-06	altronate_dehydratase_small_subunit_[EC:4.2.1.7]
K16850	4	724.5	5.75947e-06	altronate_dehydratase_large_subunit_[EC:4.2.1.7]
K01923	2	2274	5.75888e-06	phosphoribosylaminoimidazole-succinocarboxamide_synthase_[EC:6.3.2.6]
K00226	4	2198.7	5.75768e-06	dihydroorotate_dehydrogenase_(fumarate)_[EC:1.3.98.1]
K04720	2	5600	5.75675e-06	threonine-phosphate_decarboxylase_[EC:4.1.1.81]
K01928	3	21462.7	5.75516e-06	UDP-N-acetylmuramoyl-L-alanyl-D-glutamate--2,6-diaminopimelate_ligase_[EC:6.3.2.13]
K01805	4	9306.32	5.75503e-06	xylose_isomerase_[EC:5.3.1.5]
K01524	2	700	5.7541e-06	exopolyphosphatase_/_guanosine-5'-triphosphate,3'-diphosphate_pyrophosphatase_[EC:3.6.1.11_3.6.1.40]
K01000	6	35573.5	5.75404e-06	phospho-N-acetylmuramoyl-pentapeptide-transferase_[EC:2.7.8.13]
K02777	12	4256.94	5.75318e-06	PTS_system,_glucose-specific_IIA_component_[EC:2.7.1.69]
K00845	8	9995.42	5.75291e-06	glucokinase_[EC:2.7.1.2]
K01193	9	3800	5.75278e-06	beta-fructofuranosidase_[EC:3.2.1.26]
K00991	4	17999.1	5.75265e-06	2-C-methyl-D-erythritol_4-phosphate_cytidylyltransferase_[EC:2.7.7.60]
K01489	6	4246.83	5.75245e-06	cytidine_deaminase_[EC:3.5.4.5]
K01814	2	4596.18	5.75126e-06	phosphoribosylformimino-5-aminoimidazole_carboxamide_ribotide_isomerase_[EC:5.3.1.16]
K01232	3	5.5	5.74908e-06	maltose-6'-phosphate_glucosidase_[EC:3.2.1.122]
K01226	2	1.91667	5.74894e-06	trehalose-6-phosphate_hydrolase_[EC:3.2.1.93]
K00965	4	1930	5.74795e-06	UDPglucose--hexose-1-phosphate_uridylyltransferase_[EC:2.7.7.12]
K00963	4	1236	5.74782e-06	UTP--glucose-1-phosphate_uridylyltransferase_[EC:2.7.7.9]
K00008	2	494.524	5.74769e-06	L-iditol_2-dehydrogenase_[EC:1.1.1.14]
K00763	2	145.658	5.74769e-06	nicotinate_phosphoribosyltransferase_[EC:6.3.4.21]
K00688	3	1928.17	5.74756e-06	starch_phosphorylase_[EC:2.4.1.1]
K00975	4	1967.83	5.74742e-06	glucose-1-phosphate_adenylyltransferase_[EC:2.7.7.27]
K11755	4	5175.18	5.7465e-06	phosphoribosyl-ATP_pyrophosphohydrolase_/_phosphoribosyl-AMP_cyclohydrolase_[EC:3.6.1.31_3.5.4.19]
K01759	2	1	5.74399e-06	lactoylglutathione_lyase_[EC:4.4.1.5]
K01924	4	7557	5.7432e-06	UDP-N-acetylmuramate--alanine_ligase_[EC:6.3.2.8]
K00043	2	757	5.74122e-06	4-hydroxybutyrate_dehydrogenase_[EC:1.1.1.61]
K01222	2	1515.57	5.73793e-06	6-phospho-beta-glucosidase_[EC:3.2.1.86]
K01223	2	758.367	5.73786e-06	6-phospho-beta-glucosidase_[EC:3.2.1.86]
K14534	5	2206	5.737e-06	4-hydroxybutyryl-CoA_dehydratase_/_vinylacetyl-CoA-Delta-isomerase_[EC:4.2.1.120_5.3.3.3]
K01838	2	939.003	5.73694e-06	beta-phosphoglucomutase_[EC:5.4.2.6]
K00929	4	246.334	5.73681e-06	butyrate_kinase_[EC:2.7.2.7]
K02781	2	88.1588	5.73273e-06	PTS_system,_glucitol/sorbitol-specific_IIA_component_[EC:2.7.1.69]
K02782	2	88.1588	5.73273e-06	PTS_system,_glucitol/sorbitol-specific_IIB_component_[EC:2.7.1.69]
K02783	2	88.1588	5.73273e-06	PTS_system,_glucitol/sorbitol-specific_IIC_component
K02619	2	2140.16	5.73266e-06	4-amino-4-deoxychorismate_lyase_[EC:4.1.3.38]
K07106	2	690	5.73227e-06	N-acetylmuramic_acid_6-phosphate_etherase_[EC:4.2.1.126]
K02793	2	189.75	5.73201e-06	PTS_system,_mannose-specific_IIA_component_[EC:2.7.1.69]
K02794	2	189.75	5.73201e-06	PTS_system,_mannose-specific_IIB_component_[EC:2.7.1.69]
K02795	2	189.75	5.73201e-06	PTS_system,_mannose-specific_IIC_component
K02796	2	189.75	5.73201e-06	PTS_system,_mannose-specific_IID_component
K02798	2	379.5	5.73174e-06	PTS_system,_mannitol-specific_IIA_component_[EC:2.7.1.69]
K02799	2	379.5	5.73174e-06	PTS_system,_mannitol-specific_IIB_component_[EC:2.7.1.69]
K02372	20	14183	5.73128e-06	3-hydroxyacyl-[acyl-carrier-protein]_dehydratase_[EC:4.2.1.59]
K02371	16	6430	5.73128e-06	enoyl-[acyl-carrier_protein]_reductase_II_[EC:1.3.1.-]
K01488	4	1388	5.73109e-06	adenosine_deaminase_[EC:3.5.4.4]
K01921	2	3195.94	5.72944e-06	D-alanine-D-alanine_ligase_[EC:6.3.2.4]
K00981	2	80	5.72925e-06	phosphatidate_cytidylyltransferase_[EC:2.7.7.41]
K00901	2	27	5.72905e-06	diacylglycerol_kinase_(ATP_dependent)_[EC:2.7.1.107]
K01611	2	5802	5.72643e-06	S-adenosylmethionine_decarboxylase_[EC:4.1.1.50]
K00558	4	3779.9	5.72577e-06	DNA_(cytosine-5)-methyltransferase_1_[EC:2.1.1.37]
K00969	4	3520	5.72197e-06	nicotinate-nucleotide_adenylyltransferase_[EC:2.7.7.18]
K01012	4	761	5.72171e-06	biotin_synthase_[EC:2.8.1.6]
K01929	5	26348.6	5.72151e-06	UDP-N-acetylmuramoyl-tripeptide--D-alanyl-D-alanine_ligase_[EC:6.3.2.10]
K03367	2	349	5.72007e-06	D-alanine--poly(phosphoribitol)_ligase_subunit_1_[EC:6.1.1.13]
K14188	2	349	5.72007e-06	D-alanine--poly(phosphoribitol)_ligase_subunit_2_[EC:6.1.1.13]
K01788	2	757	5.71974e-06	N-acylglucosamine-6-phosphate_2-epimerase_[EC:5.1.3.9]
K02803	2	757	5.71974e-06	PTS_system,_N-acetylglucosamine-specific_IIB_component_[EC:2.7.1.69]
K01777	2	2928	5.70838e-06	proline_racemase_[EC:5.1.1.4]
K00286	8	2214	5.70832e-06	pyrroline-5-carboxylate_reductase_[EC:1.5.1.2]
K01881	2	732	5.70819e-06	prolyl-tRNA_synthetase_[EC:6.1.1.15]
K01259	2	12	5.70819e-06	proline_iminopeptidase_[EC:3.4.11.5]
K00674	4	392.691	5.70786e-06	2,3,4,5-tetrahydropyridine-2-carboxylate_N-succinyltransferase_[EC:2.3.1.117]
K00145	4	4733.99	5.70682e-06	N-acetyl-gamma-glutamyl-phosphate_reductase_[EC:1.2.1.38]
K01714	2	2627.51	5.70506e-06	4-hydroxy-tetrahydrodipicolinate_synthase_[EC:4.3.3.7]
K01933	2	4225.45	5.70454e-06	phosphoribosylformylglycinamidine_cyclo-ligase_[EC:6.3.3.1]
K00003	4	2217	5.70454e-06	homoserine_dehydrogenase_[EC:1.1.1.3]
K00797	12	12006.5	5.6996e-06	spermidine_synthase_[EC:2.5.1.16]
K01633	3	9	5.69882e-06	dihydroneopterin_aldolase_[EC:4.1.2.25]
K00950	2	3	5.69875e-06	2-amino-4-hydroxy-6-hydroxymethyldihydropteridine_diphosphokinase_[EC:2.7.6.3]
K00941	4	1440.45	5.697e-06	hydroxymethylpyrimidine/phosphomethylpyrimidine_kinase_[EC:2.7.1.49_2.7.4.7]
K00793	3	3515	5.69616e-06	riboflavin_synthase_[EC:2.5.1.9]
K00800	4	7215	5.69538e-06	3-phosphoshikimate_1-carboxyvinyltransferase_[EC:2.5.1.19]
K00013	4	2803	5.69538e-06	histidinol_dehydrogenase_[EC:1.1.1.23]
K02227	5	4236	5.68909e-06	adenosylcobinamide-phosphate_synthase_[EC:6.3.1.10]
K01588	2	760	5.68909e-06	5-(carboxyamino)imidazole_ribonucleotide_mutase_[EC:5.4.99.18]
K06153	3	8930.91	5.68663e-06	undecaprenyl-diphosphatase_[EC:3.6.1.27]
K02563	5	1400	5.68644e-06	UDP-N-acetylglucosamine--N-acetylmuramyl-(pentapeptide)_pyrophosphoryl-undecaprenol_N-acetylglucosamine_transferase_[EC:2.4.1.227]
K01586	4	785	5.68624e-06	diaminopimelate_decarboxylase_[EC:4.1.1.20]
K01778	4	2295	5.68612e-06	diaminopimelate_epimerase_[EC:5.1.1.7]
K00075	2	6056	5.68534e-06	UDP-N-acetylmuramate_dehydrogenase_[EC:1.3.1.98]
K01198	2	758	5.68534e-06	xylan_1,4-beta-xylosidase_[EC:3.2.1.37]
K00919	4	15209.1	5.68527e-06	4-diphosphocytidyl-2-C-methyl-D-erythritol_kinase_[EC:2.7.1.148]
K00691	3	9.5	5.68495e-06	maltose_phosphorylase_[EC:2.4.1.8]
K02790	2	1	5.68379e-06	PTS_system,_maltose_and_glucose-specific_IIB_component_[EC:2.7.1.69]
K02749	2	1.2	5.68366e-06	PTS_system,_arbutin-like_IIB_component_[EC:2.7.1.69]
K02808	2	1	5.68308e-06	PTS_system,_sucrose-specific_IIA_component_[EC:2.7.1.69]
K00694	2	42	5.67895e-06	cellulose_synthase_(UDP-forming)_[EC:2.4.1.12]
K01784	4	787	5.67882e-06	UDP-glucose_4-epimerase_[EC:5.1.3.2]
K00012	2	14	5.67882e-06	UDPglucose_6-dehydrogenase_[EC:1.1.1.22]
K00703	4	425.667	5.67817e-06	starch_synthase_[EC:2.4.1.21]
K00700	4	409.333	5.67811e-06	1,4-alpha-glucan_branching_enzyme_[EC:2.4.1.18]
K03147	2	2835.45	5.66428e-06	thiamine_biosynthesis_protein_ThiC
K06131	3	19	5.66043e-06	cardiolipin_synthase_[EC:2.7.8.-]
K00995	2	18	5.66037e-06	CDP-diacylglycerol--glycerol-3-phosphate_3-phosphatidyltransferase_[EC:2.7.8.5]
K03429	4	12	5.65998e-06	1,2-diacylglycerol_3-glucosyltransferase_[EC:2.4.1.157]
K00858	2	708	5.65313e-06	NAD+_kinase_[EC:2.7.1.23]
K01916	2	3	5.65313e-06	NAD+_synthase_[EC:6.3.1.5]
K00790	4	4564	5.64969e-06	UDP-N-acetylglucosamine_1-carboxyvinyltransferase_[EC:2.5.1.7]
K00215	4	1289.51	5.64962e-06	4-hydroxy-tetrahydrodipicolinate_reductase_[EC:1.17.1.8]
K10793	2	367	5.63987e-06	D-proline_reductase_(dithiol)_PrdA_[EC:1.21.4.1]
K10796	2	367	5.63987e-06	D-proline_reductase_(dithiol)_PrdE_[EC:1.21.4.1]
K00651	4	743	5.63606e-06	homoserine_O-succinyltransferase_[EC:2.3.1.46]
K01480	2	2271	5.63187e-06	agmatinase_[EC:3.5.3.11]
K00657	2	698	5.63161e-06	diamine_N-acetyltransferase_[EC:2.3.1.57]
K11753	5	1412	5.628e-06	riboflavin_kinase_/_FMN_adenylyltransferase_[EC:2.7.1.26_2.7.7.2]
K00891	4	4341	5.62737e-06	shikimate_kinase_[EC:2.7.1.71]
K01791	5	780	5.62724e-06	UDP-N-acetylglucosamine_2-epimerase_[EC:5.1.3.14]
K01892	2	703	5.62711e-06	histidyl-tRNA_synthetase_[EC:6.1.1.21]
K04042	6	1546	5.62711e-06	bifunctional_UDP-N-acetylglucosamine_pyrophosphorylase_/_Glucosamine-1-phosphate_N-acetyltransferase_[EC:2.7.7.23_2.3.1.157]
K01770	4	12437.5	5.62256e-06	2-C-methyl-D-erythritol_2,4-cyclodiphosphate_synthase_[EC:4.6.1.12]
K02231	4	2128	5.62218e-06	adenosylcobinamide_kinase_/_adenosylcobinamide-phosphate_guanylyltransferase_[EC:2.7.1.156_2.7.7.62]
K02232	4	9	5.62098e-06	adenosylcobyric_acid_synthase_[EC:6.3.5.10]
K00806	2	8812.91	5.62066e-06	undecaprenyl_diphosphate_synthase_[EC:2.5.1.31]
K01843	2	7	5.61832e-06	lysine_2,3-aminomutase_[EC:5.4.3.2]
K04567	2	7	5.61832e-06	lysyl-tRNA_synthetase,_class_II_[EC:6.1.1.6]
K05823	2	766	5.61807e-06	N-acetyldiaminopimelate_deacetylase_[EC:3.5.1.47]
K01179	3	16	5.61107e-06	endoglucanase_[EC:3.2.1.4]
K03526	2	10434.9	5.56846e-06	(E)-4-hydroxy-3-methylbut-2-enyl-diphosphate_synthase_[EC:1.17.7.1]
K01585	2	759	5.56536e-06	arginine_decarboxylase_[EC:4.1.1.19]
K00014	4	1451	5.56071e-06	shikimate_dehydrogenase_[EC:1.1.1.25]
K01639	2	1	5.56059e-06	N-acetylneuraminate_lyase_[EC:4.1.3.3]
K02233	3	716	5.55651e-06	adenosylcobinamide-GDP_ribazoletransferase_[EC:2.7.8.26]
K13789	9	11498.9	5.55608e-06	geranylgeranyl_diphosphate_synthase,_type_II_[EC:2.5.1.1_2.5.1.10_2.5.1.29]
K00805	2	698	5.55515e-06	heptaprenyl_diphosphate_synthase_[EC:2.5.1.30]
K03527	3	10552.9	5.52892e-06	4-hydroxy-3-methylbut-2-enyl_diphosphate_reductase_[EC:1.17.1.2]
K01887	2	1	5.50016e-06	arginyl-tRNA_synthetase_[EC:6.1.1.19]
K02226	4	10	5.49176e-06	alpha-ribazole_phosphatase_[EC:3.1.3.73]
K04032	2	1	5.49152e-06	ethanolamine_utilization_cobalamin_adenosyltransferase_[EC:2.5.1.17]
K00768	2	5	5.42826e-06	nicotinate-nucleotide--dimethylbenzimidazole_phosphoribosyltransferase_[EC:2.4.2.21]
K05895	6	128	7.02634e-07	precorrin-6X_reductase_[EC:1.3.1.54]
K02188	2	108	7.02633e-07	cobalt-precorrin-5B_(C1)-methyltransferase_[EC:2.1.1.195]
K02189	2	98	7.02628e-07	cobalt-precorrin_5A_hydrolase_[EC:3.7.1.12]
K03399	2	90	7.02627e-07	cobalt-precorrin-6Y_C5-methyltransferase_[EC:2.1.1.-]
K05936	4	85	7.02619e-07	precorrin-4/cobalt-precorrin-4_C11-methyltransferase_[EC:2.1.1.133_2.1.1.271]
K02191	2	68	7.02616e-07	cobalt-precorrin-7_(C15)-methyltransferase_[EC:2.1.1.196]
K05934	4	40	7.02603e-07	precorrin-3B_C17-methyltransferase_[EC:2.1.1.131]
K06042	4	40	7.02601e-07	precorrin-8X_methylmutase_[EC:5.4.1.2]
K01726	20	96	6.98541e-07	cyanate_lyase_[EC:4.2.1.104]
K06162	2	30	6.95608e-07	alpha-D-ribose_1-methylphosphonate_5-triphosphate_diphosphatase_[EC:3.6.1.63]
K06163	2	24	6.95605e-07	alpha-D-ribose_1-methylphosphonate_5-phosphate_C-P_lyase_[EC:4.7.1.1]
K05780	2	1.75	6.95604e-07	alpha-D-ribose_1-methylphosphonate_5-triphosphate_synthase_subunit_PhnL_[EC:2.7.8.37]
K06164	2	1.75	6.95604e-07	alpha-D-ribose_1-methylphosphonate_5-triphosphate_synthase_subunit_PhnI_[EC:2.7.8.37]
K06165	2	1.75	6.95604e-07	alpha-D-ribose_1-methylphosphonate_5-triphosphate_synthase_subunit_PhnH_[EC:2.7.8.37]
K06166	2	1.75	6.95604e-07	alpha-D-ribose_1-methylphosphonate_5-triphosphate_synthase_subunit_PhnG_[EC:2.7.8.37]
K06167	2	10	6.95598e-07	phosphoribosyl_1,2-cyclic_phosphate_phosphodiesterase_[EC:3.1.4.55]
K00868	8	14	6.92715e-07	pyridoxine_kinase_[EC:2.7.1.35]
K01464	6	9	6.92715e-07	dihydropyrimidinase_[EC:3.5.2.2]
K02304	5	8	6.92136e-07	precorrin-2_dehydrogenase_/_sirohydrochlorin_ferrochelatase_[EC:1.3.1.76_4.99.1.4]
K17464	2	0.25	6.92136e-07	PTS_system,_D-glucosaminate-specific_IIA_component_[EC:2.7.1.69]
K17465	2	0.25	6.92136e-07	PTS_system,_D-glucosaminate-specific_IIB_component_[EC:2.7.1.69]
K17466	2	0.25	6.92136e-07	PTS_system,_D-glucosaminate-specific_IIC_component
K17467	2	0.25	6.92136e-07	PTS_system,_D-glucosaminate-specific_IID_component
K02190	2	4	6.92135e-07	sirohydrochlorin_cobaltochelatase_[EC:4.99.1.3]
K00086	4	4	6.91561e-07	1,3-propanediol_dehydrogenase_[EC:1.1.1.202]
K03688	4	4	6.91561e-07	ubiquinone_biosynthesis_protein
K02773	2	0.333333	6.9156e-07	PTS_system,_galactitol-specific_IIA_component_[EC:2.7.1.69]
K02774	2	0.333333	6.9156e-07	PTS_system,_galactitol-specific_IIB_component_[EC:2.7.1.69]
K02775	2	0.333333	6.9156e-07	PTS_system,_galactitol-specific_IIC_component
K03800	4	3	6.90986e-07	lipoate-protein_ligase_A_[EC:2.7.7.63]
K02822	2	0.5	6.90985e-07	PTS_system,_ascorbate-specific_IIB_component_[EC:2.7.1.69]
K03475	2	0.5	6.90985e-07	PTS_system,_ascorbate-specific_IIC_component
K00971	4	2	6.90411e-07	mannose-1-phosphate_guanylyltransferase_[EC:2.7.7.13]
K00532	2	1	6.90411e-07	ferredoxin_hydrogenase_[EC:1.12.7.2]
K01628	2	1	6.90411e-07	L-fuculose-phosphate_aldolase_[EC:4.1.2.17]
K01749	2	1	6.90411e-07	hydroxymethylbilane_synthase_[EC:2.5.1.61]
K01867	2	1	6.90411e-07	tryptophanyl-tRNA_synthetase_[EC:6.1.1.2]
K01869	2	1	6.90411e-07	leucyl-tRNA_synthetase_[EC:6.1.1.4]
K01870	2	1	6.90411e-07	isoleucyl-tRNA_synthetase_[EC:6.1.1.5]
K01873	2	1	6.90411e-07	valyl-tRNA_synthetase_[EC:6.1.1.9]
K02083	2	1	6.90411e-07	allantoate_deiminase_[EC:3.5.3.9]
K02217	2	1	6.90411e-07	ferritin_[EC:1.16.3.1]
K02495	2	1	6.90411e-07	oxygen-independent_coproporphyrinogen_III_oxidase_[EC:1.3.99.22]

## Sheet: Metabolite
KEGG_ID	Degree_centrality	Betweenness_centrality	Closeness_centrality	Compound_name
C00022	28	256311	5.91286e-06	Pyruvate
C00024	29	164888	5.9003e-06	Acetyl-CoA
C00026	19	44252.6	5.8996e-06	2-Oxoglutarate
C05946	6	40036.4	5.89105e-06	D-4-Hydroxy-2-oxoglutarate
C00118	16	137952	5.88876e-06	D-Glyceraldehyde_3-phosphate
C00097	12	34430.6	5.88793e-06	L-Cysteine
C00014	12	33007.5	5.8819e-06	Ammonia
C00025	16	46286.6	5.88135e-06	L-Glutamate
C00957	7	22846	5.881e-06	Mercaptopyruvate
C00036	8	20518.1	5.881e-06	Oxaloacetate
C00109	6	11065.6	5.88073e-06	2-Oxobutanoate
C00049	17	35945.7	5.88031e-06	L-Aspartate
C00011	16	18643.5	5.87983e-06	CO2
C00064	11	21616.6	5.87416e-06	L-Glutamine
C00101	19	72244.2	5.8714e-06	Tetrahydrofolate
C00084	7	5696.33	5.87092e-06	Acetaldehyde
C00155	4	19936.6	5.87085e-06	L-Homocysteine
C06613	6	10592.5	5.87037e-06	trans-3-Chloroallyl_aldehyde
C16348	6	10592.5	5.87037e-06	cis-3-Chloroallyl_aldehyde
C00071	3	0	5.87037e-06	Aldehyde
C00058	4	3425.67	5.86968e-06	Formate
C00079	8	8897.14	5.86934e-06	L-Phenylalanine
C05698	2	6420.85	5.86927e-06	Selenohomocysteine
C00166	8	19468.4	5.8692e-06	Phenylpyruvate
C00082	8	7405.17	5.86899e-06	L-Tyrosine
C00606	5	4435	5.86879e-06	3-Sulfino-L-alanine
C00065	7	19932.9	5.86775e-06	L-Serine
C01179	8	5242.1	5.86768e-06	3-(4-Hydroxyphenyl)pyruvate
C00577	2	36527.2	5.86741e-06	D-Glyceraldehyde
C00048	4	5841	5.86727e-06	Glyoxylate
C00074	6	8635.92	5.86727e-06	Phosphoenolpyruvate
C04442	4	7215	5.8672e-06	2-Dehydro-3-deoxy-6-phospho-D-gluconate
C01127	1	0	5.86686e-06	4-Hydroxy-2-oxoglutarate
C05527	4	0.153846	5.86638e-06	3-Sulfinylpyruvate
C05947	4	0.153846	5.86638e-06	L-erythro-4-Hydroxyglutamate
C00506	2	0	5.86638e-06	L-Cysteate
C05528	2	0	5.86638e-06	3-Sulfopyruvate
C00008	8	19689	5.86328e-06	ADP
C00206	5	5171.45	5.86307e-06	dADP
C00035	6	15400.3	5.86287e-06	GDP
C00361	5	40457.7	5.86273e-06	dGDP
C15972	3	838.745	5.86197e-06	Enzyme_N6-(lipoyl)lysine
C00044	16	24003.4	5.86177e-06	GTP
C00954	2	0	5.86094e-06	Indole-3-acetate
C00188	7	14304.1	5.86081e-06	L-Threonine
C00491	1	0	5.86067e-06	L-Cystine
C01962	1	0	5.86067e-06	Thiocysteine
C02291	1	0	5.86067e-06	L-Cystathionine
C05699	1	0	5.86067e-06	L-Selenocystathionine
C00100	3	501.271	5.8606e-06	Propanoyl-CoA
C16255	3	0	5.86012e-06	[Dihydrolipoyllysine-residue_acetyltransferase]_S-acetyldihydrolipoyllysine
C00037	13	23038.9	5.85875e-06	Glycine
C00033	5	2051.8	5.85847e-06	Acetate
C11437	4	22182.1	5.85696e-06	1-Deoxy-D-xylulose_5-phosphate
C00130	6	15554.4	5.85628e-06	IMP
C02218	1	0	5.85504e-06	Dehydroalanine
C00279	5	5499.07	5.85449e-06	D-Erythrose_4-phosphate
C00286	9	5935.3	5.85408e-06	dGTP
C00131	16	10186.9	5.85408e-06	dATP
C00002	8	4271.08	5.85394e-06	ATP
C00094	8	5683.05	5.85388e-06	Sulfite
C00186	2	0	5.85367e-06	(S)-Lactate
C05823	1	0	5.85367e-06	3-Mercaptolactate
C05984	1	0	5.85367e-06	2-Hydroxybutanoic_acid
C00320	2	0	5.85312e-06	Thiosulfate
C15973	2	0	5.85189e-06	Enzyme_N6-(dihydrolipoyl)lysine
C00111	8	8019.88	5.85127e-06	Glycerone_phosphate
C01251	1	0	5.85038e-06	(R)-2-Hydroxybutane-1,2,4-tricarboxylate
C00117	9	35451.5	5.84915e-06	D-Ribose_5-phosphate
C00149	5	5577.2	5.84915e-06	(S)-Malate
C00099	4	7675.59	5.84826e-06	beta-Alanine
C00143	4	2109.34	5.84826e-06	5,10-Methylenetetrahydrofolate
C00258	4	1828.24	5.84785e-06	D-Glycerate
C00334	3	1036.5	5.8473e-06	4-Aminobutanoate
C00440	9	6661.28	5.8471e-06	5-Methyltetrahydrofolate
C06614	2	0	5.84696e-06	trans-3-Chloroacrylic_acid
C06615	2	0	5.84696e-06	cis-3-Chloroacrylic_acid
C06754	2	0	5.84696e-06	Chloroacetaldehyde
C06755	2	0	5.84696e-06	Chloroacetic_acid
C00162	1	0	5.84696e-06	Fatty_acid
C00433	1	0	5.84696e-06	2,5-Dioxopentanoate
C00555	1	0	5.84696e-06	4-Aminobutyraldehyde
C00637	1	0	5.84696e-06	Indole-3-acetaldehyde
C00804	1	0	5.84696e-06	Propynoate
C00818	1	0	5.84696e-06	D-Glucarate
C01149	1	0	5.84696e-06	4-Trimethylammoniobutanal
C01181	1	0	5.84696e-06	4-Trimethylammoniobutanoate
C02170	1	0	5.84696e-06	Methylmalonate
C02576	1	0	5.84696e-06	Perillyl_aldehyde
C02670	1	0	5.84696e-06	D-Glucuronolactone
C02835	1	0	5.84696e-06	Imidazole-4-acetate
C02946	1	0	5.84696e-06	4-Acetamidobutanoate
C05130	1	0	5.84696e-06	Imidazole-4-acetaldehyde
C05634	1	0	5.84696e-06	5-Hydroxyindoleacetaldehyde
C05635	1	0	5.84696e-06	5-Hydroxyindoleacetate
C05665	1	0	5.84696e-06	3-Aminopropanal
C05936	1	0	5.84696e-06	N4-Acetylaminobutanal
C05985	1	0	5.84696e-06	2-Propynal
C06002	1	0	5.84696e-06	(S)-Methylmalonate_semialdehyde
C11924	1	0	5.84696e-06	Perillic_acid
C00093	7	3064.86	5.8458e-06	sn-Glycerol_3-phosphate
C00085	5	9961.77	5.84491e-06	D-Fructose_6-phosphate
C00068	8	4963.62	5.84484e-06	Thiamin_diphosphate
C05125	6	1372.62	5.84464e-06	2-(alpha-Hydroxyethyl)thiamine_diphosphate
C00237	14	11172.6	5.84416e-06	CO
C02051	3	4187.57	5.84361e-06	Lipoylprotein
C00217	4	8377.34	5.84327e-06	D-Glutamate
C01217	2	0	5.84252e-06	5,6,7,8-Tetrahydromethanopterin
C04488	2	0	5.84252e-06	5-Methyl-5,6,7,8-tetrahydromethanopterin
C00900	2	1849.24	5.84184e-06	2-Acetolactate
C06006	2	1849.24	5.84184e-06	(S)-2-Aceto-2-hydroxybutanoate
C06010	3	1849.24	5.84184e-06	(S)-2-Acetolactate
C00819	2	0	5.83938e-06	D-Glutamine
C00256	1	0	5.83918e-06	(R)-Lactate
C00136	10	20154	5.8389e-06	Butanoyl-CoA
C00119	10	22967.4	5.8385e-06	5-Phospho-alpha-D-ribose_1-diphosphate
C05345	11	48557.7	5.83843e-06	beta-D-Fructose_6-phosphate
C05378	5	4051.83	5.83829e-06	beta-D-Fructose_1,6-bisphosphate
C00354	4	2578.57	5.83795e-06	D-Fructose_1,6-bisphosphate
C00231	6	8039.34	5.8372e-06	D-Xylulose_5-phosphate
C05576	4	372.563	5.83706e-06	3,4-Dihydroxyphenylethyleneglycol
C05577	4	372.563	5.83706e-06	3,4-Dihydroxymandelaldehyde
C06611	4	372.563	5.83706e-06	trans-3-Chloro-2-propene-1-ol
C06612	4	372.563	5.83706e-06	cis-3-Chloro-2-propene-1-ol
C00226	2	0	5.83706e-06	Primary_alcohol
C00469	2	0	5.83706e-06	Ethanol
C02909	2	0	5.83706e-06	(2-Naphthyl)methanol
C14089	2	0	5.83706e-06	1-Hydroxymethylnaphthalene
C14090	2	0	5.83706e-06	1-Naphthaldehyde
C14099	2	0	5.83706e-06	2-Naphthaldehyde
C05840	2	2979.44	5.83638e-06	Iminoaspartate
C00091	9	1014.47	5.83631e-06	Succinyl-CoA
C01412	1	0	5.83631e-06	Butanal
C00234	7	2818.99	5.83563e-06	10-Formyltetrahydrofolate
C00227	4	2693.27	5.83529e-06	Acetyl_phosphate
C02876	3	1945.53	5.83529e-06	Propanoyl_phosphate
C02972	1	0	5.83475e-06	Dihydrolipoylprotein
C16273	3	5310.81	5.83454e-06	3-Hydroxy-5-oxohexanoyl-CoA
C01144	5	1980.38	5.83441e-06	(S)-3-Hydroxybutanoyl-CoA
C00040	4	0	5.83434e-06	Acyl-CoA
C00673	3	5392.98	5.8338e-06	2-Deoxy-D-ribose_5-phosphate
C05382	3	714.047	5.83359e-06	Sedoheptulose_7-phosphate
C05744	4	22999.1	5.83352e-06	Acetoacetyl-[acp]
C12214	1	0	5.83352e-06	Aminofructose_6-phosphate
C12215	1	0	5.83352e-06	Iminoerythrose_4-phosphate
C00512	1	0	5.83325e-06	S-Benzoate_coenzyme_A
C00527	1	0	5.83325e-06	Glutaryl-CoA
C03974	1	0	5.83325e-06	2-Acyl-sn-glycerol_3-phosphate
C05338	1	0	5.83325e-06	4-Hydroxyphenylacetyl-CoA
C05596	1	0	5.83325e-06	p-Hydroxyphenylacetylglycine
C06715	1	0	5.83325e-06	3-Oxopimeloyl-CoA
C07118	1	0	5.83325e-06	Benzoyl_acetyl-CoA
C11948	1	0	5.83325e-06	2,6-Dimethyl-5-methylene-3-oxo-heptanoyl-CoA
C11949	1	0	5.83325e-06	3-Isopropylbut-3-enoyl-CoA
C01419	3	838.858	5.83318e-06	Cys-Gly
C05729	3	838.858	5.83318e-06	R-S-Cysteinylglycine
C04377	1	0	5.83305e-06	5,10-Methylenetetrahydromethanopterin
C01094	5	7044.6	5.83291e-06	D-Fructose_1-phosphate
C04677	5	8820.3	5.83264e-06	1-(5'-Phosphoribosyl)-5-amino-4-imidazolecarboxamide
C01209	4	10484	5.83257e-06	Malonyl-[acyl-carrier_protein]
C03939	3	5797	5.83243e-06	Acetyl-[acyl-carrier_protein]
C00979	2	0	5.83189e-06	O-Acetyl-L-serine
C00169	5	917.595	5.83169e-06	Carbamoyl_phosphate
C00229	2	19350	5.83121e-06	Acyl-carrier_protein
C00447	2	0	5.83087e-06	Sedoheptulose_1,7-bisphosphate
C00010	3	19173	5.83026e-06	CoA
C00332	6	18874.6	5.83026e-06	Acetoacetyl-CoA
C00083	6	10366	5.82985e-06	Malonyl-CoA
C00141	4	10136.2	5.82965e-06	3-Methyl-2-oxobutanoic_acid
C00073	5	16096.7	5.82937e-06	L-Methionine
C00164	5	4752.1	5.82937e-06	Acetoacetate
C05269	1	0	5.82924e-06	3-Oxohexanoyl-CoA
C02504	4	2603.12	5.82897e-06	alpha-Isopropylmalate
C03794	4	2303.48	5.82815e-06	N6-(1,2-Dicarboxyethyl)-AMP
C06250	6	3792	5.82808e-06	Holo-[carboxylase]
C05335	3	1957.65	5.82802e-06	L-Selenomethionine
C04419	5	27	5.82774e-06	Carboxybiotin-carboxyl-carrier_protein
C00288	4	0	5.82774e-06	HCO3-
C00356	2	0	5.82761e-06	(S)-3-Hydroxy-3-methylglutaryl-CoA
C04675	1	0	5.82761e-06	3-Hydroxy-3-(4-methylpent-3-en-1-yl)glutaryl-CoA
C16466	1	0	5.82761e-06	7-Methyl-3-oxo-6-octenoyl-CoA
C00311	4	4341	5.82666e-06	Isocitrate
C00197	10	7258.95	5.82632e-06	3-Phospho-D-glycerate
C00283	7	1291.91	5.82577e-06	Hydrogen_sulfide
C03785	3	2148.02	5.8253e-06	D-Tagatose_1,6-bisphosphate
C05726	2	0	5.82482e-06	S-Substituted_L-cysteine
C03090	3	3609.04	5.82455e-06	5-Phosphoribosylamine
C00020	8	18429.2	5.82448e-06	AMP
C00144	5	13972	5.82387e-06	GMP
C01242	4	1	5.82272e-06	S-Aminomethyldihydrolipoylprotein
C01077	1	0	5.8213e-06	O-Acetyl-L-homoserine
C00365	6	12216.1	5.82123e-06	dUMP
C00060	1	0	5.82015e-06	Carboxylate
C00180	1	0	5.82015e-06	Benzoate
C00302	1	0	5.82015e-06	DL-Glutamate
C00726	1	0	5.82015e-06	Nitrile
C01401	1	0	5.82015e-06	Alanine
C02938	1	0	5.82015e-06	3-Indoleacetonitrile
C05714	1	0	5.82015e-06	alpha-Aminopropiononitrile
C05715	1	0	5.82015e-06	gamma-Amino-gamma-cyanobutanoate
C07086	1	0	5.82015e-06	Phenylacetic_acid
C09814	1	0	5.82015e-06	Benzonitrile
C16074	1	0	5.82015e-06	Phenylacetonitrile
C03838	2	3386.08	5.82008e-06	5'-Phosphoribosylglycinamide
C00242	7	4835.98	5.8194e-06	Guanine
C01134	3	16279.8	5.81927e-06	Pantetheine_4'-phosphate
C00352	5	10793.9	5.81927e-06	D-Glucosamine_6-phosphate
C00147	7	7903.11	5.81927e-06	Adenine
C00385	8	4018.57	5.81845e-06	Xanthine
C00262	4	3199.42	5.81832e-06	Hypoxanthine
C00199	4	3562.09	5.81805e-06	D-Ribulose_5-phosphate
C03492	2	8	5.81703e-06	D-4'-Phosphopantothenate
C04352	3	8	5.81703e-06	(R)-4'-Phosphopantothenoyl-L-cysteine
C00236	4	3344.27	5.81656e-06	3-Phospho-D-glyceroyl_phosphate
C00364	2	646.647	5.81642e-06	dTMP
C15812	2	4208	5.81568e-06	[Enzyme]-S-sulfanylcysteine
C15811	1	0	5.81527e-06	[Enzyme]-cysteine
C00041	4	7222.87	5.81487e-06	L-Alanine
C04734	2	0	5.81453e-06	1-(5'-Phosphoribosyl)-5-formamido-4-imidazolecarboxamide
C00862	2	0	5.81446e-06	Methanofuran
C01001	2	0	5.81446e-06	Formylmethanofuran
C16396	3	0	5.81439e-06	2,4-Diamino-6-nitrotoluene
C16399	3	0	5.81439e-06	2,4-Diamino-6-hydroxylaminotoluene
C00438	3	58.4	5.81405e-06	N-Carbamoyl-L-aspartate
C04691	2	1398	5.81378e-06	2-Dehydro-3-deoxy-D-arabino-heptonate_7-phosphate
C00327	3	75.3333	5.81378e-06	L-Citrulline
C00077	4	9980.79	5.81264e-06	L-Ornithine
C00122	5	5400.2	5.81257e-06	Fumarate
C00342	4	3080.43	5.81209e-06	Thioredoxin
C00343	4	2437.89	5.81209e-06	Thioredoxin_disulfide
C00051	1	0	5.81189e-06	Glutathione
C00151	1	0	5.81189e-06	L-Amino_acid
C00245	1	0	5.81189e-06	Taurine
C02166	1	0	5.81189e-06	Leukotriene_C4
C02320	1	0	5.81189e-06	R-S-Glutathione
C02512	1	0	5.81189e-06	3-Cyano-L-alanine
C03740	1	0	5.81189e-06	(5-L-Glutamyl)-L-amino_acid
C05670	1	0	5.81189e-06	3-Aminopropiononitrile
C05711	1	0	5.81189e-06	gamma-Glutamyl-beta-cyanoalanine
C05844	1	0	5.81189e-06	5-L-Glutamyl-taurine
C05951	1	0	5.81189e-06	Leukotriene_D4
C06114	1	0	5.81189e-06	gamma-Glutamyl-beta-aminopropiononitrile
C00437	4	1158	5.81169e-06	N-Acetylornithine
C00624	2	6743.99	5.81088e-06	N-Acetyl-L-glutamate
C00015	7	20110.3	5.81047e-06	UDP
C09306	1	0	5.81047e-06	Sulfur_dioxide
C00112	5	10354.8	5.81041e-06	CDP
C00705	4	8138.76	5.80993e-06	dCDP
C06032	6	3287.42	5.80939e-06	D-erythro-3-Methylmalate
C04411	5	1998.07	5.80939e-06	(2R,3S)-3-Isopropylmalate
C03406	1	0	5.80933e-06	N-(L-Arginino)succinate
C00088	2	0	5.80899e-06	Nitrite
C00192	1	0	5.80899e-06	Hydroxylamine
C03082	3	7289.51	5.80885e-06	4-Phospho-L-aspartate
C06112	2	0	5.80852e-06	L-Glutamyl-tRNA(Gln)
C02987	1	0	5.80852e-06	L-Glutamyl-tRNA(Glu)
C00233	1	0	5.80845e-06	4-Methyl-2-oxopentanoate
C04236	1	0	5.80845e-06	(2S)-2-Isopropyl-3-oxosuccinate
C00152	4	2090	5.80777e-06	L-Asparagine
C05519	2	0	5.80757e-06	L-Allothreonine
C01267	4	4553.06	5.80744e-06	3-(Imidazol-4-yl)-2-oxopropyl_phosphate
C00402	1	0	5.80744e-06	D-Aspartate
C02984	1	0	5.80744e-06	L-Aspartyl-tRNA(Asp)
C04376	2	6295.45	5.8067e-06	5'-Phosphoribosyl-N-formylglycinamide
C00445	3	1512	5.80609e-06	5,10-Methenyltetrahydrofolate
C01346	4	2232.72	5.80568e-06	dUDP
C03722	2	6442.66	5.80548e-06	Quinolinate
C00046	9	1815.21	5.80528e-06	RNA
C00655	6	2207.44	5.80373e-06	Xanthosine_5'-phosphate
C04646	2	285.923	5.80359e-06	6-Thioinosine-5'-monophosphate
C16619	2	0	5.80359e-06	6-Thioguanosine_monophosphate
C00189	4	795.14	5.80353e-06	Ethanolamine
C02380	1	0	5.80346e-06	6-Mercaptopurine
C07648	1	0	5.80346e-06	Thioguanine
C16614	1	0	5.80346e-06	6-Methylmercaptopurine
C16615	1	0	5.80346e-06	6-Methylthiopurine_5'-monophosphate_ribonucleotide
C00921	2	61.1571	5.80191e-06	Dihydropteroate
C02430	2	4120.86	5.80144e-06	L-Methionyl-tRNA
C00631	6	3536.63	5.80144e-06	2-Phospho-D-glycerate
C02282	2	0	5.80144e-06	Glutaminyl-tRNA
C00360	2	0	5.80124e-06	dAMP
C03539	2	12212.9	5.80104e-06	S-Ribosyl-L-homocysteine
C15556	2	5592	5.8009e-06	L-3,4-Dihydroxybutan-2-one_4-phosphate
C00362	2	0	5.8007e-06	dGMP
C01304	2	2097	5.80056e-06	2,5-Diamino-6-(5-phospho-D-ribosylamino)pyrimidin-4(3H)-one
C00415	1	0	5.8003e-06	Dihydrofolate
C09332	1	0	5.8003e-06	Tetrahydrofolyl-[Glu](2)
C01100	3	4879	5.80023e-06	L-Histidinol_phosphate
C00251	6	16320.2	5.80003e-06	Chorismate
C00376	1	0	5.79976e-06	Retinal
C00473	1	0	5.79976e-06	Retinol
C06899	1	0	5.79976e-06	Chloral_hydrate
C07490	1	0	5.79976e-06	Trichloroethanol
C07645	1	0	5.79976e-06	Aldophosphamide
C16551	1	0	5.79976e-06	Alcophosphamide
C16586	1	0	5.79976e-06	2-Phenyl-1,3-propanediol_monocarbamate
C16587	1	0	5.79976e-06	3-Carbamoyl-2-phenylpropionaldehyde
C16595	1	0	5.79976e-06	4-Hydroxy-5-phenyltetrahydro-1,3-oxazin-2-one
C16596	1	0	5.79976e-06	5-Phenyl-1,3-oxazinane-2,4-dione
C00163	1	0	5.79956e-06	Propanoate
C03294	1	0	5.79902e-06	N-Formylmethionyl-tRNA
C04327	3	1408.55	5.79855e-06	4-Methyl-5-(2-phosphoethyl)-thiazole
C00254	4	35.0714	5.79855e-06	Prephenate
C00826	1	0	5.79841e-06	L-Arogenate
C15815	3	32	5.79808e-06	C15815
C15809	1	0	5.79767e-06	Iminoglycine
C00672	2	11739	5.79747e-06	2-Deoxy-D-ribose_1-phosphate
C00458	8	34.4444	5.79693e-06	dCTP
C00063	5	0	5.7968e-06	CTP
C03511	1	0	5.79673e-06	L-Phenylalanyl-tRNA(Phe)
C02839	1	0	5.7964e-06	L-Tyrosyl-tRNA(Tyr)
C06481	2	1398	5.79566e-06	L-Seryl-tRNA(Sec)
C02553	1	0	5.79546e-06	L-Seryl-tRNA(Ser)
C00160	3	1512	5.79512e-06	Glycolate
C00204	6	4342	5.79505e-06	2-Dehydro-3-deoxy-D-gluconate
C00007	1	0	5.79499e-06	Oxygen
C00027	1	0	5.79499e-06	Hydrogen_peroxide
C04823	2	3028	5.79431e-06	1-(5'-Phosphoribosyl)-5-amino-4-(N-succinocarboxamide)-imidazole
C00075	4	0	5.79391e-06	UTP
C16618	2	412.191	5.79223e-06	6-Thioxanthine_5'-monophosphate
C12147	2	6291	5.79109e-06	L-Threonine_O-3-phosphate
C04039	2	1725.02	5.79062e-06	2,3-Dihydroxy-3-methylbutanoate
C04272	3	1725.02	5.79062e-06	(R)-2,3-Dihydroxy-3-methylbutanoate
C06007	3	1725.02	5.79062e-06	(R)-2,3-Dihydroxy-3-methylpentanoate
C00620	2	0	5.79009e-06	alpha-D-Ribose_1-phosphate
C04494	2	1398	5.78962e-06	Guanosine_3'-diphosphate_5'-triphosphate
C05922	2	0	5.78955e-06	Formamidopyrimidine_nucleoside_triphosphate
C05923	2	0	5.78955e-06	2,5-Diaminopyrimidine_nucleoside_triphosphate
C06148	2	0	5.78955e-06	2,5-Diamino-6-(5'-triphosphoryl-3',4'-trihydroxy-2'-oxopentyl)-amino-4-oxopyrimidine
C04895	1	0	5.78955e-06	7,8-Dihydroneopterin_3'-triphosphate
C18239	2	0	5.78942e-06	Precursor_Z
C00239	4	7767.3	5.78888e-06	dCMP
C01103	3	5037.03	5.78868e-06	Orotidine_5'-phosphate
C01102	2	0	5.78854e-06	O-Phospho-L-homoserine
C06055	1	0	5.78854e-06	O-Phospho-4-hydroxy-L-threonine
C06056	1	0	5.78854e-06	4-Hydroxy-L-threonine
C02992	1	0	5.78841e-06	L-Threonyl-tRNA(Thr)
C00864	2	10477.6	5.78828e-06	Pantothenate
C00106	6	2745.83	5.78727e-06	Uracil
C04051	1	0	5.7872e-06	5-Amino-4-imidazolecarboxyamide
C11434	4	19396.1	5.787e-06	2-C-Methyl-D-erythritol_4-phosphate
C00668	7	17318.3	5.7868e-06	alpha-D-Glucose_6-phosphate
C02412	2	0	5.78647e-06	Glycyl-tRNA(Gly)
C05682	1	0	5.78613e-06	Phosphonoacetate
C04666	4	1732.7	5.78607e-06	D-erythro-1-(Imidazol-4-yl)glycerol_3-phosphate
C00105	12	47191.6	5.78473e-06	UMP
C00092	4	0	5.78326e-06	D-Glucose_6-phosphate
C02962	1	0	5.78326e-06	D-Allose_6-phosphate
C18096	1	0	5.78326e-06	D-Allulose_6-phosphate
C00095	6	8580.91	5.78285e-06	D-Fructose
C00103	7	9985.33	5.78279e-06	D-Glucose_1-phosphate
C00039	14	21	5.78245e-06	DNA
C00459	7	0	5.78245e-06	dTTP
C05703	2	0	5.78225e-06	Methaneselenol
C00692	2	16104.7	5.78205e-06	UDP-N-acetylmuramoyl-L-alanyl-D-glutamate
C00526	3	2664.26	5.78058e-06	Deoxyuridine
C01097	2	0	5.78031e-06	D-Tagatose_6-phosphate
C00546	2	0	5.77938e-06	Methylglyoxal
C00522	3	2970.55	5.77931e-06	(R)-Pantoate
C00114	1	0	5.77911e-06	Choline
C00670	1	0	5.77911e-06	sn-Glycero-3-phosphocholine
C01233	1	0	5.77911e-06	sn-Glycero-3-phosphoethanolamine
C00295	4	3629.7	5.77904e-06	Orotate
C00882	2	16397.8	5.77751e-06	Dephospho-CoA
C01212	3	8303	5.77744e-06	UDP-N-acetylmuramoyl-L-alanine
C00121	1	0	5.77724e-06	D-Ribose
C01801	1	0	5.77724e-06	Deoxyribose
C00301	1	0	5.77704e-06	ADP-ribose
C00232	3	1512	5.77657e-06	Succinate_semialdehyde
C00222	2	0	5.77644e-06	3-Oxopropanoate
C01146	1	0	5.77577e-06	2-Hydroxy-3-oxopropanoate
C00681	4	64	5.77564e-06	1-Acyl-sn-glycerol_3-phosphate
C04916	3	4655.18	5.77404e-06	N-(5'-Phospho-D-1'-ribulosylformimino)-5-amino-1-(5''-phospho-D-ribosyl)-4-imidazolecarboxamide
C00116	2	0	5.77377e-06	Glycerol
C00378	2	0	5.77291e-06	Thiamine
C03028	1	0	5.77291e-06	Thiamin_triphosphate
C00877	6	4659.81	5.77224e-06	Crotonoyl-CoA
C01172	6	6691.64	5.77204e-06	beta-D-Glucose_6-phosphate
C00246	6	1529.17	5.77204e-06	Butanoic_acid
C16272	2	0	5.77191e-06	3-Hydroxy-5-oxohexanoate
C02336	2	2145.05	5.77184e-06	beta-D-Fructose
C02739	5	4976.68	5.77137e-06	1-(5-Phospho-D-ribosyl)-ATP
C04181	2	0	5.77097e-06	3-Hydroxy-3-methyl-2-oxobutanoic_acid
C14463	2	0	5.77097e-06	(R)-3-Hydroxy-3-methyl-2-oxopentanoate
C00310	2	1338.93	5.77044e-06	D-Xylulose
C00253	2	0	5.76898e-06	Nicotinate
C00363	1	0	5.76818e-06	dTDP
C03345	2	0	5.76784e-06	2-Methylbut-2-enoyl-CoA
C05270	2	0	5.76784e-06	Hexanoyl-CoA
C05271	2	0	5.76784e-06	trans-Hex-2-enoyl-CoA
C15980	2	0	5.76784e-06	(S)-2-Methylbutanoyl-CoA
C00630	1	0	5.76784e-06	2-Methylpropanoyl-CoA
C03460	1	0	5.76784e-06	2-Methylprop-2-enoyl-CoA
C00275	5	3790	5.76725e-06	D-Mannose_6-phosphate
C02527	4	165.162	5.76725e-06	Butanoylphosphate
C01096	4	2537.48	5.76718e-06	Sorbitol_6-phosphate
C00644	3	2274	5.76698e-06	D-Mannitol_1-phosphate
C00294	3	1184.09	5.76618e-06	Inosine
C00212	3	0	5.76618e-06	Adenosine
C00409	1	0	5.76618e-06	Methanethiol
C00559	3	2079	5.76611e-06	Deoxyadenosine
C05512	3	260.909	5.76611e-06	Deoxyinosine
C00153	2	0	5.76611e-06	Nicotinamide
C00387	2	0	5.76611e-06	Guanosine
C01762	2	0	5.76611e-06	Xanthosine
C03150	2	0	5.76611e-06	Nicotinamide-beta-riboside
C00330	1	0	5.76605e-06	Deoxyguanosine
C05841	1	0	5.76605e-06	Nicotinate_D-ribonucleoside
C00055	4	3668.86	5.76572e-06	CMP
C00337	3	763.7	5.76565e-06	(S)-Dihydroorotate
C00966	3	2852.55	5.76545e-06	2-Dehydropantoate
C01101	1	0	5.76538e-06	L-Ribulose_5-phosphate
C05746	2	105.545	5.76492e-06	3-Oxohexanoyl-[acp]
C05756	2	105.545	5.76492e-06	3-Oxododecanoyl-[acp]
C05759	2	105.545	5.76492e-06	3-Oxotetradecanoyl-[acp]
C16219	2	105.545	5.76492e-06	3-Oxostearoyl-[acp]
C20372	2	105.545	5.76492e-06	3-Ketoglutaryl-[acp]_methyl_ester
C20376	2	105.545	5.76492e-06	3-Ketopimeloyl-[acp]_methyl_ester
C05750	3	105.545	5.76492e-06	3-Oxooctanoyl-[acp]
C05753	3	105.545	5.76492e-06	3-Oxodecanoyl-[acp]
C05762	3	105.545	5.76492e-06	3-Oxohexadecanoyl-[acp]
C04688	2	1456.2	5.76472e-06	(3R)-3-Hydroxytetradecanoyl-[acyl-carrier_protein]
C05747	2	1456.2	5.76472e-06	(R)-3-Hydroxyhexanoyl-[acp]
C05757	2	1456.2	5.76472e-06	(R)-3-Hydroxydodecanoyl-[acp]
C16220	2	1456.2	5.76472e-06	3-Hydroxyoctadecanoyl-[acp]
C20373	2	1456.2	5.76472e-06	3-Hydroxyglutaryl-[acp]_methyl_ester
C20377	2	1456.2	5.76472e-06	3-Hydroxypimeloyl-[acp]_methyl_ester
C04618	3	1456.2	5.76472e-06	(3R)-3-Hydroxybutanoyl-[acyl-carrier_protein]
C04619	3	1456.2	5.76472e-06	(3R)-3-Hydroxydecanoyl-[acyl-carrier_protein]
C04620	3	1456.2	5.76472e-06	(3R)-3-Hydroxyoctanoyl-[acyl-carrier_protein]
C04633	3	1456.2	5.76472e-06	(3R)-3-Hydroxypalmitoyl-[acyl-carrier_protein]
C05223	2	79.8571	5.76472e-06	Dodecanoyl-[acyl-carrier_protein]
C05745	2	79.8571	5.76472e-06	Butyryl-[acp]
C05749	2	79.8571	5.76472e-06	Hexanoyl-[acp]
C05752	2	79.8571	5.76472e-06	Octanoyl-[acp]
C05755	2	79.8571	5.76472e-06	Decanoyl-[acp]
C05761	2	79.8571	5.76472e-06	Tetradecanoyl-[acp]
C05764	2	79.8571	5.76472e-06	Hexadecanoyl-[acp]
C02226	4	0.5	5.76445e-06	2-Methylmaleate
C02631	4	0.5	5.76445e-06	2-Isopropylmaleate
C02612	2	0	5.76445e-06	(R)-2-Methylmalate
C02232	1	0	5.76439e-06	3-Oxoadipyl-CoA
C14145	1	0	5.76439e-06	(3S)-3-Hydroxyadipyl-CoA
C00416	4	98	5.76412e-06	Phosphatidate
C16216	1	0	5.76385e-06	3-Oxostearoyl-CoA
C16217	1	0	5.76385e-06	3-Hydroxyoctadecanoyl-CoA
C19673	1	0	5.76385e-06	Malonyl-[acp]_methyl_ester
C20375	1	0	5.76385e-06	Glutaryl-[acp]_methyl_ester
C03561	1	0	5.76359e-06	(R)-3-Hydroxybutanoyl-CoA
C00054	1	0	5.76206e-06	Adenosine_3',5'-bisphosphate
C03688	1	0	5.76206e-06	Apo-[acyl-carrier-protein]
C00019	5	11326.9	5.7606e-06	S-Adenosyl-L-methionine
C00671	1	0	5.75901e-06	(S)-3-Methyl-2-oxopentanoic_acid
C05336	1	0	5.75808e-06	Selenomethionyl-tRNA(Met)
C01089	1	0	5.75775e-06	(R)-3-Hydroxybutanoate
C00120	3	1518	5.75682e-06	Biotin
C01185	3	5058.66	5.75675e-06	Nicotinate_D-ribonucleotide
C05921	2	0	5.75669e-06	Biotinyl-5'-AMP
C00831	1	0	5.75656e-06	Pantetheine
C04079	1	0	5.75656e-06	N-((R)-Pantothenoyl)-L-cysteine
C00133	4	5230.94	5.75516e-06	D-Alanine
C00158	2	0	5.75516e-06	Citrate
C00417	2	0	5.75516e-06	cis-Aconitate
C00357	5	4402	5.75483e-06	N-Acetyl-D-glucosamine_6-phosphate
C03232	1	0	5.75477e-06	3-Phosphonooxypyruvate
C00475	5	8752.77	5.75351e-06	Cytidine
C00299	4	6110.3	5.75351e-06	Uridine
C15532	1	0	5.75205e-06	N-Acetyl-L-citrulline
C00460	1	0	5.7498e-06	dUTP
C15813	4	1062.5	5.74795e-06	C15813
C15814	4	1062.5	5.74795e-06	C15814
C00329	1	0	5.74789e-06	D-Glucosamine
C01528	1	0	5.7469e-06	Hydrogen_selenide
C05684	1	0	5.7469e-06	Selenite
C18902	1	0	5.7469e-06	Methylselenic_acid
C00178	2	0	5.74452e-06	Thymine
C00214	2	0	5.74452e-06	Thymidine
C00380	2	0	5.74452e-06	Cytosine
C00886	1	0	5.74359e-06	L-Alanyl-tRNA
C04896	2	4537.18	5.74333e-06	5-(5-Phospho-D-ribosylaminoformimino)-1-(5-phosphoribosyl)-imidazole-4-carboxamide
C00148	6	8025	5.74313e-06	L-Proline
C00944	1	0	5.74254e-06	3-Dehydroquinate
C04462	4	830.693	5.74214e-06	N-Succinyl-2-L-amino-6-oxoheptanedioate
C01250	4	4077.99	5.74162e-06	N-Acetyl-L-glutamate_5-semialdehyde
C04421	2	0	5.74142e-06	N-Succinyl-LL-2,6-diaminoheptanedioate
C04133	3	5386.49	5.7405e-06	N-Acetyl-L-glutamate_5-phosphate
C00441	5	6111.51	5.73931e-06	L-Aspartate_4-semialdehyde
C00568	2	1444.16	5.73918e-06	4-Aminobenzoate
C11355	3	2834.16	5.73852e-06	4-Amino-4-deoxychorismate
C04640	2	4917.45	5.73753e-06	2-(Formamido)-N1-(5'-phosphoribosyl)acetamidine
C03402	1	0	5.73668e-06	L-Asparaginyl-tRNA(Asn)
C03479	1	0	5.73503e-06	Folinic_acid
C01300	3	14	5.73358e-06	2-Amino-4-hydroxy-6-hydroxymethyl-7,8-dihydropteridine
C04807	2	5	5.73339e-06	2-Amino-7,8-dihydro-4-hydroxy-6-(diphosphooxymethyl)pteridine
C00267	4	7153.6	5.73279e-06	alpha-D-Glucose
C00021	3	3446.4	5.7326e-06	S-Adenosyl-L-homocysteine
C00170	4	8254	5.73253e-06	5'-Methylthioadenosine
C03089	2	0	5.73148e-06	5-Methylthio-D-ribose
C04877	2	21521.7	5.73109e-06	UDP-N-acetylmuramoyl-L-alanyl-D-gamma-glutamyl-meso-2,6-diaminopimelate
C04702	2	12855.3	5.73082e-06	UDPMurAc(oyl-L-Ala-D-gamma-Glu-L-Lys-D-Ala-D-Ala)
C04882	2	12855.3	5.73082e-06	UDP-N-acetylmuramoyl-L-alanyl-D-glutamyl-6-carboxy-L-lysyl-D-alanyl-D-alanine
C04332	2	4211	5.73069e-06	6,7-Dimethyl-8-(D-ribityl)lumazine
C04732	2	3	5.73069e-06	5-Amino-6-(1-D-ribitylamino)uracil
C00860	2	3495	5.72997e-06	L-Histidinol
C01269	4	8646	5.7299e-06	5-O-(1-Carboxyvinyl)-3-phosphoshikimate
C01268	2	0	5.72971e-06	5-Amino-6-(5'-phosphoribosylamino)uracil
C04454	1	0	5.72971e-06	5-Amino-6-(5'-phospho-D-ribitylamino)uracil
C04752	2	31.4473	5.72925e-06	2-Methyl-4-amino-5-hydroxymethylpyrimidine_diphosphate
C01081	1	0	5.72833e-06	Thiamin_monophosphate
C04294	1	0	5.72767e-06	5-(2-Hydroxyethyl)-4-methylthiazole
C15810	2	0	5.72761e-06	C15810
C16698	2	0	5.72748e-06	N-Acetylmuramic_acid_6-phosphate
C05172	1	0	5.72492e-06	Selenophosphoric_acid
C06482	1	0	5.72492e-06	L-Selenocysteinyl-tRNA(Sec)
C16633	1	0	5.72459e-06	5-Fluorouridine
C16634	1	0	5.72459e-06	5-Fluorouridine_monophosphate
C00817	4	1	5.72433e-06	D-Altronate
C00988	1	0	5.72433e-06	2-Phosphoglycolate
C04751	2	1518	5.7238e-06	1-(5-Phospho-D-ribosyl)-5-amino-4-imidazolecarboxylate
C04122	2	4907	5.72276e-06	D-1-Aminopropan-2-ol_O-phosphate
C00680	5	4570	5.72066e-06	meso-2,6-Diaminoheptanedioate
C17556	2	8291.91	5.72014e-06	di-trans,poly-cis-Undecaprenyl_phosphate
C00181	2	1514	5.72001e-06	D-Xylose
C04851	2	1035	5.72001e-06	MurAc(oyl-L-Ala-D-gamma-Glu-L-Lys-D-Ala-D-Ala)-diphospho-undecaprenol
C05897	2	1035	5.72001e-06	Undecaprenyl-diphospho-N-acetylmuramoyl-L-alanyl-D-glutamyl-meso-2,6-diaminopimeloyl-D-alanyl-D-alanine
C00031	3	590.497	5.71942e-06	D-Glucose
C01228	1	0	5.71896e-06	Guanosine_3',5'-bis(diphosphate)
C11435	4	16604.1	5.71876e-06	4-(Cytidine_5'-diphospho)-2-C-methyl-D-erythritol
C06187	3	767.567	5.7183e-06	Arbutin_6-phosphate
C00208	3	0	5.7183e-06	Maltose
C00689	3	14.6667	5.71824e-06	alpha,alpha'-Trehalose_6-phosphate
C06188	2	9.36667	5.71824e-06	Salicin_6-phosphate
C02995	3	7.75	5.71824e-06	Maltose_6'-phosphate
C00993	2	3254.94	5.71811e-06	D-Alanyl-D-alanine
C06186	2	0	5.71811e-06	Arbutin
C01083	1	0	5.71804e-06	alpha,alpha-Trehalose
C01451	1	0	5.71804e-06	Salicin
C02713	1	0	5.71804e-06	N-Acetylmuramate
C00221	1	0	5.71778e-06	beta-D-Glucose
C16688	2	761	5.71772e-06	Sucrose_6-phosphate
C00089	2	0	5.71772e-06	Sucrose
C00492	1	0	5.71765e-06	Raffinose
C01613	1	0	5.71765e-06	Stachyose
C05402	1	0	5.71765e-06	Melibiose
C05404	1	0	5.71765e-06	D-Gal_alpha_1->6D-Gal_alpha_1->6D-Glucose
C00881	1	0	5.71732e-06	Deoxycytidine
C12739	1	0	5.71732e-06	5'-Deoxy-5-fluorouridine
C16635	1	0	5.71732e-06	5'-Deoxy-5-fluorocytidine
C00029	7	1641	5.7134e-06	UDP-glucose
C01050	3	6807	5.71301e-06	UDP-N-acetylmuramate
C00052	3	9	5.71295e-06	UDP-alpha-D-galactose
C00794	4	0	5.71295e-06	D-Sorbitol
C00446	1	0	5.71288e-06	alpha-D-Galactose_1-phosphate
C00718	5	37.6667	5.71269e-06	Amylose
C00369	3	1167.5	5.71256e-06	Starch
C00498	4	1197.5	5.71256e-06	ADP-glucose
C02741	2	0	5.71145e-06	Phosphoribosyl-AMP
C03451	1	0	5.70897e-06	(R)-S-Lactoylglutathione
C00989	1	0	5.70623e-06	4-Hydroxybutanoic_acid
C00663	2	184.003	5.70324e-06	beta-D-Glucose_1-phosphate
C02331	2	0	5.70207e-06	Vinylacetyl-CoA
C11062	1	0	5.70207e-06	4-Hydroxybutyryl-CoA
C04246	2	854.125	5.69745e-06	But-2-enoyl-[acyl-carrier_protein]
C05748	2	854.125	5.69745e-06	trans-Hex-2-enoyl-[acp]
C05751	2	854.125	5.69745e-06	trans-Oct-2-enoyl-[acp]
C05754	2	854.125	5.69745e-06	trans-Dec-2-enoyl-[acp]
C05758	2	854.125	5.69745e-06	trans-Dodec-2-enoyl-[acp]
C05760	2	854.125	5.69745e-06	trans-Tetradec-2-enoyl-[acp]
C05763	2	854.125	5.69745e-06	trans-Hexadec-2-enoyl-[acp]
C16221	2	854.125	5.69745e-06	(2E)-Octadecenoyl-[acp]
C00159	4	0	5.69732e-06	D-Mannose
C00392	2	0	5.69693e-06	Mannitol
C04088	1	0	5.69642e-06	Octadecanoyl-[acyl-carrier_protein]
C20374	1	0	5.69642e-06	Enoylglutaryl-[acp]_methyl_ester
C20378	1	0	5.69642e-06	Enoylpimeloyl-[acp]_methyl_ester
C00269	3	68	5.69473e-06	CDP-diacylglycerol
C00641	3	20	5.69434e-06	1,2-Diacyl-sn-glycerol
C01137	3	5873.5	5.69285e-06	S-Adenosylmethioninamine
C00003	3	1414	5.68741e-06	NAD+
C00857	2	705	5.68728e-06	Deamino-NAD+
C00455	1	0	5.68721e-06	Nicotinamide_D-ribonucleotide
C01909	2	0	5.68696e-06	Dethiobiotin
C05892	1	0	5.68676e-06	UDP-N-acetylmuramoyl-L-alanyl-gamma-D-glutamyl-L-lysine
C04260	2	0	5.6854e-06	O-D-Alanyl-poly(ribitol_phosphate)
C00140	1	0	5.68502e-06	N-Acetyl-D-glucosamine
C04257	1	0	5.68502e-06	N-Acetyl-D-mannosamine_6-phosphate
C03373	2	3531.45	5.67592e-06	Aminoimidazole_ribotide
C00763	3	2199	5.67398e-06	D-Proline
C03972	4	633.999	5.67398e-06	2,3,4,5-Tetrahydrodipicolinate
C01157	2	0	5.67373e-06	Hydroxyproline
C03912	2	0	5.67373e-06	(S)-1-Pyrroline-5-carboxylate
C04281	2	0	5.67373e-06	L-1-Pyrroline-3-hydroxy-5-carboxylate
C00012	1	0	5.6736e-06	Peptide
C02702	1	0	5.6736e-06	L-Prolyl-tRNA(Pro)
C20258	3	1953.51	5.6725e-06	(2S,4S)-4-Hydroxy-2,3,4,5-tetrahydrodipicolinate
C00263	4	1482	5.67012e-06	L-Homoserine
C01279	2	2137.45	5.66942e-06	4-Amino-5-hydroxymethyl-2-methylpyrimidine
C00134	4	4410	5.66563e-06	Putrescine
C00315	2	0	5.66511e-06	Spermidine
C00750	2	0	5.66511e-06	Spermine
C01672	1	0	5.66511e-06	Cadaverine
C16565	1	0	5.66511e-06	Aminopropylcadaverine
C00266	1	0	5.66434e-06	Glycolaldehyde
C04874	1	0	5.66434e-06	2-Amino-4-hydroxy-6-(D-erythro-1,2,3-trihydroxypropyl)-7,8-dihydropteridine
C04556	2	0	5.66255e-06	4-Amino-2-methyl-5-phosphomethylpyrimidine
C00255	2	2112	5.66191e-06	Riboflavin
C04631	3	5306	5.66152e-06	UDP-N-acetyl-3-(1-carboxyvinyl)-D-glucosamine
C03175	4	5780	5.6612e-06	Shikimate_3-phosphate
C00135	2	1404	5.66107e-06	L-Histidine
C00043	7	3848	5.66101e-06	UDP-N-acetyl-alpha-D-glucosamine
C01929	2	0	5.66094e-06	L-Histidinal
C06508	2	1414	5.65544e-06	Adenosyl_cobinamide
C06509	3	1414	5.65544e-06	Adenosyl_cobinamide_phosphate
C06507	3	14	5.65486e-06	Adenosyl_cobyrinate_hexaamide
C03194	1	0	5.65473e-06	(R)-1-Aminopropan-2-ol
C15667	1	0	5.65473e-06	5-Carboxyamino-1-(5-phospho-D-ribosyl)imidazole
C04574	2	8871.91	5.65345e-06	di-trans,poly-cis-Undecaprenyl_diphosphate
C11436	4	13814.4	5.65345e-06	2-Phospho-4-(cytidine_5'-diphospho)-2-C-methyl-D-erythritol
C00009	1	0	5.6523e-06	Orthophosphate
C00047	4	24	5.65218e-06	L-Lysine
C05893	1	0	5.65211e-06	Undecaprenyl-diphospho-N-acetylmuramoyl-(N-acetylglucosamine)-L-alanyl-gamma-D-glutamyl-L-lysyl-D-alanyl-D-alanine
C05898	1	0	5.65211e-06	Undecaprenyl-diphospho-N-acetylmuramoyl-(N-acetylglucosamine)-L-alanyl-D-glutamyl-meso-2,6-diaminopimeloyl-D-alanyl-D-alanine
C00666	3	1530	5.65192e-06	LL-2,6-Diaminoheptanedioate
C02352	1	0	5.65103e-06	1,4-beta-D-Xylan
C00760	3	30	5.64484e-06	Cellulose
C00167	1	0	5.64458e-06	UDP-glucuronate
C00344	1	0	5.62642e-06	Phosphatidylglycerol
C05980	1	0	5.62642e-06	Cardiolipin
C03892	1	0	5.62635e-06	Phosphatidylglycerophosphate
C04046	2	0	5.62597e-06	3-D-Glucosyl-1,2-diacylglycerol
C00006	1	0	5.61921e-06	NADP+
C00431	2	0	5.60617e-06	5-Aminopentanoate
C01118	2	0	5.60234e-06	O-Succinyl-L-homoserine
C00179	2	1516	5.59845e-06	Agmatine
C02714	1	0	5.59794e-06	N-Acetylputrescine
C11453	3	11081.1	5.59462e-06	2-C-Methyl-D-erythritol_2,4-cyclodiphosphate
C00016	2	0	5.59437e-06	FAD
C00061	2	0	5.59437e-06	FMN
C00493	4	2898	5.59387e-06	Shikimate
C00645	2	0	5.59375e-06	N-Acetyl-D-mannosamine
C01170	2	0	5.59362e-06	UDP-N-acetyl-D-mannosamine
C04501	2	0	5.5935e-06	N-Acetyl-alpha-D-glucosamine_1-phosphate
C06156	2	0	5.5935e-06	alpha-D-Glucosamine_1-phosphate
C02988	1	0	5.5935e-06	L-Histidyl-tRNA(His)
C06510	2	1420	5.58918e-06	Adenosine-GDP-cobinamide
C00448	4	10154.9	5.58825e-06	trans,trans-Farnesyl_diphosphate
C06506	2	0	5.58743e-06	Adenosyl_cobyrinate_a,c_diamide
C01142	1	0	5.58481e-06	(3S)-3,6-Diaminohexanoate
C01931	1	0	5.58481e-06	L-Lysyl-tRNA
C04390	1	0	5.58456e-06	N6-Acetyl-LL-2,6-diaminoheptanedioate
C00185	1	0	5.57765e-06	Cellobiose
C11811	2	10493.9	5.54622e-06	1-Hydroxy-2-methyl-2-butenyl_4-diphosphate
C00062	2	0	5.5326e-06	L-Arginine
C02637	2	0	5.52789e-06	3-Dehydroshikimate
C00270	1	0	5.52776e-06	N-Acetylneuraminate
C00129	3	4961.45	5.52593e-06	Isopentenyl_diphosphate
C00235	3	4961.45	5.52593e-06	Dimethylallyl_diphosphate
C05775	3	8	5.52398e-06	alpha-Ribazole
C00194	2	0	5.52385e-06	Cobamide_coenzyme
C00341	2	0	5.52331e-06	Geranyl_diphosphate
C00353	1	0	5.52331e-06	Geranylgeranyl_diphosphate
C04216	1	0	5.52239e-06	all-trans-Heptaprenyl_diphosphate
C02163	1	0	5.46804e-06	L-Arginyl-tRNA(Arg)
C04778	3	8	5.45986e-06	N1-(5-Phospho-alpha-D-ribosyl)-5,6-dimethylbenzimidazole
C00853	1	0	5.4595e-06	Cob(I)alamin
C03114	1	0	5.39697e-06	Dimethylbenzimidazole
C11542	2	110	7.02634e-07	Cobalt-precorrin_6
C16243	2	104	7.02631e-07	Cobalt-precorrin_5B
C11543	2	98	7.02631e-07	Cobalt-dihydro-precorrin_6
C16242	2	90	7.02624e-07	Cobalt-precorrin_5A
C06319	2	0	7.02623e-07	Precorrin_6Y
C06320	2	0	7.02623e-07	Precorrin_6X
C16244	2	80	7.02622e-07	Cobalt-precorrin_7
C06407	2	27	7.02611e-07	Precorrin_4
C11540	2	27	7.02611e-07	Cobalt-precorrin_4
C11545	2	54	7.02609e-07	Cobalt-precorrin_8
C06416	1	0	7.02608e-07	Precorrin_5
C06406	1	0	7.02592e-07	Precorrin_3B
C11539	1	0	7.02592e-07	Cobalt-precorrin_3
C05773	1	0	7.0259e-07	Cobyrinate
C06399	1	0	7.0259e-07	Hydrogenobyrinate
C06408	1	0	7.0259e-07	Precorrin_8X
C06033	2	0	6.98533e-07	Parapyruvate
C06035	2	0	6.98533e-07	4-Methylene-2-oxoglutarate
C13629	2	0	6.98533e-07	1,2-Bis(4-hydroxyphenyl)-2-propanol
C13632	2	0	6.98533e-07	4,4'-Dihydroxy-alpha-methylstilbene
C02411	1	0	6.98533e-07	Glutaconyl-1-CoA
C03058	1	0	6.98533e-07	2-Hydroxyglutaryl-CoA
C06714	1	0	6.98533e-07	3-Hydroxypimeloyl-CoA
C06723	1	0	6.98533e-07	6-Carboxyhex-2-enoyl-CoA
C11929	1	0	6.98533e-07	Perillyl-CoA
C11934	1	0	6.98533e-07	2-Hydroxy-4-isopropenylcyclohexane-1-carboxyl-CoA
C14086	1	0	6.98533e-07	2-Hydroxy-3-methylbenzalpyruvate
C14087	1	0	6.98533e-07	3-Methylsalicylaldehyde
C14095	1	0	6.98533e-07	2-Hydroxy-3-carboxybenzalpyruvate
C14096	1	0	6.98533e-07	3-Formylsalicylic_acid
C14107	1	0	6.98533e-07	2-Hydroxy-4-hydroxymethylbenzalpyruvate
C14108	1	0	6.98533e-07	4-Hydroxymethylsalicylaldehyde
C20422	5	30	6.95608e-07	alpha-D-Ribose_1-methylphosphonate_5-triphosphate
C20423	2	28	6.95607e-07	alpha-D-Ribose_1-methylphosphonate_5-phosphate
C20440	2	18	6.95602e-07	alpha-D-Ribose_1,2-cyclic_phosphate_5-phosphate
C20396	4	0	6.95602e-07	Methylphosphonate
C01151	1	0	6.95593e-07	D-Ribose_1,5-bisphosphate
C00534	2	0	6.92712e-07	Pyridoxamine
C00647	2	0	6.92712e-07	Pyridoxamine_phosphate
C00018	1	0	6.92712e-07	Pyridoxal_phosphate
C00250	1	0	6.92712e-07	Pyridoxal
C00314	1	0	6.92712e-07	Pyridoxine
C00429	1	0	6.92712e-07	5,6-Dihydrouracil
C00627	1	0	6.92712e-07	Pyridoxine_phosphate
C00906	1	0	6.92712e-07	5,6-Dihydrothymine
C02642	1	0	6.92712e-07	3-Ureidopropionate
C05100	1	0	6.92712e-07	3-Ureidoisobutyrate
C16630	1	0	6.92712e-07	5,6-Dihydro-5-fluorouracil
C16631	1	0	6.92712e-07	alpha-Fluoro-beta-ureidopropionic_acid
C03752	4	0	6.92137e-07	2-Amino-2-deoxy-D-gluconate
C20589	4	0	6.92137e-07	D-Glucosaminate-6-phosphate
C05778	3	6	6.92136e-07	Sirohydrochlorin
C00748	2	0	6.92134e-07	Siroheme
C02463	1	0	6.92134e-07	Precorrin_2
C11538	1	0	6.92133e-07	Cobalt-sirohydrochlorin
C01697	3	0	6.91561e-07	Galactitol
C06311	3	0	6.91561e-07	Galactitol_1-phosphate
C00479	1	0	6.9156e-07	Propanal
C00969	1	0	6.9156e-07	3-Hydroxypropanal
C02457	1	0	6.9156e-07	Propane-1,3-diol
C05807	1	0	6.9156e-07	2-Polyprenylphenol
C05810	1	0	6.9156e-07	2-Octaprenylphenol
C05811	1	0	6.9156e-07	2-Octaprenyl-6-hydroxyphenol
C05979	1	0	6.9156e-07	Propane-1-ol
C17551	1	0	6.9156e-07	2-Polyprenyl-6-hydroxyphenol
C00072	2	0	6.90985e-07	Ascorbate
C16186	2	0	6.90985e-07	L-Ascorbate_6-phosphate
C16238	2	0	6.90985e-07	Lipoyl-AMP
C00725	1	0	6.90985e-07	Lipoate
C16237	1	0	6.90985e-07	Protein_N6-(lipoyl)lysine
C00096	2	0	6.90411e-07	GDP-mannose
C00636	2	0	6.90411e-07	D-Mannose_1-phosphate
C00078	1	0	6.90411e-07	L-Tryptophan
C00080	1	0	6.90411e-07	H+
C00123	1	0	6.90411e-07	L-Leucine
C00183	1	0	6.90411e-07	L-Valine
C00282	1	0	6.90411e-07	Hydrogen
C00407	1	0	6.90411e-07	L-Isoleucine
C00424	1	0	6.90411e-07	(S)-Lactaldehyde
C00499	1	0	6.90411e-07	Allantoate
C00931	1	0	6.90411e-07	Porphobilinogen
C01024	1	0	6.90411e-07	Hydroxymethylbilane
C01079	1	0	6.90411e-07	Protoporphyrinogen_IX
C01099	1	0	6.90411e-07	L-Fuculose_1-phosphate
C02047	1	0	6.90411e-07	L-Leucyl-tRNA
C02091	1	0	6.90411e-07	(S)-Ureidoglycine
C02554	1	0	6.90411e-07	L-Valyl-tRNA(Val)
C03127	1	0	6.90411e-07	L-Isoleucyl-tRNA(Ile)
C03263	1	0	6.90411e-07	Coproporphyrinogen_III
C03512	1	0	6.90411e-07	L-Tryptophanyl-tRNA(Trp)
C14818	1	0	6.90411e-07	Fe2+
C14819	1	0	6.90411e-07	Fe3+
