# Supplementary material for: Clostridium difficile Colonizes Alternative Nutrient Niches during Infection across Distinct Murine Gut Microbiomes
Source: mSystems. 2017 Jul 25;2(4):e00063-17. doi: 10.1128/mSystems.00063-17 (PMC5527303; doi:10.1128/mSystems.00063-17)
Supplement: TABLE S4 [file sys004172122st9.xlsx]

## Sheet: Streptomycin
Compound_code	Metabolite_name	Metabolite_score	p_value
C00630	2-Methylpropanoyl-CoA	8.928	<0.01
C01412	Butanal	8.622	<0.01
C00140	N-Acetyl-D-glucosamine	8.248	<0.01
C14145	(3S)-3-Hydroxyadipyl-CoA	8.243	<0.01
C03561	(R)-3-Hydroxybutanoyl-CoA	7.931	<0.01
C00469	Ethanol	7.644	<0.01
C00226	Primary_alcohol	7.644	<0.01
C02909	(2-Naphthyl)methanol	7.644	<0.01
C14089	1-Hydroxymethylnaphthalene	7.644	<0.01
C05684	Selenite	7.468	<0.01
C18902	Methylselenic_acid	7.468	<0.01
C12214	Aminofructose_6-phosphate	7.435	<0.01
C00343	Thioredoxin_disulfide	7.392	<0.01
C00256	(R)-Lactate	7.295	<0.01
C16396	2,4-Diamino-6-nitrotoluene	7.238	<0.01
C00011	CO2	6.841	<0.01
C00506	L-Cysteate	6.762	<0.05
C00085	D-Fructose_6-phosphate	6.57	<0.01
C05378	beta-D-Fructose_1,6-bisphosphate	6.477	<0.01
C00689	alpha,alpha'-Trehalose_6-phosphate	6.43	<0.01
C00148	L-Proline	6.411	<0.01
C00794	D-Sorbitol	6.329	<0.01
C11062	4-Hydroxybutyryl-CoA	6.322	<0.05
C01217	5,6,7,8-Tetrahydromethanopterin	6.19	<0.01
C01697	Galactitol	6.157	<0.01
C00084	Acetaldehyde	6.101	<0.01
C01144	(S)-3-Hydroxybutanoyl-CoA	6.087	<0.01
C00058	Formate	6.05	<0.01
C01094	D-Fructose_1-phosphate	5.946	<0.05
C01419	Cys-Gly	5.714	<0.01
C05729	R-S-Cysteinylglycine	5.714	<0.01
C00160	Glycolate	5.629	<0.01
C00369	Starch	5.492	<0.01
C00159	D-Mannose	5.358	<0.01
C00163	Propanoate	5.322	<0.01
C00075	UTP	5.267	<0.01
C00063	CTP	5.162	<0.01
C09814	Benzonitrile	5.087	<0.01
C02938	3-Indoleacetonitrile	5.087	<0.01
C05714	alpha-Aminopropiononitrile	5.087	<0.01
C05715	gamma-Amino-gamma-cyanobutanoate	5.087	<0.01
C16074	Phenylacetonitrile	5.087	<0.01
C00726	Nitrile	5.087	<0.01
C00270	N-Acetylneuraminate	5.044	<0.01
C00012	Peptide	5	<0.01
C00188	L-Threonine	4.883	<0.01
C15973	Enzyme_N6-(dihydrolipoyl)lysine	4.851	<0.01
C00407	L-Isoleucine	4.807	<0.01
C00091	Succinyl-CoA	4.802	<0.01
C00441	L-Aspartate_4-semialdehyde	4.796	<0.01
C04390	N6-Acetyl-LL-2,6-diaminoheptanedioate	4.644	<0.01
C00152	L-Asparagine	4.627	<0.01
C00392	Mannitol	4.615	<0.01
C02962	D-Allose_6-phosphate	4.585	<0.01
C05897	Undecaprenyl-diphospho-N-acetylmuramoyl-L-alanyl-D-glutamyl-meso-2,6-diaminopimeloyl-D-alanyl-D-alanine	4.585	<0.01
C04851	MurAc(oyl-L-Ala-D-gamma-Glu-L-Lys-D-Ala-D-Ala)-diphospho-undecaprenol	4.585	<0.01
C00668	alpha-D-Glucose_6-phosphate	4.528	<0.01
C15811	[Enzyme]-cysteine	4.459	<0.01
C00620	alpha-D-Ribose_1-phosphate	4.322	<0.01
C06188	Salicin_6-phosphate	4.248	<0.01
C00101	Tetrahydrofolate	4.231	<0.05
C02876	Propanoyl_phosphate	4.17	<0.01
C03451	(R)-S-Lactoylglutathione	4.17	<0.01
C00080	H+	4.17	<0.01
C04646	6-Thioinosine-5'-monophosphate	4.17	<0.01
C00288	HCO3-	4.129	<0.01
C05984	2-Hydroxybutanoic_acid	4.087	<0.01
C04751	1-(5-Phospho-D-ribosyl)-5-amino-4-imidazolecarboxylate	4.087	<0.01
C00166	Phenylpyruvate	4.048	<0.01
C05841	Nicotinate_D-ribonucleoside	4	<0.01
C00330	Deoxyguanosine	4	<0.01
C00183	L-Valine	4	<0.01
C01127	4-Hydroxy-2-oxoglutarate	4	<0.01
C00123	L-Leucine	4	<0.01
C00036	Oxaloacetate	3.981	<0.01
C01172	beta-D-Glucose_6-phosphate	3.915	<0.05
C00002	ATP	3.914	<0.01
C20375	Glutaryl-[acp]_methyl_ester	3.907	<0.01
C19673	Malonyl-[acp]_methyl_ester	3.907	<0.01
C00301	ADP-ribose	3.907	<0.01
C00097	L-Cysteine	3.865	<0.01
C00334	4-Aminobutanoate	3.833	<0.01
C00499	Allantoate	3.807	<0.01
C00725	Lipoate	3.807	<0.01
C00877	Crotonoyl-CoA	3.804	<0.01
C06723	6-Carboxyhex-2-enoyl-CoA	3.7	<0.01
C14095	2-Hydroxy-3-carboxybenzalpyruvate	3.7	<0.01
C00072	Ascorbate	3.7	<0.01
C11929	Perillyl-CoA	3.7	<0.01
C14107	2-Hydroxy-4-hydroxymethylbenzalpyruvate	3.7	<0.01
C14086	2-Hydroxy-3-methylbenzalpyruvate	3.7	<0.01
C03058	2-Hydroxyglutaryl-CoA	3.7	<0.01
C03114	Dimethylbenzimidazole	3.7	<0.01
C01185	Nicotinate_D-ribonucleotide	3.644	<0.01
C01762	Xanthosine	3.644	<0.01
C00672	2-Deoxy-D-ribose_1-phosphate	3.585	<0.01
C04257	N-Acetyl-D-mannosamine_6-phosphate	3.585	<0.01
C00387	Guanosine	3.503	<0.01
C01050	UDP-N-acetylmuramate	3.478	<0.01
C04376	5'-Phosphoribosyl-N-formylglycinamide	3.459	<0.01
C00344	Phosphatidylglycerol	3.459	<0.01
C06187	Arbutin_6-phosphate	3.392	<0.01
C00881	Deoxycytidine	3.322	<0.01
C00361	dGDP	3.322	<0.01
C00455	Nicotinamide_D-ribonucleotide	3.322	<0.01
C16633	5-Fluorouridine	3.322	<0.01
C16635	5'-Deoxy-5-fluorocytidine	3.322	<0.01
C00040	Acyl-CoA	3.301	<0.01
C05512	Deoxyinosine	3.222	<0.01
C00294	Inosine	3.222	<0.01
C05752	Octanoyl-[acp]	3.17	<0.01
C00041	L-Alanine	3.17	<0.01
C05223	Dodecanoyl-[acyl-carrier_protein]	3.17	<0.01
C05764	Hexadecanoyl-[acp]	3.17	<0.01
C05761	Tetradecanoyl-[acp]	3.17	<0.01
C03263	Coproporphyrinogen_III	3.17	<0.01
C05755	Decanoyl-[acp]	3.17	<0.01
C05749	Hexanoyl-[acp]	3.17	<0.01
C05745	Butyryl-[acp]	3.17	<0.01
C03150	Nicotinamide-beta-riboside	3.17	<0.01
C00093	sn-Glycerol_3-phosphate	3.127	<0.01
C00337	(S)-Dihydroorotate	3.115	<0.01
C06250	Holo-[carboxylase]	3	<0.01
C03479	Folinic_acid	3	<0.01
C03492	D-4'-Phosphopantothenate	3	<0.01
C04442	2-Dehydro-3-deoxy-6-phospho-D-gluconate	2.907	<0.01
C01097	D-Tagatose_6-phosphate	2.888	<0.01
C00047	L-Lysine	2.874	<0.01
C04874	2-Amino-4-hydroxy-6-(D-erythro-1,2,3-trihydroxypropyl)-7,8-dihydropteridine	2.807	<0.01
C16216	3-Oxostearoyl-CoA	2.807	<0.01
C00135	L-Histidine	2.807	<0.01
C00568	4-Aminobenzoate	2.807	<0.01
C04079	N-((R)-Pantothenoyl)-L-cysteine	2.807	<0.01
C06508	Adenosyl_cobinamide	2.807	<0.01
C00831	Pantetheine	2.807	<0.01
C00212	Adenosine	2.737	<0.01
C00064	L-Glutamine	2.716	<0.01
C01209	Malonyl-[acyl-carrier_protein]	2.71	<0.01
C00262	Hypoxanthine	2.663	<0.01
C16595	4-Hydroxy-5-phenyltetrahydro-1,3-oxazin-2-one	2.585	<0.01
C02291	L-Cystathionine	2.585	<0.01
C07645	Aldophosphamide	2.585	<0.01
C00217	D-Glutamate	2.585	<0.01
C03688	Apo-[acyl-carrier-protein]	2.585	<0.01
C00491	L-Cystine	2.585	<0.01
C06899	Chloral_hydrate	2.585	<0.01
C00473	Retinol	2.585	<0.01
C05699	L-Selenocystathionine	2.585	<0.01
C00969	3-Hydroxypropanal	2.585	<0.01
C16586	2-Phenyl-1,3-propanediol_monocarbamate	2.585	<0.01
C00479	Propanal	2.585	<0.01
C00221	beta-D-Glucose	2.322	<0.01
C05670	3-Aminopropiononitrile	2.322	<0.01
C02320	R-S-Glutathione	2.322	<0.01
C02512	3-Cyano-L-alanine	2.322	<0.01
C00255	Riboflavin	2.322	<0.01
C00078	L-Tryptophan	2.322	<0.01
C00245	Taurine	2.322	<0.01
C05682	Phosphonoacetate	2.322	<0.01
C00151	L-Amino_acid	2.322	<0.01
C00446	alpha-D-Galactose_1-phosphate	2.322	<0.01
C02166	Leukotriene_C4	2.322	<0.01
C05892	UDP-N-acetylmuramoyl-L-alanyl-gamma-D-glutamyl-L-lysine	2.322	<0.01
C15532	N-Acetyl-L-citrulline	2.322	<0.01
C00051	Glutathione	2.322	<0.01
C00073	L-Methionine	2.263	<0.01
C00459	dTTP	2.237	<0.01
C00655	Xanthosine_5'-phosphate	2.215	<0.01
C04633	(3R)-3-Hydroxypalmitoyl-[acyl-carrier_protein]	2.17	<0.05
C04619	(3R)-3-Hydroxydecanoyl-[acyl-carrier_protein]	2.17	<0.05
C04620	(3R)-3-Hydroxyoctanoyl-[acyl-carrier_protein]	2.17	<0.05
C16614	6-Methylmercaptopurine	2	<0.01
C00314	Pyridoxine	2	<0.01
C07648	Thioguanine	2	<0.01
C00250	Pyridoxal	2	<0.01
C00705	dCDP	2	<0.01
C00988	2-Phosphoglycolate	2	<0.01
C02380	6-Mercaptopurine	2	<0.01
C03939	Acetyl-[acyl-carrier_protein]	1.948	<0.01
C00448	trans,trans-Farnesyl_diphosphate	1.907	<0.01
C03794	N6-(1,2-Dicarboxyethyl)-AMP	1.737	<0.01
C00134	Putrescine	1.737	<0.01
C00065	L-Serine	1.623	<0.01
C01451	Salicin	1.585	<0.01
C15667	5-Carboxyamino-1-(5-phospho-D-ribosyl)imidazole	1.585	<0.01
C00864	Pantothenate	1.585	<0.01
C00460	dUTP	1.585	<0.01
C01083	alpha,alpha-Trehalose	1.585	<0.01
C01089	(R)-3-Hydroxybutanoate	1.585	<0.01
C00208	Maltose	1.585	<0.01
C03194	(R)-1-Aminopropan-2-ol	1.585	<0.01
C06408	Precorrin_8X	1.585	<0.01
C01096	Sorbitol_6-phosphate	1.585	<0.01
C00062	L-Arginine	1.585	<0.01
C00931	Porphobilinogen	1.585	<0.01
C02713	N-Acetylmuramate	1.585	<0.01
C06055	O-Phospho-4-hydroxy-L-threonine	1.585	<0.01
C03539	S-Ribosyl-L-homocysteine	1.585	<0.01
C00189	Ethanolamine	1.415	<0.01
C00267	alpha-D-Glucose	1.341	<0.01
C00437	N-Acetylornithine	1.322	<0.01
C06186	Arbutin	1.322	<0.01
C01300	2-Amino-4-hydroxy-6-hydroxymethyl-7,8-dihydropteridine	1.322	<0.01
C00365	dUMP	1.273	<0.01
C00077	L-Ornithine	1.242	<0.01
C01233	sn-Glycero-3-phosphoethanolamine	1	<0.01
C00906	5,6-Dihydrothymine	1	<0.01
C11539	Cobalt-precorrin_3	1	<0.01
C00429	5,6-Dihydrouracil	1	<0.01
C00882	Dephospho-CoA	1	<0.01
C02352	1,4-beta-D-Xylan	1	<0.01
C16630	5,6-Dihydro-5-fluorouracil	1	<0.01
C00670	sn-Glycero-3-phosphocholine	1	<0.01
C01077	O-Acetyl-L-homoserine	1	<0.01
C12147	L-Threonine_O-3-phosphate	1	<0.01
C06406	Precorrin_3B	1	<0.01
C00979	O-Acetyl-L-serine	1	<0.01
C16272	3-Hydroxy-5-oxohexanoate	1	<0.01
C01801	Deoxyribose	1	<0.01
C00121	D-Ribose	1	<0.01
C03752	2-Amino-2-deoxy-D-gluconate	0.807	<0.01
C02995	Maltose_6'-phosphate	0.585	<0.01
C11435	4-(Cytidine_5'-diphospho)-2-C-methyl-D-erythritol	0.415	<0.01
C01346	dUDP	0.415	<0.01
C01179	3-(4-Hydroxyphenyl)pyruvate	0.297	<0.05
C00031	D-Glucose	0.263	<0.01
C00966	2-Dehydropantoate	0.263	<0.01
C00251	Chorismate	0.222	<0.01
C00052	UDP-alpha-D-galactose	0.193	<0.05
C00416	Phosphatidate	0.115	<0.01
C00105	UMP	0.058	<0.01
C16242	Cobalt-precorrin_5A	0	<0.05
C16243	Cobalt-precorrin_5B	0	<0.01
C00944	3-Dehydroquinate	0	<0.01
C04332	6,7-Dimethyl-8-(D-ribityl)lumazine	0	<0.01
C00826	L-Arogenate	0	<0.01
C01181	4-Trimethylammoniobutanoate	0	<0.01
C15815	C15815	0	<0.01
C16688	Sucrose_6-phosphate	0	<0.01
C02504	alpha-Isopropylmalate	0	<0.01
C00229	Acyl-carrier_protein	0	<0.01
C16244	Cobalt-precorrin_7	0	<0.01
C06507	Adenosyl_cobyrinate_hexaamide	0	<0.05
C02612	(R)-2-Methylmalate	0	<0.01
C00310	D-Xylulose	0	<0.05
C00760	Cellulose	0	<0.01
C00094	Sulfite	0	<0.01
C00433	2,5-Dioxopentanoate	0	<0.01
C04732	5-Amino-6-(1-D-ribitylamino)uracil	0	<0.01
C05172	Selenophosphoric_acid	0	<0.01
C11948	2,6-Dimethyl-5-methylene-3-oxo-heptanoyl-CoA	0	<0.01
C11949	3-Isopropylbut-3-enoyl-CoA	0	<0.01
C07118	Benzoyl_acetyl-CoA	0	<0.01
C00162	Fatty_acid	0	<0.01
C20396	Methylphosphonate	0	<0.01
C04272	(R)-2,3-Dihydroxy-3-methylbutanoate	0	<0.01
C01149	4-Trimethylammoniobutanal	0	<0.01
C02463	Precorrin_2	0	<0.01
C00269	CDP-diacylglycerol	0	<0.01
C00283	Hydrogen_sulfide	0	<0.01
C04691	2-Dehydro-3-deoxy-D-arabino-heptonate_7-phosphate	0	<0.01
C05635	5-Hydroxyindoleacetate	0	<0.01
C05634	5-Hydroxyindoleacetaldehyde	0	<0.01
C00149	(S)-Malate	0	<0.01
C06482	L-Selenocysteinyl-tRNA(Sec)	0	<0.01
C04236	(2S)-2-Isopropyl-3-oxosuccinate	0	<0.01
C01101	L-Ribulose_5-phosphate	0	<0.01
C05125	2-(alpha-Hydroxyethyl)thiamine_diphosphate	0	<0.01
C06002	(S)-Methylmalonate_semialdehyde	0	<0.01
C06007	(R)-2,3-Dihydroxy-3-methylpentanoate	0	<0.01
C06006	(S)-2-Aceto-2-hydroxybutanoate	0	<0.01
C16565	Aminopropylcadaverine	0	<0.01
C00818	D-Glucarate	0	<0.01
C00424	(S)-Lactaldehyde	0	<0.01
C01672	Cadaverine	0	<0.01
C00037	Glycine	0	<0.01
C15809	Iminoglycine	0	<0.01
C05338	4-Hydroxyphenylacetyl-CoA	0	<0.01
C05335	L-Selenomethionine	0	<0.01
C01081	Thiamin_monophosphate	0	<0.01
C00492	Raffinose	0	<0.01
C00493	Shikimate	0	<0.01
C00555	4-Aminobutyraldehyde	0	<0.01
C00079	L-Phenylalanine	0	<0.01
C03175	Shikimate_3-phosphate	0	<0.01
C00089	Sucrose	0	<0.01
C01251	(R)-2-Hydroxybutane-1,2,4-tricarboxylate	0	<0.01
C01250	N-Acetyl-L-glutamate_5-semialdehyde	0	<0.05
C05936	N4-Acetylaminobutanal	0	<0.01
C15556	L-3,4-Dihydroxybutan-2-one_4-phosphate	0	<0.01
C02670	D-Glucuronolactone	0	<0.01
C00179	Agmatine	0	<0.01
C00857	Deamino-NAD+	0	<0.01
C00853	Cob(I)alamin	0	<0.01
C04411	(2R,3S)-3-Isopropylmalate	0	<0.01
C00681	1-Acyl-sn-glycerol_3-phosphate	0	<0.01
C00680	meso-2,6-Diaminoheptanedioate	0	<0.01
C00512	S-Benzoate_coenzyme_A	0	<0.01
C04294	5-(2-Hydroxyethyl)-4-methylthiazole	0	<0.01
C16618	6-Thioxanthine_5'-monophosphate	0	<0.01
C04122	D-1-Aminopropan-2-ol_O-phosphate	0	<0.01
C00637	Indole-3-acetaldehyde	0	<0.01
C05985	2-Propynal	0	<0.01
C00021	S-Adenosyl-L-homocysteine	0	<0.01
C00141	3-Methyl-2-oxobutanoic_acid	0	<0.01
C00147	Adenine	0	<0.01
C05807	2-Polyprenylphenol	0	<0.01
C02739	1-(5-Phospho-D-ribosyl)-ATP	0	<0.01
C01137	S-Adenosylmethioninamine	0	<0.01
C00329	D-Glucosamine	0	<0.01
C00804	Propynoate	0	<0.01
C11545	Cobalt-precorrin_8	0	<0.01
C11542	Cobalt-precorrin_6	0	<0.01
C11543	Cobalt-dihydro-precorrin_6	0	<0.01
C04916	N-(5'-Phospho-D-1'-ribulosylformimino)-5-amino-1-(5''-phospho-D-ribosyl)-4-imidazolecarboxamide	0	<0.01
C02170	Methylmalonate	0	<0.01
C01099	L-Fuculose_1-phosphate	0	<0.01
C04675	3-Hydroxy-3-(4-methylpent-3-en-1-yl)glutaryl-CoA	0	<0.01
C00663	beta-D-Glucose_1-phosphate	0	<0.01
C11924	Perillic_acid	0	<0.01
C05811	2-Octaprenyl-6-hydroxyphenol	0	<0.01
C05810	2-Octaprenylphenol	0	<0.01
C00185	Cellobiose	0	<0.01
C00181	D-Xylose	0	<0.01
C04216	all-trans-Heptaprenyl_diphosphate	0	<0.01
C02946	4-Acetamidobutanoate	0	<0.01
C06715	3-Oxopimeloyl-CoA	0	<0.01
C16466	7-Methyl-3-oxo-6-octenoyl-CoA	0	<0.01
C00254	Prephenate	0	<0.01
C04327	4-Methyl-5-(2-phosphoethyl)-thiazole	0	<0.01
C00526	Deoxyuridine	0	<0.01
C00527	Glutaryl-CoA	0	<0.01
C11453	2-C-Methyl-D-erythritol_2,4-cyclodiphosphate	0	<0.01
C00068	Thiamin_diphosphate	0	<0.01
C03722	Quinolinate	0	<0.01
C05402	Melibiose	0	<0.01
C05404	D-Gal_alpha_1->6D-Gal_alpha_1->6D-Glucose	0	<0.01
C04039	2,3-Dihydroxy-3-methylbutanoate	0	<0.01
C01228	Guanosine_3',5'-bis(diphosphate)	0	<0.01
C00233	4-Methyl-2-oxopentanoate	0	<0.01
C01613	Stachyose	0	<0.01
C00155	L-Homocysteine	0	<0.01
C02835	Imidazole-4-acetate	0	<0.01
C02336	beta-D-Fructose	0	<0.01
C17551	2-Polyprenyl-6-hydroxyphenol	0	<0.01
C17556	di-trans,poly-cis-Undecaprenyl_phosphate	0	<0.01
C05665	3-Aminopropanal	0	<0.01
C16273	3-Hydroxy-5-oxohexanoyl-CoA	0	<0.01
C00409	Methanethiol	0	<0.01
C06032	D-erythro-3-Methylmalate	0	<0.01
C02576	Perillyl_aldehyde	0	<0.01
C03974	2-Acyl-sn-glycerol_3-phosphate	0	<0.01
C01304	2,5-Diamino-6-(5-phospho-D-ribosylamino)pyrimidin-4(3H)-one	0	<0.01
C00900	2-Acetolactate	0	<0.01
C01267	3-(Imidazol-4-yl)-2-oxopropyl_phosphate	0	<0.01
C00352	D-Glucosamine_6-phosphate	0	<0.01
C04666	D-erythro-1-(Imidazol-4-yl)glycerol_3-phosphate	0	<0.01
C01269	5-O-(1-Carboxyvinyl)-3-phosphoshikimate	0	<0.01
C05596	p-Hydroxyphenylacetylglycine	0	<0.01
C01279	4-Amino-5-hydroxymethyl-2-methylpyrimidine	0	<0.01
C00192	Hydroxylamine	0	<0.01
C05130	Imidazole-4-acetaldehyde	0	<0.01
C04807	2-Amino-7,8-dihydro-4-hydroxy-6-(diphosphooxymethyl)pteridine	0	<0.01
C20423	alpha-D-Ribose_1-methylphosphonate_5-phosphate	0	<0.01
C20422	alpha-D-Ribose_1-methylphosphonate_5-triphosphate	0	<0.01
C06010	(S)-2-Acetolactate	0	<0.01
C00106	Uracil	-0.17	<0.01
C00099	beta-Alanine	-0.222	<0.01
C00197	3-Phospho-D-glycerate	-0.303	<0.01
C00122	Fumarate	-0.348	<0.01
C00445	5,10-Methenyltetrahydrofolate	-0.415	<0.01
C16698	N-Acetylmuramic_acid_6-phosphate	-0.585	<0.01
C11355	4-Amino-4-deoxychorismate	-0.585	<0.01
C05698	Selenohomocysteine	-0.585	<0.01
C00164	Acetoacetate	-0.7	<0.01
C00003	NAD+	-0.737	<0.01
C16255	[Dihydrolipoyllysine-residue_acetyltransferase]_S-acetyldihydrolipoyllysine	-0.737	<0.01
C20589	D-Glucosaminate-6-phosphate	-0.807	<0.01
C05775	alpha-Ribazole	-1	<0.01
C00860	L-Histidinol	-1	<0.01
C01146	2-Hydroxy-3-oxopropanoate	-1	<0.01
C02642	3-Ureidopropionate	-1	<0.01
C01103	Orotidine_5'-phosphate	-1	<0.01
C04454	5-Amino-6-(5'-phospho-D-ribitylamino)uracil	-1	<0.01
C04896	5-(5-Phospho-D-ribosylaminoformimino)-1-(5-phosphoribosyl)-imidazole-4-carboxamide	-1	<0.01
C16631	alpha-Fluoro-beta-ureidopropionic_acid	-1	<0.01
C00114	Choline	-1	<0.01
C05100	3-Ureidoisobutyrate	-1	<0.01
C00641	1,2-Diacyl-sn-glycerol	-1.263	<0.01
C00043	UDP-N-acetyl-alpha-D-glucosamine	-1.322	<0.01
C04419	Carboxybiotin-carboxyl-carrier_protein	-1.322	<0.01
C05744	Acetoacetyl-[acp]	-1.392	<0.01
C04778	N1-(5-Phospho-alpha-D-ribosyl)-5,6-dimethylbenzimidazole	-1.415	<0.01
C05773	Cobyrinate	-1.585	<0.01
C03232	3-Phosphonooxypyruvate	-1.585	<0.01
C11538	Cobalt-sirohydrochlorin	-1.585	<0.01
C06399	Hydrogenobyrinate	-1.585	<0.01
C00671	(S)-3-Methyl-2-oxopentanoic_acid	-1.585	<0.01
C00363	dTDP	-1.585	<0.01
C01024	Hydroxymethylbilane	-1.585	<0.01
C06056	4-Hydroxy-L-threonine	-1.585	<0.01
C00353	Geranylgeranyl_diphosphate	-1.585	<0.01
C00130	IMP	-1.644	<0.05
C00204	2-Dehydro-3-deoxy-D-gluconate	-1.737	<0.01
C00129	Isopentenyl_diphosphate	-1.907	<0.01
C16615	6-Methylthiopurine_5'-monophosphate_ribonucleotide	-2	<0.01
C00167	UDP-glucuronate	-2	<0.01
C06510	Adenosine-GDP-cobinamide	-2	<0.01
C03892	Phosphatidylglycerophosphate	-2	<0.01
C06416	Precorrin_5	-2	<0.01
C18239	Precursor_Z	-2	<0.01
C03838	5'-Phosphoribosylglycinamide	-2	<0.01
C00627	Pyridoxine_phosphate	-2	<0.01
C00235	Dimethylallyl_diphosphate	-2	<0.01
C00018	Pyridoxal_phosphate	-2	<0.01
C03028	Thiamin_triphosphate	-2	<0.01
C00103	D-Glucose_1-phosphate	-2.026	<0.01
C04631	UDP-N-acetyl-3-(1-carboxyvinyl)-D-glucosamine	-2.1	<0.01
C00194	Cobamide_coenzyme	-2.115	<0.01
C02218	Dehydroalanine	-2.322	<0.01
C05844	5-L-Glutamyl-taurine	-2.322	<0.01
C04260	O-D-Alanyl-poly(ribitol_phosphate)	-2.322	<0.01
C04823	1-(5'-Phosphoribosyl)-5-amino-4-(N-succinocarboxamide)-imidazole	-2.322	<0.01
C03740	(5-L-Glutamyl)-L-amino_acid	-2.322	<0.01
C03512	L-Tryptophanyl-tRNA(Trp)	-2.322	<0.01
C05951	Leukotriene_D4	-2.322	<0.01
C05711	gamma-Glutamyl-beta-cyanoalanine	-2.322	<0.01
C03373	Aminoimidazole_ribotide	-2.322	<0.01
C06114	gamma-Glutamyl-beta-aminopropiononitrile	-2.322	<0.01
C00144	GMP	-2.379	<0.01
C00169	Carbamoyl_phosphate	-2.392	<0.01
C01212	UDP-N-acetylmuramoyl-L-alanine	-2.392	<0.01
C00048	Glyoxylate	-2.433	<0.01
C00385	Xanthine	-2.522	<0.01
C00082	L-Tyrosine	-2.524	<0.01
C00364	dTMP	-2.585	<0.01
C02987	L-Glutamyl-tRNA(Glu)	-2.585	<0.01
C03406	N-(L-Arginino)succinate	-2.585	<0.01
C01962	Thiocysteine	-2.585	<0.01
C16596	5-Phenyl-1,3-oxazinane-2,4-dione	-2.585	<0.01
C00376	Retinal	-2.585	<0.01
C07490	Trichloroethanol	-2.585	<0.01
C00415	Dihydrofolate	-2.585	<0.01
C16587	3-Carbamoyl-2-phenylpropionaldehyde	-2.585	<0.01
C16551	Alcophosphamide	-2.585	<0.01
C00054	Adenosine_3',5'-bisphosphate	-2.585	<0.01
C03294	N-Formylmethionyl-tRNA	-2.585	<0.01
C04088	Octadecanoyl-[acyl-carrier_protein]	-2.585	<0.01
C09332	Tetrahydrofolyl-[Glu](2)	-2.585	<0.01
C05979	Propane-1-ol	-2.585	<0.01
C02457	Propane-1,3-diol	-2.585	<0.01
C00440	5-Methyltetrahydrofolate	-2.654	<0.01
C00438	N-Carbamoyl-L-aspartate	-2.7	<0.01
C00046	RNA	-2.755	<0.01
C00029	UDP-glucose	-2.78	<0.01
C16217	3-Hydroxyoctadecanoyl-CoA	-2.807	<0.01
C00266	Glycolaldehyde	-2.807	<0.01
C00673	2-Deoxy-D-ribose_5-phosphate	-2.807	<0.01
C05760	trans-Tetradec-2-enoyl-[acp]	-2.807	<0.01
C05763	trans-Hexadec-2-enoyl-[acp]	-2.807	<0.01
C16221	(2E)-Octadecenoyl-[acp]	-2.807	<0.01
C05748	trans-Hex-2-enoyl-[acp]	-2.807	<0.01
C02163	L-Arginyl-tRNA(Arg)	-2.807	<0.01
C05751	trans-Oct-2-enoyl-[acp]	-2.807	<0.01
C05754	trans-Dec-2-enoyl-[acp]	-2.807	<0.01
C05758	trans-Dodec-2-enoyl-[acp]	-2.807	<0.01
C04051	5-Amino-4-imidazolecarboxyamide	-2.807	<0.01
C04246	But-2-enoyl-[acyl-carrier_protein]	-2.807	<0.01
C01151	D-Ribose_1,5-bisphosphate	-2.807	<0.01
C00242	Guanine	-2.93	<0.01
C00119	5-Phospho-alpha-D-ribose_1-diphosphate	-2.956	<0.01
C01142	(3S)-3,6-Diaminohexanoate	-3	<0.01
C03402	L-Asparaginyl-tRNA(Asn)	-3	<0.01
C04895	7,8-Dihydroneopterin_3'-triphosphate	-3	<0.01
C20372	3-Ketoglutaryl-[acp]_methyl_ester	-3	<0.01
C20376	3-Ketopimeloyl-[acp]_methyl_ester	-3	<0.01
C05756	3-Oxododecanoyl-[acp]	-3	<0.01
C05759	3-Oxotetradecanoyl-[acp]	-3	<0.01
C02988	L-Histidyl-tRNA(His)	-3	<0.01
C16219	3-Oxostearoyl-[acp]	-3	<0.01
C00009	Orthophosphate	-3	<0.01
C05746	3-Oxohexanoyl-[acp]	-3	<0.01
C02714	N-Acetylputrescine	-3	<0.01
C04462	N-Succinyl-2-L-amino-6-oxoheptanedioate	-3.07	<0.01
C00199	D-Ribulose_5-phosphate	-3.073	<0.01
C02051	Lipoylprotein	-3.087	<0.01
C00006	NADP+	-3.17	<0.01
C00692	UDP-N-acetylmuramoyl-L-alanyl-D-glutamate	-3.17	<0.01
C01079	Protoporphyrinogen_IX	-3.17	<0.01
C00019	S-Adenosyl-L-methionine	-3.17	<0.01
C00153	Nicotinamide	-3.17	<0.01
C00025	L-Glutamate	-3.211	<0.01
C00559	Deoxyadenosine	-3.222	<0.01
C01134	Pantetheine_4'-phosphate	-3.222	<0.01
C05336	Selenomethionyl-tRNA(Met)	-3.322	<0.01
C16634	5-Fluorouridine_monophosphate	-3.322	<0.01
C12739	5'-Deoxy-5-fluorouridine	-3.322	<0.01
C00083	Malonyl-CoA	-3.357	<0.01
C00645	N-Acetyl-D-mannosamine	-3.392	<0.01
C00886	L-Alanyl-tRNA	-3.459	<0.01
C04640	2-(Formamido)-N1-(5'-phosphoribosyl)acetamidine	-3.459	<0.01
C05980	Cardiolipin	-3.459	<0.01
C00237	CO	-3.526	<0.01
C00954	Indole-3-acetate	-3.585	<0.01
C04574	di-trans,poly-cis-Undecaprenyl_diphosphate	-3.585	<0.05
C16619	6-Thioguanosine_monophosphate	-3.7	<0.01
C14096	3-Formylsalicylic_acid	-3.7	<0.01
C02984	L-Aspartyl-tRNA(Asp)	-3.7	<0.01
C16186	L-Ascorbate_6-phosphate	-3.7	<0.01
C02411	Glutaconyl-1-CoA	-3.7	<0.01
C02839	L-Tyrosyl-tRNA(Tyr)	-3.7	<0.01
C03511	L-Phenylalanyl-tRNA(Phe)	-3.7	<0.01
C20374	Enoylglutaryl-[acp]_methyl_ester	-3.7	<0.01
C20378	Enoylpimeloyl-[acp]_methyl_ester	-3.7	<0.01
C06714	3-Hydroxypimeloyl-CoA	-3.7	<0.01
C14108	4-Hydroxymethylsalicylaldehyde	-3.7	<0.01
C14087	3-Methylsalicylaldehyde	-3.7	<0.01
C11934	2-Hydroxy-4-isopropenylcyclohexane-1-carboxyl-CoA	-3.7	<0.01
C00112	CDP	-3.755	<0.01
C00402	D-Aspartate	-3.807	<0.01
C16237	Protein_N6-(lipoyl)lysine	-3.807	<0.01
C02091	(S)-Ureidoglycine	-3.807	<0.01
C00957	Mercaptopyruvate	-3.883	<0.01
C00286	dGTP	-3.934	<0.01
C02047	L-Leucyl-tRNA	-4	<0.01
C02554	L-Valyl-tRNA(Val)	-4	<0.01
C00666	LL-2,6-Diaminoheptanedioate	-4	<0.01
C00008	ADP	-4.03	<0.01
C00253	Nicotinate	-4.059	<0.01
C00232	Succinate_semialdehyde	-4.059	<0.01
C05823	3-Mercaptolactate	-4.087	<0.01
C00044	GTP	-4.133	<0.01
C15812	[Enzyme]-S-sulfanylcysteine	-4.17	<0.01
C00282	Hydrogen	-4.17	<0.01
C20258	(2S,4S)-4-Hydroxy-2,3,4,5-tetrahydrodipicolinate	-4.269	<0.01
C00026	2-Oxoglutarate	-4.329	<0.01
C00458	dCTP	-4.342	<0.01
C02412	Glycyl-tRNA(Gly)	-4.426	<0.01
C00546	Methylglyoxal	-4.459	<0.01
C06481	L-Seryl-tRNA(Sec)	-4.459	<0.01
C00074	Phosphoenolpyruvate	-4.476	<0.01
C00109	2-Oxobutanoate	-4.512	<0.01
C04377	5,10-Methylenetetrahydromethanopterin	-4.524	<0.01
C02553	L-Seryl-tRNA(Ser)	-4.524	<0.01
C00354	D-Fructose_1,6-bisphosphate	-4.565	<0.01
C18096	D-Allulose_6-phosphate	-4.585	<0.01
C00498	ADP-glucose	-4.644	<0.01
C01931	L-Lysyl-tRNA	-4.7	<0.01
C02992	L-Threonyl-tRNA(Thr)	-4.7	<0.01
C00111	Glycerone_phosphate	-4.751	<0.01
C09306	Sulfur_dioxide	-4.755	<0.01
C00606	3-Sulfino-L-alanine	-4.764	<0.01
C00231	D-Xylulose_5-phosphate	-4.801	<0.01
C03127	L-Isoleucyl-tRNA(Ile)	-4.807	<0.01
C00022	Pyruvate	-4.828	<0.01
C00718	Amylose	-4.907	<0.01
C05898	Undecaprenyl-diphospho-N-acetylmuramoyl-(N-acetylglucosamine)-L-alanyl-D-glutamyl-meso-2,6-diaminopimeloyl-D-alanyl-D-alanine	-4.954	<0.01
C05893	Undecaprenyl-diphospho-N-acetylmuramoyl-(N-acetylglucosamine)-L-alanyl-gamma-D-glutamyl-L-lysyl-D-alanyl-D-alanine	-4.954	<0.01
C07086	Phenylacetic_acid	-5.087	<0.01
C00060	Carboxylate	-5.087	<0.01
C00180	Benzoate	-5.087	<0.01
C00302	DL-Glutamate	-5.087	<0.01
C01401	Alanine	-5.087	<0.01
C00275	D-Mannose_6-phosphate	-5.285	<0.01
C00092	D-Glucose_6-phosphate	-5.408	<0.01
C00279	D-Erythrose_4-phosphate	-5.667	<0.01
C00234	10-Formyltetrahydrofolate	-5.699	<0.01
C05726	S-Substituted_L-cysteine	-5.845	<0.01
C06613	trans-3-Chloroallyl_aldehyde	-5.9	<0.01
C16348	cis-3-Chloroallyl_aldehyde	-5.9	<0.01
C00117	D-Ribose_5-phosphate	-5.902	<0.01
C06311	Galactitol_1-phosphate	-6.157	<0.01
C05382	Sedoheptulose_7-phosphate	-6.179	<0.01
C00332	Acetoacetyl-CoA	-6.182	<0.01
C04488	5-Methyl-5,6,7,8-tetrahydromethanopterin	-6.19	<0.01
C02702	L-Prolyl-tRNA(Pro)	-6.358	<0.05
C00024	Acetyl-CoA	-6.41	<0.01
C05703	Methaneselenol	-6.468	<0.01
C00014	Ammonia	-6.594	<0.01
C00071	Aldehyde	-6.651	<0.05
C00357	N-Acetyl-D-glucosamine_6-phosphate	-6.703	<0.01
C05528	3-Sulfopyruvate	-6.762	<0.05
C00010	CoA	-6.837	<0.01
C00577	D-Glyceraldehyde	-7.219	<0.01
C16399	2,4-Diamino-6-hydroxylaminotoluene	-7.238	<0.01
C00342	Thioredoxin	-7.373	<0.01
C12215	Iminoerythrose_4-phosphate	-7.435	<0.01
C01528	Hydrogen_selenide	-7.468	<0.01
C14099	2-Naphthaldehyde	-7.644	<0.01
C14090	1-Naphthaldehyde	-7.644	<0.01
C00431	5-Aminopentanoate	-7.791	<0.01
C02232	3-Oxoadipyl-CoA	-8.243	<0.01
C05269	3-Oxohexanoyl-CoA	-8.455	<0.01
C03460	2-Methylprop-2-enoyl-CoA	-8.928	<0.01
C04574	di-trans,poly-cis-Undecaprenyl_diphosphate	-3.585	<0.01
C16619	6-Thioguanosine_monophosphate	-3.7	<0.01
C14096	3-Formylsalicylic_acid	-3.7	<0.01
C02984	L-Aspartyl-tRNA(Asp)	-3.7	<0.01
C16186	L-Ascorbate_6-phosphate	-3.7	<0.01
C02411	Glutaconyl-1-CoA	-3.7	<0.01
C02839	L-Tyrosyl-tRNA(Tyr)	-3.7	<0.01
C03511	L-Phenylalanyl-tRNA(Phe)	-3.7	<0.01
C20374	Enoylglutaryl-[acp]_methyl_ester	-3.7	<0.01
C20378	Enoylpimeloyl-[acp]_methyl_ester	-3.7	<0.01
C06714	3-Hydroxypimeloyl-CoA	-3.7	<0.01
C14108	4-Hydroxymethylsalicylaldehyde	-3.7	<0.01
C14087	3-Methylsalicylaldehyde	-3.7	<0.01
C11934	2-Hydroxy-4-isopropenylcyclohexane-1-carboxyl-CoA	-3.7	<0.01
C00112	CDP	-3.755	<0.01
C00402	D-Aspartate	-3.807	<0.01
C16237	Protein_N6-(lipoyl)lysine	-3.807	<0.01
C02091	(S)-Ureidoglycine	-3.807	<0.01
C00957	Mercaptopyruvate	-3.883	<0.01
C00286	dGTP	-3.934	<0.01
C02047	L-Leucyl-tRNA	-4	<0.01
C02554	L-Valyl-tRNA(Val)	-4	<0.01
C00666	LL-2,6-Diaminoheptanedioate	-4	<0.01
C00008	ADP	-4.03	<0.01
C00253	Nicotinate	-4.059	<0.01
C00232	Succinate_semialdehyde	-4.059	<0.01
C05823	3-Mercaptolactate	-4.087	<0.01
C00044	GTP	-4.133	<0.01
C15812	[Enzyme]-S-sulfanylcysteine	-4.17	<0.01
C00282	Hydrogen	-4.17	<0.01
C20258	(2S,4S)-4-Hydroxy-2,3,4,5-tetrahydrodipicolinate	-4.269	<0.01
C00049	L-Aspartate	-4.297	<0.01
C00026	2-Oxoglutarate	-4.329	<0.01
C00458	dCTP	-4.342	<0.01
C02412	Glycyl-tRNA(Gly)	-4.426	<0.01
C00546	Methylglyoxal	-4.459	<0.01
C06481	L-Seryl-tRNA(Sec)	-4.459	<0.01
C00074	Phosphoenolpyruvate	-4.476	<0.01
C00109	2-Oxobutanoate	-4.512	<0.01
C04377	5,10-Methylenetetrahydromethanopterin	-4.524	<0.01
C02553	L-Seryl-tRNA(Ser)	-4.524	<0.01
C00354	D-Fructose_1,6-bisphosphate	-4.565	<0.01
C18096	D-Allulose_6-phosphate	-4.585	<0.01
C00498	ADP-glucose	-4.644	<0.01
C01931	L-Lysyl-tRNA	-4.7	<0.01
C02992	L-Threonyl-tRNA(Thr)	-4.7	<0.01
C00111	Glycerone_phosphate	-4.751	<0.01
C09306	Sulfur_dioxide	-4.755	<0.01
C00606	3-Sulfino-L-alanine	-4.764	<0.01
C00231	D-Xylulose_5-phosphate	-4.801	<0.01
C03127	L-Isoleucyl-tRNA(Ile)	-4.807	<0.01
C00022	Pyruvate	-4.828	<0.01
C00718	Amylose	-4.907	<0.01
C05898	Undecaprenyl-diphospho-N-acetylmuramoyl-(N-acetylglucosamine)-L-alanyl-D-glutamyl-meso-2,6-diaminopimeloyl-D-alanyl-D-alanine	-4.954	<0.05
C05893	Undecaprenyl-diphospho-N-acetylmuramoyl-(N-acetylglucosamine)-L-alanyl-gamma-D-glutamyl-L-lysyl-D-alanyl-D-alanine	-4.954	<0.05
C00275	D-Mannose_6-phosphate	-5.285	<0.01
C00092	D-Glucose_6-phosphate	-5.408	<0.01
C00133	D-Alanine	-5.638	<0.01
C00279	D-Erythrose_4-phosphate	-5.667	<0.01
C00234	10-Formyltetrahydrofolate	-5.699	<0.01
C05726	S-Substituted_L-cysteine	-5.845	<0.01
C06613	trans-3-Chloroallyl_aldehyde	-5.9	<0.01
C16348	cis-3-Chloroallyl_aldehyde	-5.9	<0.01
C00117	D-Ribose_5-phosphate	-5.902	<0.01
C05382	Sedoheptulose_7-phosphate	-6.179	<0.01
C00332	Acetoacetyl-CoA	-6.182	<0.01
C04488	5-Methyl-5,6,7,8-tetrahydromethanopterin	-6.19	<0.05
C00024	Acetyl-CoA	-6.41	<0.01
C00014	Ammonia	-6.594	<0.01
C00357	N-Acetyl-D-glucosamine_6-phosphate	-6.703	<0.01
C00010	CoA	-6.837	<0.01
C00577	D-Glyceraldehyde	-7.219	<0.01
C00342	Thioredoxin	-7.373	<0.01
C12215	Iminoerythrose_4-phosphate	-7.435	<0.01
C01528	Hydrogen_selenide	-7.468	<0.01
C00431	5-Aminopentanoate	-7.791	<0.05
C02232	3-Oxoadipyl-CoA	-8.243	<0.01
C05269	3-Oxohexanoyl-CoA	-8.455	<0.01
C03460	2-Methylprop-2-enoyl-CoA	-8.928	<0.01

## Sheet: Cefoperazone
Compound_code	Metabolite_name	Metabolite_score	p_value
C01412	Butanal	8.253	<0.01
C00630	2-Methylpropanoyl-CoA	8.055	<0.01
C00469	Ethanol	7.285	<0.01
C00226	Primary_alcohol	7.285	<0.01
C00140	N-Acetyl-D-glucosamine	7.285	<0.01
C02909	(2-Naphthyl)methanol	7.285	<0.01
C14089	1-Hydroxymethylnaphthalene	7.285	<0.01
C05684	Selenite	7.119	<0.01
C18902	Methylselenic_acid	7.119	<0.01
C14145	(3S)-3-Hydroxyadipyl-CoA	6.977	<0.01
C00343	Thioredoxin_disulfide	6.97	<0.01
C03561	(R)-3-Hydroxybutanoyl-CoA	6.948	<0.01
C00148	L-Proline	6.796	<0.01
C00206	dADP	6.74	<0.01
C00007	Oxygen	6.585	<0.01
C00256	(R)-Lactate	6.585	<0.01
C12214	Aminofructose_6-phosphate	6.57	<0.01
C01094	D-Fructose_1-phosphate	6.481	<0.01
C00689	alpha,alpha'-Trehalose_6-phosphate	6.313	<0.01
C05378	beta-D-Fructose_1,6-bisphosphate	6.196	<0.01
C00160	Glycolate	6.124	<0.01
C00392	Mannitol	6.098	<0.01
C00011	CO2	5.77	<0.01
C00085	D-Fructose_6-phosphate	5.706	<0.01
C00288	HCO3-	5.693	<0.01
C00084	Acetaldehyde	5.683	<0.01
C16396	2,4-Diamino-6-nitrotoluene	5.585	<0.01
C00361	dGDP	5.369	<0.01
C00058	Formate	5.34	<0.01
C00506	L-Cysteate	5.285	<0.01
C03150	Nicotinamide-beta-riboside	5.15	<0.01
C00441	L-Aspartate_4-semialdehyde	5.12	<0.01
C01419	Cys-Gly	5.109	<0.01
C05729	R-S-Cysteinylglycine	5.109	<0.01
C11062	4-Hydroxybutyryl-CoA	5.066	<0.05
C00989	4-Hydroxybutanoic_acid	4.954	<0.01
C00387	Guanosine	4.874	<0.01
C15811	[Enzyme]-cysteine	4.858	<0.01
C00183	L-Valine	4.858	<0.01
C00294	Inosine	4.773	<0.01
C04732	5-Amino-6-(1-D-ribitylamino)uracil	4.755	<0.01
C02962	D-Allose_6-phosphate	4.755	<0.01
C01762	Xanthosine	4.714	<0.01
C00763	D-Proline	4.7	<0.01
C00229	Acyl-carrier_protein	4.644	<0.01
C04751	1-(5-Phospho-D-ribosyl)-5-amino-4-imidazolecarboxylate	4.644	<0.01
C00270	N-Acetylneuraminate	4.644	<0.01
C00212	Adenosine	4.605	<0.01
C06250	Holo-[carboxylase]	4.595	<0.05
C01097	D-Tagatose_6-phosphate	4.585	<0.01
C04646	6-Thioinosine-5'-monophosphate	4.524	<0.01
C05760	trans-Tetradec-2-enoyl-[acp]	4.524	<0.01
C05763	trans-Hexadec-2-enoyl-[acp]	4.524	<0.01
C16221	(2E)-Octadecenoyl-[acp]	4.524	<0.01
C05748	trans-Hex-2-enoyl-[acp]	4.524	<0.01
C05751	trans-Oct-2-enoyl-[acp]	4.524	<0.01
C05754	trans-Dec-2-enoyl-[acp]	4.524	<0.01
C05758	trans-Dodec-2-enoyl-[acp]	4.524	<0.01
C04246	But-2-enoyl-[acyl-carrier_protein]	4.524	<0.01
C00159	D-Mannose	4.492	<0.01
C05752	Octanoyl-[acp]	4.459	<0.01
C05223	Dodecanoyl-[acyl-carrier_protein]	4.459	<0.01
C05764	Hexadecanoyl-[acp]	4.459	<0.01
C05761	Tetradecanoyl-[acp]	4.459	<0.01
C05755	Decanoyl-[acp]	4.459	<0.01
C05749	Hexanoyl-[acp]	4.459	<0.01
C05745	Butyryl-[acp]	4.459	<0.01
C06723	6-Carboxyhex-2-enoyl-CoA	4.248	<0.01
C14095	2-Hydroxy-3-carboxybenzalpyruvate	4.248	<0.01
C11929	Perillyl-CoA	4.248	<0.01
C14107	2-Hydroxy-4-hydroxymethylbenzalpyruvate	4.248	<0.01
C14086	2-Hydroxy-3-methylbenzalpyruvate	4.248	<0.01
C03058	2-Hydroxyglutaryl-CoA	4.248	<0.01
C00078	L-Tryptophan	4.17	<0.01
C04079	N-((R)-Pantothenoyl)-L-cysteine	4.17	<0.01
C00123	L-Leucine	4.17	<0.01
C00831	Pantetheine	4.17	<0.01
C00188	L-Threonine	4.129	<0.01
C05841	Nicotinate_D-ribonucleoside	4.087	<0.01
C00330	Deoxyguanosine	4.087	<0.01
C00301	ADP-ribose	4.087	<0.01
C06188	Salicin_6-phosphate	4.087	<0.01
C03114	Dimethylbenzimidazole	4.087	<0.01
C01217	5,6,7,8-Tetrahydromethanopterin	4.044	<0.01
C00620	alpha-D-Ribose_1-phosphate	4.044	<0.01
C01050	UDP-N-acetylmuramate	4.026	<0.01
C00040	Acyl-CoA	3.948	<0.01
C00093	sn-Glycerol_3-phosphate	3.891	<0.01
C00152	L-Asparagine	3.865	<0.01
C16614	6-Methylmercaptopurine	3.807	<0.01
C00864	Pantothenate	3.807	<0.01
C07648	Thioguanine	3.807	<0.01
C00080	H+	3.807	<0.01
C02380	6-Mercaptopurine	3.807	<0.01
C00012	Peptide	3.807	<0.01
C01209	Malonyl-[acyl-carrier_protein]	3.781	<0.01
C00135	L-Histidine	3.7	<0.01
C00672	2-Deoxy-D-ribose_1-phosphate	3.7	<0.01
C03263	Coproporphyrinogen_III	3.7	<0.01
C04874	2-Amino-4-hydroxy-6-(D-erythro-1,2,3-trihydroxypropyl)-7,8-dihydropteridine	3.585	<0.01
C02972	Dihydrolipoylprotein	3.585	<0.01
C03939	Acetyl-[acyl-carrier_protein]	3.585	<0.01
C00344	Phosphatidylglycerol	3.459	<0.01
C01185	Nicotinate_D-ribonucleotide	3.392	<0.01
C04376	5'-Phosphoribosyl-N-formylglycinamide	3.322	<0.01
C05512	Deoxyinosine	3.322	<0.01
C00881	Deoxycytidine	3.322	<0.01
C00568	4-Aminobenzoate	3.322	<0.01
C16635	5'-Deoxy-5-fluorocytidine	3.322	<0.01
C06508	Adenosyl_cobinamide	3.322	<0.01
C00091	Succinyl-CoA	3.3	<0.01
C00047	L-Lysine	3.273	<0.01
C09814	Benzonitrile	3.17	<0.01
C04390	N6-Acetyl-LL-2,6-diaminoheptanedioate	3.17	<0.01
C02938	3-Indoleacetonitrile	3.17	<0.01
C05714	alpha-Aminopropiononitrile	3.17	<0.01
C05715	gamma-Amino-gamma-cyanobutanoate	3.17	<0.01
C16074	Phenylacetonitrile	3.17	<0.01
C00726	Nitrile	3.17	<0.01
C01697	Galactitol	3.115	<0.01
C00065	L-Serine	3.06	<0.01
C00794	D-Sorbitol	3	<0.01
C03451	(R)-S-Lactoylglutathione	3	<0.01
C04257	N-Acetyl-D-mannosamine_6-phosphate	3	<0.01
C00931	Porphobilinogen	3	<0.01
C00097	L-Cysteine	2.913	<0.01
C00877	Crotonoyl-CoA	2.885	<0.05
C00189	Ethanolamine	2.874	<0.01
C15973	Enzyme_N6-(dihydrolipoyl)lysine	2.865	<0.01
C16595	4-Hydroxy-5-phenyltetrahydro-1,3-oxazin-2-one	2.807	<0.01
C15667	5-Carboxyamino-1-(5-phospho-D-ribosyl)imidazole	2.807	<0.01
C07645	Aldophosphamide	2.807	<0.01
C06899	Chloral_hydrate	2.807	<0.01
C00473	Retinol	2.807	<0.01
C05682	Phosphonoacetate	2.807	<0.01
C11811	1-Hydroxy-2-methyl-2-butenyl_4-diphosphate	2.807	<0.01
C16586	2-Phenyl-1,3-propanediol_monocarbamate	2.807	<0.01
C00073	L-Methionine	2.766	<0.01
C00021	S-Adenosyl-L-homocysteine	2.755	<0.01
C00337	(S)-Dihydroorotate	2.737	<0.05
C06187	Arbutin_6-phosphate	2.7	<0.01
C00221	beta-D-Glucose	2.585	<0.01
C11539	Cobalt-precorrin_3	2.585	<0.01
C00460	dUTP	2.585	<0.01
C03688	Apo-[acyl-carrier-protein]	2.585	<0.01
C15556	L-3,4-Dihydroxybutan-2-one_4-phosphate	2.585	<0.01
C00857	Deamino-NAD+	2.585	<0.01
C06408	Precorrin_8X	2.585	<0.01
C06406	Precorrin_3B	2.585	<0.01
C00725	Lipoate	2.585	<0.01
C05892	UDP-N-acetylmuramoyl-L-alanyl-gamma-D-glutamyl-L-lysine	2.585	<0.01
C00192	Hydroxylamine	2.585	<0.01
C00130	IMP	2.524	<0.01
C00062	L-Arginine	2.503	<0.01
C00459	dTTP	2.478	<0.01
C00166	Phenylpyruvate	2.449	<0.01
C00445	5,10-Methenyltetrahydrofolate	2.415	<0.01
C00448	trans,trans-Farnesyl_diphosphate	2.392	<0.01
C00314	Pyridoxine	2.322	<0.01
C00327	L-Citrulline	2.322	<0.01
C00250	Pyridoxal	2.322	<0.01
C04702	UDPMurAc(oyl-L-Ala-D-gamma-Glu-L-Lys-D-Ala-D-Ala)	2.322	<0.01
C05897	Undecaprenyl-diphospho-N-acetylmuramoyl-L-alanyl-D-glutamyl-meso-2,6-diaminopimeloyl-D-alanyl-D-alanine	2.322	<0.01
C04851	MurAc(oyl-L-Ala-D-gamma-Glu-L-Lys-D-Ala-D-Ala)-diphospho-undecaprenol	2.322	<0.01
C04882	UDP-N-acetylmuramoyl-L-alanyl-D-glutamyl-6-carboxy-L-lysyl-D-alanyl-D-alanine	2.322	<0.01
C03082	4-Phospho-L-aspartate	2.263	<0.01
C00106	Uracil	2.248	<0.01
C00369	Starch	2.17	<0.01
C00267	alpha-D-Glucose	2.07	<0.01
C00064	L-Glutamine	2.05	<0.01
C00499	Allantoate	2	<0.01
C00041	L-Alanine	2	<0.01
C00853	Cob(I)alamin	2	<0.01
C00455	Nicotinamide_D-ribonucleotide	2	<0.01
C05984	2-Hydroxybutanoic_acid	2	<0.01
C03194	(R)-1-Aminopropan-2-ol	2	<0.01
C00969	3-Hydroxypropanal	2	<0.01
C00446	alpha-D-Galactose_1-phosphate	2	<0.01
C00479	Propanal	2	<0.01
C00217	D-Glutamate	1.939	<0.01
C00365	dUMP	1.874	<0.01
C05778	Sirohydrochlorin	1.807	<0.01
C06509	Adenosyl_cobinamide_phosphate	1.737	<0.01
C00036	Oxaloacetate	1.671	<0.01
C00826	L-Arogenate	1.585	<0.01
C02291	L-Cystathionine	1.585	<0.01
C00491	L-Cystine	1.585	<0.01
C01077	O-Acetyl-L-homoserine	1.585	<0.01
C05699	L-Selenocystathionine	1.585	<0.01
C05807	2-Polyprenylphenol	1.585	<0.01
C12147	L-Threonine_O-3-phosphate	1.585	<0.01
C00993	D-Alanyl-D-alanine	1.585	<0.01
C16633	5-Fluorouridine	1.585	<0.01
C00988	2-Phosphoglycolate	1.585	<0.01
C05810	2-Octaprenylphenol	1.585	<0.01
C05698	Selenohomocysteine	1.585	<0.01
C01100	L-Histidinol_phosphate	1.415	<0.01
C00101	Tetrahydrofolate	1.297	<0.01
C03090	5-Phosphoribosylamine	1.263	<0.01
C11948	2,6-Dimethyl-5-methylene-3-oxo-heptanoyl-CoA	1	<0.01
C07118	Benzoyl_acetyl-CoA	1	<0.01
C05670	3-Aminopropiononitrile	1	<0.01
C02320	R-S-Glutathione	1	<0.01
C02512	3-Cyano-L-alanine	1	<0.01
C05338	4-Hydroxyphenylacetyl-CoA	1	<0.01
C05335	L-Selenomethionine	1	<0.01
C02995	Maltose_6'-phosphate	1	<0.01
C00208	Maltose	1	<0.01
C06407	Precorrin_4	1	<0.05
C11540	Cobalt-precorrin_4	1	<0.05
C00245	Taurine	1	<0.01
C00151	L-Amino_acid	1	<0.01
C06715	3-Oxopimeloyl-CoA	1	<0.01
C01127	4-Hydroxy-2-oxoglutarate	1	<0.01
C16273	3-Hydroxy-5-oxohexanoyl-CoA	1	<0.01
C06055	O-Phospho-4-hydroxy-L-threonine	1	<0.01
C01300	2-Amino-4-hydroxy-6-hydroxymethyl-7,8-dihydropteridine	1	<0.01
C02166	Leukotriene_C4	1	<0.01
C00051	Glutathione	1	<0.01
C00134	Putrescine	0.874	<0.01
C00072	Ascorbate	0.807	<0.01
C00099	beta-Alanine	0.737	<0.01
C00705	dCDP	0.678	<0.01
C00141	3-Methyl-2-oxobutanoic_acid	0.585	<0.01
C00522	(R)-Pantoate	0.585	<0.01
C00155	L-Homocysteine	0.585	<0.01
C00079	L-Phenylalanine	0.326	<0.05
C00251	Chorismate	0.322	<0.01
C00979	O-Acetyl-L-serine	0.322	<0.01
C16242	Cobalt-precorrin_5A	0	<0.05
C00437	N-Acetylornithine	0	<0.01
C01451	Salicin	0	<0.01
C01181	4-Trimethylammoniobutanoate	0	<0.01
C04877	UDP-N-acetylmuramoyl-L-alanyl-D-gamma-glutamyl-meso-2,6-diaminopimelate	0	<0.01
C15815	C15815	0	<0.01
C16688	Sucrose_6-phosphate	0	<0.05
C05840	Iminoaspartate	0	<0.01
C01233	sn-Glycero-3-phosphoethanolamine	0	<0.01
C02504	alpha-Isopropylmalate	0	<0.01
C16244	Cobalt-precorrin_7	0	<0.01
C00003	NAD+	0	<0.01
C00002	ATP	0	<0.01
C06507	Adenosyl_cobyrinate_hexaamide	0	<0.01
C02612	(R)-2-Methylmalate	0	<0.01
C00311	Isocitrate	0	<0.05
C00641	1,2-Diacyl-sn-glycerol	0	<0.01
C00760	Cellulose	0	<0.01
C00094	Sulfite	0	<0.01
C00433	2,5-Dioxopentanoate	0	<0.01
C05172	Selenophosphoric_acid	0	<0.01
C05775	alpha-Ribazole	0	<0.01
C00164	Acetoacetate	0	<0.01
C00162	Fatty_acid	0	<0.01
C20396	Methylphosphonate	0	<0.01
C04272	(R)-2,3-Dihydroxy-3-methylbutanoate	0	<0.01
C00906	5,6-Dihydrothymine	0	<0.01
C01149	4-Trimethylammoniobutanal	0	<0.01
C01146	2-Hydroxy-3-oxopropanoate	0	<0.01
C02463	Precorrin_2	0	<0.01
C00283	Hydrogen_sulfide	0	<0.01
C04691	2-Dehydro-3-deoxy-D-arabino-heptonate_7-phosphate	0	<0.05
C00031	D-Glucose	0	<0.01
C05635	5-Hydroxyindoleacetate	0	<0.01
C05634	5-Hydroxyindoleacetaldehyde	0	<0.01
C02642	3-Ureidopropionate	0	<0.01
C00149	(S)-Malate	0	<0.01
C06482	L-Selenocysteinyl-tRNA(Sec)	0	<0.01
C04236	(2S)-2-Isopropyl-3-oxosuccinate	0	<0.01
C01101	L-Ribulose_5-phosphate	0	<0.01
C05125	2-(alpha-Hydroxyethyl)thiamine_diphosphate	0	<0.01
C06002	(S)-Methylmalonate_semialdehyde	0	<0.01
C06007	(R)-2,3-Dihydroxy-3-methylpentanoate	0	<0.01
C06006	(S)-2-Aceto-2-hydroxybutanoate	0	<0.01
C16565	Aminopropylcadaverine	0	<0.01
C16255	[Dihydrolipoyllysine-residue_acetyltransferase]_S-acetyldihydrolipoyllysine	0	<0.01
C00818	D-Glucarate	0	<0.01
C00424	(S)-Lactaldehyde	0	<0.01
C00429	5,6-Dihydrouracil	0	<0.01
C01672	Cadaverine	0	<0.01
C15809	Iminoglycine	0	<0.01
C16698	N-Acetylmuramic_acid_6-phosphate	0	<0.01
C01081	Thiamin_monophosphate	0	<0.01
C01083	alpha,alpha-Trehalose	0	<0.01
C00492	Raffinose	0	<0.01
C00555	4-Aminobutyraldehyde	0	<0.01
C01089	(R)-3-Hydroxybutanoate	0	<0.01
C02352	1,4-beta-D-Xylan	0	<0.01
C16630	5,6-Dihydro-5-fluorouracil	0	<0.01
C03175	Shikimate_3-phosphate	0	<0.01
C00089	Sucrose	0	<0.01
C00670	sn-Glycero-3-phosphocholine	0	<0.01
C00671	(S)-3-Methyl-2-oxopentanoic_acid	0	<0.01
C01251	(R)-2-Hydroxybutane-1,2,4-tricarboxylate	0	<0.01
C01250	N-Acetyl-L-glutamate_5-semialdehyde	0	<0.01
C05936	N4-Acetylaminobutanal	0	<0.01
C00105	UMP	0	<0.01
C00109	2-Oxobutanoate	0	<0.01
C02670	D-Glucuronolactone	0	<0.01
C00179	Agmatine	0	<0.01
C01179	3-(4-Hydroxyphenyl)pyruvate	0	<0.05
C04411	(2R,3S)-3-Isopropylmalate	0	<0.01
C00680	meso-2,6-Diaminoheptanedioate	0	<0.01
C04294	5-(2-Hydroxyethyl)-4-methylthiazole	0	<0.01
C00637	Indole-3-acetaldehyde	0	<0.01
C05985	2-Propynal	0	<0.01
C02739	1-(5-Phospho-D-ribosyl)-ATP	0	<0.01
C04752	2-Methyl-4-amino-5-hydroxymethylpyrimidine_diphosphate	0	<0.01
C01137	S-Adenosylmethioninamine	0	<0.01
C00329	D-Glucosamine	0	<0.01
C00804	Propynoate	0	<0.01
C11545	Cobalt-precorrin_8	0	<0.01
C00966	2-Dehydropantoate	0	<0.01
C11542	Cobalt-precorrin_6	0	<0.01
C11543	Cobalt-dihydro-precorrin_6	0	<0.01
C04916	N-(5'-Phospho-D-1'-ribulosylformimino)-5-amino-1-(5''-phospho-D-ribosyl)-4-imidazolecarboxamide	0	<0.01
C11355	4-Amino-4-deoxychorismate	0	<0.01
C00624	N-Acetyl-L-glutamate	0	<0.01
C02170	Methylmalonate	0	<0.01
C01099	L-Fuculose_1-phosphate	0	<0.01
C01096	Sorbitol_6-phosphate	0	<0.01
C04675	3-Hydroxy-3-(4-methylpent-3-en-1-yl)glutaryl-CoA	0	<0.01
C16631	alpha-Fluoro-beta-ureidopropionic_acid	0	<0.01
C03752	2-Amino-2-deoxy-D-gluconate	0	<0.01
C00663	beta-D-Glucose_1-phosphate	0	<0.05
C00114	Choline	0	<0.01
C01346	dUDP	0	<0.01
C11924	Perillic_acid	0	<0.01
C04352	(R)-4'-Phosphopantothenoyl-L-cysteine	0	<0.01
C02946	4-Acetamidobutanoate	0	<0.01
C05100	3-Ureidoisobutyrate	0	<0.01
C16466	7-Methyl-3-oxo-6-octenoyl-CoA	0	<0.01
C00254	Prephenate	0	<0.01
C04327	4-Methyl-5-(2-phosphoethyl)-thiazole	0	<0.01
C00526	Deoxyuridine	0	<0.01
C11453	2-C-Methyl-D-erythritol_2,4-cyclodiphosphate	0	<0.01
C04133	N-Acetyl-L-glutamate_5-phosphate	0	<0.01
C03722	Quinolinate	0	<0.01
C05402	Melibiose	0	<0.01
C05404	D-Gal_alpha_1->6D-Gal_alpha_1->6D-Glucose	0	<0.01
C04039	2,3-Dihydroxy-3-methylbutanoate	0	<0.01
C00233	4-Methyl-2-oxopentanoate	0	<0.01
C01613	Stachyose	0	<0.01
C02835	Imidazole-4-acetate	0	<0.01
C02713	N-Acetylmuramate	0	<0.01
C02336	beta-D-Fructose	0	<0.01
C04442	2-Dehydro-3-deoxy-6-phospho-D-gluconate	0	<0.01
C05665	3-Aminopropanal	0	<0.01
C06186	Arbutin	0	<0.01
C16272	3-Hydroxy-5-oxohexanoate	0	<0.01
C00409	Methanethiol	0	<0.01
C03479	Folinic_acid	0	<0.01
C06032	D-erythro-3-Methylmalate	0	<0.01
C02576	Perillyl_aldehyde	0	<0.01
C01801	Deoxyribose	0	<0.01
C00900	2-Acetolactate	0	<0.01
C04666	D-erythro-1-(Imidazol-4-yl)glycerol_3-phosphate	0	<0.01
C01279	4-Amino-5-hydroxymethyl-2-methylpyrimidine	0	<0.01
C00120	Biotin	0	<0.01
C00121	D-Ribose	0	<0.01
C00122	Fumarate	0	<0.01
C15532	N-Acetyl-L-citrulline	0	<0.01
C20589	D-Glucosaminate-6-phosphate	0	<0.01
C03785	D-Tagatose_1,6-bisphosphate	0	<0.01
C05130	Imidazole-4-acetaldehyde	0	<0.01
C04807	2-Amino-7,8-dihydro-4-hydroxy-6-(diphosphooxymethyl)pteridine	0	<0.01
C20422	alpha-D-Ribose_1-methylphosphonate_5-triphosphate	0	<0.01
C06010	(S)-2-Acetolactate	0	<0.01
C00440	5-Methyltetrahydrofolate	-0.155	<0.01
C00199	D-Ribulose_5-phosphate	-0.322	<0.01
C00299	Uridine	-0.348	<0.05
C00082	L-Tyrosine	-0.535	<0.05
C11436	2-Phospho-4-(cytidine_5'-diphospho)-2-C-methyl-D-erythritol	-0.737	<0.01
C04631	UDP-N-acetyl-3-(1-carboxyvinyl)-D-glucosamine	-0.778	<0.01
C16186	L-Ascorbate_6-phosphate	-0.807	<0.01
C16243	Cobalt-precorrin_5B	-1	<0.01
C00944	3-Dehydroquinate	-1	<0.01
C11949	3-Isopropylbut-3-enoyl-CoA	-1	<0.01
C06510	Adenosine-GDP-cobinamide	-1	<0.01
C03232	3-Phosphonooxypyruvate	-1	<0.01
C05844	5-L-Glutamyl-taurine	-1	<0.01
C00512	S-Benzoate_coenzyme_A	-1	<0.01
C04896	5-(5-Phospho-D-ribosylaminoformimino)-1-(5-phosphoribosyl)-imidazole-4-carboxamide	-1	<0.01
C03740	(5-L-Glutamyl)-L-amino_acid	-1	<0.01
C05951	Leukotriene_D4	-1	<0.01
C00185	Cellobiose	-1	<0.01
C00527	Glutaryl-CoA	-1	<0.01
C01228	Guanosine_3',5'-bis(diphosphate)	-1	<0.01
C05711	gamma-Glutamyl-beta-cyanoalanine	-1	<0.01
C06056	4-Hydroxy-L-threonine	-1	<0.01
C06114	gamma-Glutamyl-beta-aminopropiononitrile	-1	<0.01
C03974	2-Acyl-sn-glycerol_3-phosphate	-1	<0.01
C05596	p-Hydroxyphenylacetylglycine	-1	<0.01
C00235	Dimethylallyl_diphosphate	-1.263	<0.01
C00029	UDP-glucose	-1.283	<0.01
C04778	N1-(5-Phospho-alpha-D-ribosyl)-5,6-dimethylbenzimidazole	-1.415	<0.01
C00655	Xanthosine_5'-phosphate	-1.562	<0.01
C00310	D-Xylulose	-1.585	<0.01
C01962	Thiocysteine	-1.585	<0.01
C00673	2-Deoxy-D-ribose_5-phosphate	-1.585	<0.01
C00363	dTDP	-1.585	<0.01
C16634	5-Fluorouridine_monophosphate	-1.585	<0.01
C05811	2-Octaprenyl-6-hydroxyphenol	-1.585	<0.01
C00718	Amylose	-1.585	<0.01
C17551	2-Polyprenyl-6-hydroxyphenol	-1.585	<0.01
C03492	D-4'-Phosphopantothenate	-1.585	<0.01
C00666	LL-2,6-Diaminoheptanedioate	-1.678	<0.01
C00954	Indole-3-acetate	-1.874	<0.01
C00438	N-Carbamoyl-L-aspartate	-2	<0.01
C00860	L-Histidinol	-2	<0.05
C01142	(3S)-3,6-Diaminohexanoate	-2	<0.01
C00269	CDP-diacylglycerol	-2	<0.01
C00882	Dephospho-CoA	-2	<0.01
C04216	all-trans-Heptaprenyl_diphosphate	-2	<0.01
C05823	3-Mercaptolactate	-2	<0.01
C17556	di-trans,poly-cis-Undecaprenyl_phosphate	-2	<0.01
C01151	D-Ribose_1,5-bisphosphate	-2	<0.01
C05979	Propane-1-ol	-2	<0.01
C02091	(S)-Ureidoglycine	-2	<0.01
C00197	3-Phospho-D-glycerate	-2	<0.01
C02457	Propane-1,3-diol	-2	<0.01
C00025	L-Glutamate	-2.041	<0.01
C00049	L-Aspartate	-2.31	<0.01
C03406	N-(L-Arginino)succinate	-2.322	<0.01
C00921	Dihydropteroate	-2.322	<0.01
C00143	5,10-Methylenetetrahydrofolate	-2.322	<0.05
C18239	Precursor_Z	-2.322	<0.01
C00627	Pyridoxine_phosphate	-2.322	<0.01
C00018	Pyridoxal_phosphate	-2.322	<0.01
C03539	S-Ribosyl-L-homocysteine	-2.322	<0.01
C00262	Hypoxanthine	-2.369	<0.01
C00095	D-Fructose	-2.459	<0.01
C00237	CO	-2.46	<0.01
C05773	Cobyrinate	-2.585	<0.01
C06399	Hydrogenobyrinate	-2.585	<0.01
C16237	Protein_N6-(lipoyl)lysine	-2.585	<0.01
C00054	Adenosine_3',5'-bisphosphate	-2.585	<0.01
C00353	Geranylgeranyl_diphosphate	-2.585	<0.01
C02714	N-Acetylputrescine	-2.585	<0.01
C00645	N-Acetyl-D-mannosamine	-2.644	<0.01
C00957	Mercaptopyruvate	-2.682	<0.01
C00204	2-Dehydro-3-deoxy-D-gluconate	-2.708	<0.01
C00037	Glycine	-2.73	<0.01
C02430	L-Methionyl-tRNA	-2.807	<0.01
C00692	UDP-N-acetylmuramoyl-L-alanyl-D-glutamate	-2.807	<0.01
C11538	Cobalt-sirohydrochlorin	-2.807	<0.01
C16596	5-Phenyl-1,3-oxazinane-2,4-dione	-2.807	<0.01
C00376	Retinal	-2.807	<0.01
C07490	Trichloroethanol	-2.807	<0.01
C16587	3-Carbamoyl-2-phenylpropionaldehyde	-2.807	<0.01
C16551	Alcophosphamide	-2.807	<0.01
C04419	Carboxybiotin-carboxyl-carrier_protein	-2.858	<0.01
C00136	Butanoyl-CoA	-2.907	<0.01
C05744	Acetoacetyl-[acp]	-2.907	<0.01
C00006	NADP+	-3	<0.01
C04377	5,10-Methylenetetrahydromethanopterin	-3	<0.01
C04640	2-(Formamido)-N1-(5'-phosphoribosyl)acetamidine	-3	<0.01
C06416	Precorrin_5	-3	<0.01
C01024	Hydroxymethylbilane	-3	<0.01
C00118	D-Glyceraldehyde_3-phosphate	-3.002	<0.01
C04260	O-D-Alanyl-poly(ribitol_phosphate)	-3.044	<0.01
C00144	GMP	-3.07	<0.01
C02051	Lipoylprotein	-3.087	<0.01
C06311	Galactitol_1-phosphate	-3.115	<0.01
C00169	Carbamoyl_phosphate	-3.153	<0.01
C00133	D-Alanine	-3.154	<0.01
C02218	Dehydroalanine	-3.17	<0.01
C07086	Phenylacetic_acid	-3.17	<0.01
C03892	Phosphatidylglycerophosphate	-3.17	<0.01
C01134	Pantetheine_4'-phosphate	-3.17	<0.01
C00415	Dihydrofolate	-3.17	<0.01
C00060	Carboxylate	-3.17	<0.01
C00180	Benzoate	-3.17	<0.01
C09306	Sulfur_dioxide	-3.17	<0.01
C00302	DL-Glutamate	-3.17	<0.01
C03294	N-Formylmethionyl-tRNA	-3.17	<0.01
C01401	Alanine	-3.17	<0.01
C09332	Tetrahydrofolyl-[Glu](2)	-3.17	<0.01
C04462	N-Succinyl-2-L-amino-6-oxoheptanedioate	-3.181	<0.01
C00242	Guanine	-3.215	<0.01
C00232	Succinate_semialdehyde	-3.222	<0.01
C00194	Cobamide_coenzyme	-3.222	<0.01
C00048	Glyoxylate	-3.233	<0.01
C01212	UDP-N-acetylmuramoyl-L-alanine	-3.285	<0.01
C00681	1-Acyl-sn-glycerol_3-phosphate	-3.301	<0.01
C00364	dTMP	-3.322	<0.01
C00402	D-Aspartate	-3.322	<0.01
C00606	3-Sulfino-L-alanine	-3.322	<0.01
C00559	Deoxyadenosine	-3.322	<0.01
C12739	5'-Deoxy-5-fluorouridine	-3.322	<0.01
C00083	Malonyl-CoA	-3.391	<0.01
C15972	Enzyme_N6-(lipoyl)lysine	-3.459	<0.01
C05980	Cardiolipin	-3.459	<0.01
C03028	Thiamin_triphosphate	-3.459	<0.01
C00015	UDP	-3.513	<0.01
C00019	S-Adenosyl-L-methionine	-3.561	<0.01
C00279	D-Erythrose_4-phosphate	-3.577	<0.01
C00231	D-Xylulose_5-phosphate	-3.579	<0.01
C00266	Glycolaldehyde	-3.585	<0.01
C04618	(3R)-3-Hydroxybutanoyl-[acyl-carrier_protein]	-3.655	<0.01
C00035	GDP	-3.678	<0.01
C02987	L-Glutamyl-tRNA(Glu)	-3.7	<0.01
C16618	6-Thioxanthine_5'-monophosphate	-3.7	<0.01
C01079	Protoporphyrinogen_IX	-3.7	<0.01
C04051	5-Amino-4-imidazolecarboxyamide	-3.7	<0.01
C00546	Methylglyoxal	-3.755	<0.01
C16615	6-Methylthiopurine_5'-monophosphate_ribonucleotide	-3.807	<0.01
C00282	Hydrogen	-3.807	<0.01
C04895	7,8-Dihydroneopterin_3'-triphosphate	-3.807	<0.01
C20374	Enoylglutaryl-[acp]_methyl_ester	-3.807	<0.01
C20378	Enoylpimeloyl-[acp]_methyl_ester	-3.807	<0.01
C04574	di-trans,poly-cis-Undecaprenyl_diphosphate	-3.807	<0.01
C00886	L-Alanyl-tRNA	-3.907	<0.01
C00167	UDP-glucuronate	-3.907	<0.01
C02163	L-Arginyl-tRNA(Arg)	-3.907	<0.01
C02988	L-Histidyl-tRNA(His)	-3.907	<0.01
C00009	Orthophosphate	-3.907	<0.01
C00112	CDP	-3.916	<0.01
C04633	(3R)-3-Hydroxypalmitoyl-[acyl-carrier_protein]	-3.977	<0.01
C04619	(3R)-3-Hydroxydecanoyl-[acyl-carrier_protein]	-3.977	<0.01
C04620	(3R)-3-Hydroxyoctanoyl-[acyl-carrier_protein]	-3.977	<0.01
C05336	Selenomethionyl-tRNA(Met)	-4	<0.01
C05898	Undecaprenyl-diphospho-N-acetylmuramoyl-(N-acetylglucosamine)-L-alanyl-D-glutamyl-meso-2,6-diaminopimeloyl-D-alanyl-D-alanine	-4	<0.01
C05893	Undecaprenyl-diphospho-N-acetylmuramoyl-(N-acetylglucosamine)-L-alanyl-gamma-D-glutamyl-L-lysyl-D-alanyl-D-alanine	-4	<0.01
C04488	5-Methyl-5,6,7,8-tetrahydromethanopterin	-4.044	<0.01
C00117	D-Ribose_5-phosphate	-4.063	<0.01
C01304	2,5-Diamino-6-(5-phospho-D-ribosylamino)pyrimidin-4(3H)-one	-4.087	<0.01
C00275	D-Mannose_6-phosphate	-4.129	<0.01
C02047	L-Leucyl-tRNA	-4.17	<0.01
C03402	L-Asparaginyl-tRNA(Asn)	-4.17	<0.01
C05762	3-Oxohexadecanoyl-[acp]	-4.17	<0.01
C03512	L-Tryptophanyl-tRNA(Trp)	-4.17	<0.01
C05750	3-Oxooctanoyl-[acp]	-4.17	<0.01
C05753	3-Oxodecanoyl-[acp]	-4.17	<0.01
C00253	Nicotinate	-4.196	<0.01
C16619	6-Thioguanosine_monophosphate	-4.248	<0.01
C14096	3-Formylsalicylic_acid	-4.248	<0.01
C02411	Glutaconyl-1-CoA	-4.248	<0.01
C06714	3-Hydroxypimeloyl-CoA	-4.248	<0.01
C14108	4-Hydroxymethylsalicylaldehyde	-4.248	<0.01
C14087	3-Methylsalicylaldehyde	-4.248	<0.01
C11934	2-Hydroxy-4-isopropenylcyclohexane-1-carboxyl-CoA	-4.248	<0.01
C15812	[Enzyme]-S-sulfanylcysteine	-4.322	<0.01
C04823	1-(5'-Phosphoribosyl)-5-amino-4-(N-succinocarboxamide)-imidazole	-4.322	<0.01
C02839	L-Tyrosyl-tRNA(Tyr)	-4.322	<0.01
C16220	3-Hydroxyoctadecanoyl-[acp]	-4.392	<0.01
C04688	(3R)-3-Hydroxytetradecanoyl-[acyl-carrier_protein]	-4.392	<0.01
C03511	L-Phenylalanyl-tRNA(Phe)	-4.392	<0.01
C20373	3-Hydroxyglutaryl-[acp]_methyl_ester	-4.392	<0.01
C20377	3-Hydroxypimeloyl-[acp]_methyl_ester	-4.392	<0.01
C05757	(R)-3-Hydroxydodecanoyl-[acp]	-4.392	<0.01
C05747	(R)-3-Hydroxyhexanoyl-[acp]	-4.392	<0.01
C00354	D-Fructose_1,6-bisphosphate	-4.392	<0.01
C00046	RNA	-4.539	<0.01
C02984	L-Aspartyl-tRNA(Asp)	-4.585	<0.01
C04454	5-Amino-6-(5'-phospho-D-ribitylamino)uracil	-4.585	<0.01
C02992	L-Threonyl-tRNA(Thr)	-4.585	<0.01
C20372	3-Ketoglutaryl-[acp]_methyl_ester	-4.585	<0.01
C20376	3-Ketopimeloyl-[acp]_methyl_ester	-4.585	<0.01
C05756	3-Oxododecanoyl-[acp]	-4.585	<0.01
C05759	3-Oxotetradecanoyl-[acp]	-4.585	<0.01
C16219	3-Oxostearoyl-[acp]	-4.585	<0.01
C05746	3-Oxohexanoyl-[acp]	-4.585	<0.01
C00022	Pyruvate	-4.627	<0.01
C02412	Glycyl-tRNA(Gly)	-4.644	<0.01
C00111	Glycerone_phosphate	-4.674	<0.01
C00014	Ammonia	-4.7	<0.01
C04332	6,7-Dimethyl-8-(D-ribityl)lumazine	-4.755	<0.01
C18096	D-Allulose_6-phosphate	-4.755	<0.01
C06481	L-Seryl-tRNA(Sec)	-4.755	<0.01
C00458	dCTP	-4.778	<0.01
C02553	L-Seryl-tRNA(Ser)	-4.807	<0.01
C00332	Acetoacetyl-CoA	-4.85	<0.01
C02554	L-Valyl-tRNA(Val)	-4.858	<0.01
C05382	Sedoheptulose_7-phosphate	-4.972	<0.01
C20258	(2S,4S)-4-Hydroxy-2,3,4,5-tetrahydrodipicolinate	-4.974	<0.01
C00153	Nicotinamide	-5.15	<0.01
C05726	S-Substituted_L-cysteine	-5.19	<0.01
C00092	D-Glucose_6-phosphate	-5.236	<0.01
C00008	ADP	-5.273	<0.01
C05528	3-Sulfopyruvate	-5.285	<0.01
C00044	GTP	-5.319	<0.01
C00010	CoA	-5.334	<0.01
C00074	Phosphoenolpyruvate	-5.421	<0.01
C00100	Propanoyl-CoA	-5.426	<0.01
C00024	Acetyl-CoA	-5.522	<0.01
C06613	trans-3-Chloroallyl_aldehyde	-5.539	<0.01
C16348	cis-3-Chloroallyl_aldehyde	-5.539	<0.01
C16399	2,4-Diamino-6-hydroxylaminotoluene	-5.585	<0.01
C00357	N-Acetyl-D-glucosamine_6-phosphate	-5.741	<0.01
C05703	Methaneselenol	-6.119	<0.01
C00071	Aldehyde	-6.295	<0.01
C02702	L-Prolyl-tRNA(Pro)	-6.508	<0.01
C12215	Iminoerythrose_4-phosphate	-6.57	<0.01
C00027	Hydrogen_peroxide	-6.585	<0.01
C00342	Thioredoxin	-6.937	<0.01
C02232	3-Oxoadipyl-CoA	-6.977	<0.01
C05269	3-Oxohexanoyl-CoA	-7.055	<0.01
C01528	Hydrogen_selenide	-7.119	<0.01
C00577	D-Glyceraldehyde	-7.119	<0.01
C14099	2-Naphthaldehyde	-7.285	<0.01
C14090	1-Naphthaldehyde	-7.285	<0.01
C03460	2-Methylprop-2-enoyl-CoA	-8.055	<0.01
C00431	5-Aminopentanoate	-8.555	<0.01
C05893	Undecaprenyl-diphospho-N-acetylmuramoyl-(N-acetylglucosamine)-L-alanyl-gamma-D-glutamyl-L-lysyl-D-alanyl-D-alanine	-4	<0.01
C04488	5-Methyl-5,6,7,8-tetrahydromethanopterin	-4.044	<0.01
C00117	D-Ribose_5-phosphate	-4.063	<0.01
C01304	2,5-Diamino-6-(5-phospho-D-ribosylamino)pyrimidin-4(3H)-one	-4.087	<0.01
C00275	D-Mannose_6-phosphate	-4.129	<0.01
C02047	L-Leucyl-tRNA	-4.17	<0.01
C03402	L-Asparaginyl-tRNA(Asn)	-4.17	<0.01
C05762	3-Oxohexadecanoyl-[acp]	-4.17	<0.01
C03512	L-Tryptophanyl-tRNA(Trp)	-4.17	<0.01
C05750	3-Oxooctanoyl-[acp]	-4.17	<0.01
C05753	3-Oxodecanoyl-[acp]	-4.17	<0.01
C00253	Nicotinate	-4.196	<0.01
C16619	6-Thioguanosine_monophosphate	-4.248	<0.01
C14096	3-Formylsalicylic_acid	-4.248	<0.01
C02411	Glutaconyl-1-CoA	-4.248	<0.01
C06714	3-Hydroxypimeloyl-CoA	-4.248	<0.01
C14108	4-Hydroxymethylsalicylaldehyde	-4.248	<0.01
C14087	3-Methylsalicylaldehyde	-4.248	<0.01
C11934	2-Hydroxy-4-isopropenylcyclohexane-1-carboxyl-CoA	-4.248	<0.01
C15812	[Enzyme]-S-sulfanylcysteine	-4.322	<0.01
C04823	1-(5'-Phosphoribosyl)-5-amino-4-(N-succinocarboxamide)-imidazole	-4.322	<0.01
C02839	L-Tyrosyl-tRNA(Tyr)	-4.322	<0.01
C16220	3-Hydroxyoctadecanoyl-[acp]	-4.392	<0.01
C04688	(3R)-3-Hydroxytetradecanoyl-[acyl-carrier_protein]	-4.392	<0.01
C03511	L-Phenylalanyl-tRNA(Phe)	-4.392	<0.01
C20373	3-Hydroxyglutaryl-[acp]_methyl_ester	-4.392	<0.01
C20377	3-Hydroxypimeloyl-[acp]_methyl_ester	-4.392	<0.01
C05757	(R)-3-Hydroxydodecanoyl-[acp]	-4.392	<0.01
C05747	(R)-3-Hydroxyhexanoyl-[acp]	-4.392	<0.01
C00354	D-Fructose_1,6-bisphosphate	-4.392	<0.01
C00046	RNA	-4.539	<0.01
C02984	L-Aspartyl-tRNA(Asp)	-4.585	<0.05
C04454	5-Amino-6-(5'-phospho-D-ribitylamino)uracil	-4.585	<0.05
C02992	L-Threonyl-tRNA(Thr)	-4.585	<0.05
C20372	3-Ketoglutaryl-[acp]_methyl_ester	-4.585	<0.01
C20376	3-Ketopimeloyl-[acp]_methyl_ester	-4.585	<0.01
C05756	3-Oxododecanoyl-[acp]	-4.585	<0.01
C05759	3-Oxotetradecanoyl-[acp]	-4.585	<0.01
C16219	3-Oxostearoyl-[acp]	-4.585	<0.01
C05746	3-Oxohexanoyl-[acp]	-4.585	<0.01
C00022	Pyruvate	-4.627	<0.01
C02412	Glycyl-tRNA(Gly)	-4.644	<0.01
C00111	Glycerone_phosphate	-4.674	<0.01
C00014	Ammonia	-4.7	<0.01
C04332	6,7-Dimethyl-8-(D-ribityl)lumazine	-4.755	<0.01
C06481	L-Seryl-tRNA(Sec)	-4.755	<0.01
C00458	dCTP	-4.778	<0.01
C00332	Acetoacetyl-CoA	-4.85	<0.01
C05382	Sedoheptulose_7-phosphate	-4.972	<0.01
C20258	(2S,4S)-4-Hydroxy-2,3,4,5-tetrahydrodipicolinate	-4.974	<0.01
C00153	Nicotinamide	-5.15	<0.01
C05726	S-Substituted_L-cysteine	-5.19	<0.01
C00092	D-Glucose_6-phosphate	-5.236	<0.01
C00008	ADP	-5.273	<0.01
C05528	3-Sulfopyruvate	-5.285	<0.01
C00044	GTP	-5.319	<0.01
C00010	CoA	-5.334	<0.01
C00074	Phosphoenolpyruvate	-5.421	<0.01
C00100	Propanoyl-CoA	-5.426	<0.01
C00024	Acetyl-CoA	-5.522	<0.01
C06613	trans-3-Chloroallyl_aldehyde	-5.539	<0.01
C16348	cis-3-Chloroallyl_aldehyde	-5.539	<0.01
C16399	2,4-Diamino-6-hydroxylaminotoluene	-5.585	<0.01
C00357	N-Acetyl-D-glucosamine_6-phosphate	-5.741	<0.01
C00342	Thioredoxin	-6.937	<0.01
C02232	3-Oxoadipyl-CoA	-6.977	<0.01
C05269	3-Oxohexanoyl-CoA	-7.055	<0.01
C01528	Hydrogen_selenide	-7.119	<0.01
C00577	D-Glyceraldehyde	-7.119	<0.01
C03460	2-Methylprop-2-enoyl-CoA	-8.055	<0.01
C00431	5-Aminopentanoate	-8.555	<0.01

## Sheet: Clindamycin
Compound_code	Metabolite_name	Metabolite_score	p_value
C00140	N-Acetyl-D-glucosamine	8.435	<0.01
C00630	2-Methylpropanoyl-CoA	7.665	<0.01
C05684	Selenite	7.248	<0.01
C18902	Methylselenic_acid	7.248	<0.01
C00343	Thioredoxin_disulfide	7.157	<0.01
C00148	L-Proline	7.06	<0.01
C00007	Oxygen	6.966	<0.01
C03561	(R)-3-Hydroxybutanoyl-CoA	6.966	<0.01
C14145	(3S)-3-Hydroxyadipyl-CoA	6.966	<0.01
C00011	CO2	6.832	<0.01
C05378	beta-D-Fructose_1,6-bisphosphate	6.579	<0.01
C00160	Glycolate	6.527	<0.01
C11062	4-Hydroxybutyryl-CoA	6.508	<0.01
C00689	alpha,alpha'-Trehalose_6-phosphate	6.492	<0.01
C01094	D-Fructose_1-phosphate	6.398	<0.01
C12214	Aminofructose_6-phosphate	6.304	<0.01
C00989	4-Hydroxybutanoic_acid	6.267	<0.01
C00506	L-Cysteate	6.257	<0.01
C00206	dADP	6.176	<0.05
C16396	2,4-Diamino-6-nitrotoluene	6.08	<0.01
C00441	L-Aspartate_4-semialdehyde	5.874	<0.01
C00075	UTP	5.833	<0.01
C00063	CTP	5.667	<0.01
C06188	Salicin_6-phosphate	5.644	<0.01
C00085	D-Fructose_6-phosphate	5.561	<0.01
C01419	Cys-Gly	5.508	<0.01
C05729	R-S-Cysteinylglycine	5.508	<0.01
C00058	Formate	5.285	<0.01
C01217	5,6,7,8-Tetrahydromethanopterin	5.229	<0.01
C00159	D-Mannose	5.17	<0.01
C00041	L-Alanine	5.14	<0.01
C00256	(R)-Lactate	5.087	<0.05
C00091	Succinyl-CoA	5.047	<0.01
C00407	L-Isoleucine	5	<0.01
C00002	ATP	4.73	<0.01
C20375	Glutaryl-[acp]_methyl_ester	4.7	<0.01
C19673	Malonyl-[acp]_methyl_ester	4.7	<0.01
C00469	Ethanol	4.644	<0.01
C00226	Primary_alcohol	4.644	<0.01
C02972	Dihydrolipoylprotein	4.644	<0.01
C02909	(2-Naphthyl)methanol	4.644	<0.01
C14089	1-Hydroxymethylnaphthalene	4.644	<0.01
C01127	4-Hydroxy-2-oxoglutarate	4.644	<0.01
C01144	(S)-3-Hydroxybutanoyl-CoA	4.632	<0.01
C00183	L-Valine	4.524	<0.01
C00288	HCO3-	4.476	<0.01
C00188	L-Threonine	4.465	<0.01
C04751	1-(5-Phospho-D-ribosyl)-5-amino-4-imidazolecarboxylate	4.322	<0.01
C00072	Ascorbate	4.248	<0.01
C01089	(R)-3-Hydroxybutanoate	4.17	<0.01
C15811	[Enzyme]-cysteine	4.087	<0.01
C02962	D-Allose_6-phosphate	4.087	<0.01
C00123	L-Leucine	4.087	<0.01
C09814	Benzonitrile	4	<0.01
C16216	3-Oxostearoyl-CoA	4	<0.01
C02938	3-Indoleacetonitrile	4	<0.01
C00446	alpha-D-Galactose_1-phosphate	4	<0.01
C05714	alpha-Aminopropiononitrile	4	<0.01
C05715	gamma-Amino-gamma-cyanobutanoate	4	<0.01
C16074	Phenylacetonitrile	4	<0.01
C00726	Nitrile	4	<0.01
C15973	Enzyme_N6-(dihydrolipoyl)lysine	3.961	<0.01
C00620	alpha-D-Ribose_1-phosphate	3.954	<0.01
C00078	L-Tryptophan	3.907	<0.01
C05897	Undecaprenyl-diphospho-N-acetylmuramoyl-L-alanyl-D-glutamyl-meso-2,6-diaminopimeloyl-D-alanyl-D-alanine	3.907	<0.01
C04851	MurAc(oyl-L-Ala-D-gamma-Glu-L-Lys-D-Ala-D-Ala)-diphospho-undecaprenol	3.907	<0.01
C00221	beta-D-Glucose	3.807	<0.01
C05841	Nicotinate_D-ribonucleoside	3.807	<0.01
C00080	H+	3.807	<0.01
C00330	Deoxyguanosine	3.807	<0.01
C16633	5-Fluorouridine	3.807	<0.01
C00301	ADP-ribose	3.807	<0.01
C01050	UDP-N-acetylmuramate	3.778	<0.01
C01697	Galactitol	3.7	<0.01
C16272	3-Hydroxy-5-oxohexanoate	3.7	<0.01
C06250	Holo-[carboxylase]	3.605	<0.01
C04390	N6-Acetyl-LL-2,6-diaminoheptanedioate	3.585	<0.01
C00881	Deoxycytidine	3.585	<0.01
C04646	6-Thioinosine-5'-monophosphate	3.585	<0.05
C00344	Phosphatidylglycerol	3.585	<0.01
C16635	5'-Deoxy-5-fluorocytidine	3.585	<0.01
C01762	Xanthosine	3.585	<0.01
C04442	2-Dehydro-3-deoxy-6-phospho-D-gluconate	3.585	<0.05
C03114	Dimethylbenzimidazole	3.585	<0.01
C00166	Phenylpyruvate	3.557	<0.01
C00387	Guanosine	3.503	<0.01
C01185	Nicotinate_D-ribonucleotide	3.459	<0.01
C03688	Apo-[acyl-carrier-protein]	3.459	<0.01
C00672	2-Deoxy-D-ribose_1-phosphate	3.459	<0.01
C05984	2-Hydroxybutanoic_acid	3.459	<0.01
C04079	N-((R)-Pantothenoyl)-L-cysteine	3.459	<0.01
C00012	Peptide	3.459	<0.01
C00831	Pantetheine	3.459	<0.01
C00794	D-Sorbitol	3.406	<0.01
C00369	Starch	3.392	<0.01
C00047	L-Lysine	3.369	<0.01
C05752	Octanoyl-[acp]	3.322	<0.01
C05223	Dodecanoyl-[acyl-carrier_protein]	3.322	<0.01
C05764	Hexadecanoyl-[acp]	3.322	<0.01
C05761	Tetradecanoyl-[acp]	3.322	<0.01
C00763	D-Proline	3.322	<0.01
C05755	Decanoyl-[acp]	3.322	<0.01
C05749	Hexanoyl-[acp]	3.322	<0.01
C05745	Butyryl-[acp]	3.322	<0.01
C03150	Nicotinamide-beta-riboside	3.322	<0.01
C00040	Acyl-CoA	3.259	<0.01
C06186	Arbutin	3.248	<0.01
C00294	Inosine	3.222	<0.01
C16614	6-Methylmercaptopurine	3.17	<0.01
C00864	Pantothenate	3.17	<0.01
C07648	Thioguanine	3.17	<0.01
C03263	Coproporphyrinogen_III	3.17	<0.01
C02380	6-Mercaptopurine	3.17	<0.01
C00725	Lipoate	3.17	<0.01
C00036	Oxaloacetate	3.137	<0.01
C00334	4-Aminobutanoate	3.044	<0.01
C00031	D-Glucose	3.036	<0.01
C01209	Malonyl-[acyl-carrier_protein]	3.015	<0.01
C04376	5'-Phosphoribosyl-N-formylglycinamide	3	<0.01
C00255	Riboflavin	3	<0.01
C05682	Phosphonoacetate	3	<0.01
C06508	Adenosyl_cobinamide	3	<0.01
C05892	UDP-N-acetylmuramoyl-L-alanyl-gamma-D-glutamyl-L-lysine	3	<0.01
C00097	L-Cysteine	2.988	<0.01
C00267	alpha-D-Glucose	2.951	<0.01
C00212	Adenosine	2.874	<0.01
C01451	Salicin	2.807	<0.01
C04874	2-Amino-4-hydroxy-6-(D-erythro-1,2,3-trihydroxypropyl)-7,8-dihydropteridine	2.807	<0.01
C01083	alpha,alpha-Trehalose	2.807	<0.01
C02713	N-Acetylmuramate	2.807	<0.01
C00093	sn-Glycerol_3-phosphate	2.787	<0.01
C00217	D-Glutamate	2.7	<0.01
C00668	alpha-D-Glucose_6-phosphate	2.692	<0.01
C01097	D-Tagatose_6-phosphate	2.678	<0.01
C16595	4-Hydroxy-5-phenyltetrahydro-1,3-oxazin-2-one	2.585	<0.01
C00499	Allantoate	2.585	<0.01
C02291	L-Cystathionine	2.585	<0.01
C07645	Aldophosphamide	2.585	<0.01
C11539	Cobalt-precorrin_3	2.585	<0.01
C03451	(R)-S-Lactoylglutathione	2.585	<0.01
C00491	L-Cystine	2.585	<0.01
C06899	Chloral_hydrate	2.585	<0.01
C00473	Retinol	2.585	<0.01
C00455	Nicotinamide_D-ribonucleotide	2.585	<0.01
C05699	L-Selenocystathionine	2.585	<0.01
C06406	Precorrin_3B	2.585	<0.01
C00568	4-Aminobenzoate	2.585	<0.01
C16586	2-Phenyl-1,3-propanediol_monocarbamate	2.585	<0.01
C00931	Porphobilinogen	2.585	<0.01
C00101	Tetrahydrofolate	2.524	<0.01
C00459	dTTP	2.402	<0.01
C00064	L-Glutamine	2.373	<0.01
C03939	Acetyl-[acyl-carrier_protein]	2.363	<0.01
C00181	D-Xylose	2.322	<0.01
C03479	Folinic_acid	2.322	<0.01
C00152	L-Asparagine	2.28	<0.01
C00065	L-Serine	2.271	<0.01
C00208	Maltose	2.248	<0.01
C00979	O-Acetyl-L-serine	2.209	<0.01
C00073	L-Methionine	2.202	<0.01
C00062	L-Arginine	2.115	<0.01
C15667	5-Carboxyamino-1-(5-phospho-D-ribosyl)imidazole	2	<0.01
C00906	5,6-Dihydrothymine	2	<0.01
C00460	dUTP	2	<0.01
C20440	alpha-D-Ribose_1,2-cyclic_phosphate_5-phosphate	2	<0.01
C00429	5,6-Dihydrouracil	2	<0.01
C16630	5,6-Dihydro-5-fluorouracil	2	<0.01
C05760	trans-Tetradec-2-enoyl-[acp]	2	<0.01
C05763	trans-Hexadec-2-enoyl-[acp]	2	<0.01
C00857	Deamino-NAD+	2	<0.01
C16221	(2E)-Octadecenoyl-[acp]	2	<0.01
C05748	trans-Hex-2-enoyl-[acp]	2	<0.01
C06408	Precorrin_8X	2	<0.01
C05751	trans-Oct-2-enoyl-[acp]	2	<0.01
C05754	trans-Dec-2-enoyl-[acp]	2	<0.01
C05758	trans-Dodec-2-enoyl-[acp]	2	<0.01
C04246	But-2-enoyl-[acyl-carrier_protein]	2	<0.01
C00192	Hydroxylamine	2	<0.01
C00279	D-Erythrose_4-phosphate	1.976	<0.05
C00655	Xanthosine_5'-phosphate	1.884	<0.01
C03972	2,3,4,5-Tetrahydrodipicolinate	1.775	<0.01
C01100	L-Histidinol_phosphate	1.737	<0.05
C01233	sn-Glycero-3-phosphoethanolamine	1.585	<0.01
C00314	Pyridoxine	1.585	<0.01
C00262	Hypoxanthine	1.585	<0.01
C00250	Pyridoxal	1.585	<0.01
C00670	sn-Glycero-3-phosphocholine	1.585	<0.01
C04702	UDPMurAc(oyl-L-Ala-D-gamma-Glu-L-Lys-D-Ala-D-Ala)	1.585	<0.01
C03194	(R)-1-Aminopropan-2-ol	1.585	<0.01
C04882	UDP-N-acetylmuramoyl-L-alanyl-D-glutamyl-6-carboxy-L-lysyl-D-alanyl-D-alanine	1.585	<0.01
C00134	Putrescine	1.503	<0.01
C00448	trans,trans-Farnesyl_diphosphate	1.459	<0.01
C06509	Adenosyl_cobinamide_phosphate	1.415	<0.01
C00680	meso-2,6-Diaminoheptanedioate	1.283	<0.01
C00705	dCDP	1.263	<0.01
C05670	3-Aminopropiononitrile	1	<0.01
C02320	R-S-Glutathione	1	<0.01
C01101	L-Ribulose_5-phosphate	1	<0.01
C02512	3-Cyano-L-alanine	1	<0.01
C01077	O-Acetyl-L-homoserine	1	<0.01
C12147	L-Threonine_O-3-phosphate	1	<0.01
C00329	D-Glucosamine	1	<0.01
C00969	3-Hydroxypropanal	1	<0.01
C00245	Taurine	1	<0.01
C11811	1-Hydroxy-2-methyl-2-butenyl_4-diphosphate	1	<0.01
C00988	2-Phosphoglycolate	1	<0.01
C00151	L-Amino_acid	1	<0.01
C04039	2,3-Dihydroxy-3-methylbutanoate	1	<0.01
C01300	2-Amino-4-hydroxy-6-hydroxymethyl-7,8-dihydropteridine	1	<0.01
C00479	Propanal	1	<0.01
C02166	Leukotriene_C4	1	<0.01
C00051	Glutathione	1	<0.01
C04807	2-Amino-7,8-dihydro-4-hydroxy-6-(diphosphooxymethyl)pteridine	1	<0.01
C03492	D-4'-Phosphopantothenate	1	<0.05
C03090	5-Phosphoribosylamine	0.848	<0.01
C00283	Hydrogen_sulfide	0.837	<0.01
C11435	4-(Cytidine_5'-diphospho)-2-C-methyl-D-erythritol	0.737	<0.01
C01172	beta-D-Glucose_6-phosphate	0.503	<0.01
C04272	(R)-2,3-Dihydroxy-3-methylbutanoate	0.322	<0.01
C06007	(R)-2,3-Dihydroxy-3-methylpentanoate	0.322	<0.01
C00251	Chorismate	0.115	<0.01
C16242	Cobalt-precorrin_5A	0	<0.01
C00944	3-Dehydroquinate	0	<0.01
C04332	6,7-Dimethyl-8-(D-ribityl)lumazine	0	<0.05
C00437	N-Acetylornithine	0	<0.01
C00826	L-Arogenate	0	<0.01
C01181	4-Trimethylammoniobutanoate	0	<0.01
C15815	C15815	0	<0.01
C16688	Sucrose_6-phosphate	0	<0.01
C05840	Iminoaspartate	0	<0.01
C02504	alpha-Isopropylmalate	0	<0.01
C00365	dUMP	0	<0.01
C16244	Cobalt-precorrin_7	0	<0.01
C06507	Adenosyl_cobyrinate_hexaamide	0	<0.01
C02612	(R)-2-Methylmalate	0	<0.01
C00099	beta-Alanine	0	<0.01
C00760	Cellulose	0	<0.01
C00094	Sulfite	0	<0.01
C00433	2,5-Dioxopentanoate	0	<0.01
C04732	5-Amino-6-(1-D-ribitylamino)uracil	0	<0.05
C05172	Selenophosphoric_acid	0	<0.01
C11948	2,6-Dimethyl-5-methylene-3-oxo-heptanoyl-CoA	0	<0.01
C11949	3-Isopropylbut-3-enoyl-CoA	0	<0.01
C07118	Benzoyl_acetyl-CoA	0	<0.01
C00162	Fatty_acid	0	<0.01
C03082	4-Phospho-L-aspartate	0	<0.01
C20396	Methylphosphonate	0	<0.01
C01149	4-Trimethylammoniobutanal	0	<0.01
C01146	2-Hydroxy-3-oxopropanoate	0	<0.01
C02463	Precorrin_2	0	<0.01
C03232	3-Phosphonooxypyruvate	0	<0.01
C00269	CDP-diacylglycerol	0	<0.01
C00130	IMP	0	<0.01
C05635	5-Hydroxyindoleacetate	0	<0.01
C05634	5-Hydroxyindoleacetaldehyde	0	<0.01
C00149	(S)-Malate	0	<0.01
C06482	L-Selenocysteinyl-tRNA(Sec)	0	<0.01
C04236	(2S)-2-Isopropyl-3-oxosuccinate	0	<0.01
C05125	2-(alpha-Hydroxyethyl)thiamine_diphosphate	0	<0.01
C06002	(S)-Methylmalonate_semialdehyde	0	<0.01
C06006	(S)-2-Aceto-2-hydroxybutanoate	0	<0.01
C16565	Aminopropylcadaverine	0	<0.01
C00818	D-Glucarate	0	<0.01
C00424	(S)-Lactaldehyde	0	<0.01
C01672	Cadaverine	0	<0.01
C15809	Iminoglycine	0	<0.01
C05338	4-Hydroxyphenylacetyl-CoA	0	<0.01
C00392	Mannitol	0	<0.01
C00258	D-Glycerate	0	<0.01
C05335	L-Selenomethionine	0	<0.01
C01081	Thiamin_monophosphate	0	<0.01
C00492	Raffinose	0	<0.01
C00555	4-Aminobutyraldehyde	0	<0.01
C00882	Dephospho-CoA	0	<0.01
C00079	L-Phenylalanine	0	<0.05
C04454	5-Amino-6-(5'-phospho-D-ribitylamino)uracil	0	<0.01
C02352	1,4-beta-D-Xylan	0	<0.01
C03175	Shikimate_3-phosphate	0	<0.01
C00089	Sucrose	0	<0.01
C01251	(R)-2-Hydroxybutane-1,2,4-tricarboxylate	0	<0.01
C01250	N-Acetyl-L-glutamate_5-semialdehyde	0	<0.01
C05936	N4-Acetylaminobutanal	0	<0.01
C00106	Uracil	0	<0.01
C00103	D-Glucose_1-phosphate	0	<0.01
C15556	L-3,4-Dihydroxybutan-2-one_4-phosphate	0	<0.01
C02670	D-Glucuronolactone	0	<0.01
C00179	Agmatine	0	<0.01
C11436	2-Phospho-4-(cytidine_5'-diphospho)-2-C-methyl-D-erythritol	0	<0.05
C00853	Cob(I)alamin	0	<0.01
C01179	3-(4-Hydroxyphenyl)pyruvate	0	<0.01
C04411	(2R,3S)-3-Isopropylmalate	0	<0.01
C04257	N-Acetyl-D-mannosamine_6-phosphate	0	<0.01
C00512	S-Benzoate_coenzyme_A	0	<0.01
C04294	5-(2-Hydroxyethyl)-4-methylthiazole	0	<0.01
C04896	5-(5-Phospho-D-ribosylaminoformimino)-1-(5-phosphoribosyl)-imidazole-4-carboxamide	0	<0.01
C16618	6-Thioxanthine_5'-monophosphate	0	<0.01
C00637	Indole-3-acetaldehyde	0	<0.01
C05985	2-Propynal	0	<0.01
C00025	L-Glutamate	0	<0.01
C00147	Adenine	0	<0.01
C05807	2-Polyprenylphenol	0	<0.01
C11437	1-Deoxy-D-xylulose_5-phosphate	0	<0.01
C00644	D-Mannitol_1-phosphate	0	<0.01
C02739	1-(5-Phospho-D-ribosyl)-ATP	0	<0.01
C04752	2-Methyl-4-amino-5-hydroxymethylpyrimidine_diphosphate	0	<0.01
C01137	S-Adenosylmethioninamine	0	<0.01
C06407	Precorrin_4	0	<0.01
C00804	Propynoate	0	<0.01
C11545	Cobalt-precorrin_8	0	<0.01
C11540	Cobalt-precorrin_4	0	<0.01
C11542	Cobalt-precorrin_6	0	<0.01
C11543	Cobalt-dihydro-precorrin_6	0	<0.01
C04916	N-(5'-Phospho-D-1'-ribulosylformimino)-5-amino-1-(5''-phospho-D-ribosyl)-4-imidazolecarboxamide	0	<0.01
C00416	Phosphatidate	0	<0.01
C11355	4-Amino-4-deoxychorismate	0	<0.01
C00624	N-Acetyl-L-glutamate	0	<0.01
C02170	Methylmalonate	0	<0.01
C01099	L-Fuculose_1-phosphate	0	<0.01
C01096	Sorbitol_6-phosphate	0	<0.01
C04675	3-Hydroxy-3-(4-methylpent-3-en-1-yl)glutaryl-CoA	0	<0.01
C03752	2-Amino-2-deoxy-D-gluconate	0	<0.01
C00663	beta-D-Glucose_1-phosphate	0	<0.01
C01346	dUDP	0	<0.01
C11924	Perillic_acid	0	<0.01
C05811	2-Octaprenyl-6-hydroxyphenol	0	<0.01
C05810	2-Octaprenylphenol	0	<0.01
C00185	Cellobiose	0	<0.01
C02946	4-Acetamidobutanoate	0	<0.01
C06715	3-Oxopimeloyl-CoA	0	<0.01
C16466	7-Methyl-3-oxo-6-octenoyl-CoA	0	<0.01
C00254	Prephenate	0	<0.01
C04327	4-Methyl-5-(2-phosphoethyl)-thiazole	0	<0.01
C00527	Glutaryl-CoA	0	<0.01
C11453	2-C-Methyl-D-erythritol_2,4-cyclodiphosphate	0	<0.01
C00522	(R)-Pantoate	0	<0.01
C00068	Thiamin_diphosphate	0	<0.01
C04133	N-Acetyl-L-glutamate_5-phosphate	0	<0.01
C03722	Quinolinate	0	<0.01
C05402	Melibiose	0	<0.01
C05404	D-Gal_alpha_1->6D-Gal_alpha_1->6D-Glucose	0	<0.01
C01228	Guanosine_3',5'-bis(diphosphate)	0	<0.01
C00233	4-Methyl-2-oxopentanoate	0	<0.01
C01613	Stachyose	0	<0.01
C00155	L-Homocysteine	0	<0.01
C02835	Imidazole-4-acetate	0	<0.01
C02336	beta-D-Fructose	0	<0.01
C17551	2-Polyprenyl-6-hydroxyphenol	0	<0.01
C17556	di-trans,poly-cis-Undecaprenyl_phosphate	0	<0.01
C05665	3-Aminopropanal	0	<0.01
C00409	Methanethiol	0	<0.01
C06056	4-Hydroxy-L-threonine	0	<0.01
C06055	O-Phospho-4-hydroxy-L-threonine	0	<0.01
C06032	D-erythro-3-Methylmalate	0	<0.01
C02576	Perillyl_aldehyde	0	<0.01
C03974	2-Acyl-sn-glycerol_3-phosphate	0	<0.01
C01304	2,5-Diamino-6-(5-phospho-D-ribosylamino)pyrimidin-4(3H)-one	0	<0.01
C01801	Deoxyribose	0	<0.01
C00270	N-Acetylneuraminate	0	<0.01
C00900	2-Acetolactate	0	<0.01
C00475	Cytidine	0	<0.01
C05698	Selenohomocysteine	0	<0.01
C01267	3-(Imidazol-4-yl)-2-oxopropyl_phosphate	0	<0.01
C04666	D-erythro-1-(Imidazol-4-yl)glycerol_3-phosphate	0	<0.01
C01269	5-O-(1-Carboxyvinyl)-3-phosphoshikimate	0	<0.01
C05596	p-Hydroxyphenylacetylglycine	0	<0.01
C01279	4-Amino-5-hydroxymethyl-2-methylpyrimidine	0	<0.01
C00121	D-Ribose	0	<0.01
C00122	Fumarate	0	<0.01
C15532	N-Acetyl-L-citrulline	0	<0.01
C20589	D-Glucosaminate-6-phosphate	0	<0.01
C00197	3-Phospho-D-glycerate	0	<0.01
C05130	Imidazole-4-acetaldehyde	0	<0.01
C20423	alpha-D-Ribose_1-methylphosphonate_5-phosphate	0	<0.01
C20422	alpha-D-Ribose_1-methylphosphonate_5-triphosphate	0	<0.01
C00095	D-Fructose	-0.585	<0.01
C06187	Arbutin_6-phosphate	-0.585	<0.01
C00003	NAD+	-0.737	<0.01
C00645	N-Acetyl-D-mannosamine	-0.807	<0.01
C05844	5-L-Glutamyl-taurine	-1	<0.01
C16255	[Dihydrolipoyllysine-residue_acetyltransferase]_S-acetyldihydrolipoyllysine	-1	<0.01
C00363	dTDP	-1	<0.01
C04122	D-1-Aminopropan-2-ol_O-phosphate	-1	<0.05
C03740	(5-L-Glutamyl)-L-amino_acid	-1	<0.01
C05951	Leukotriene_D4	-1	<0.01
C04216	all-trans-Heptaprenyl_diphosphate	-1	<0.01
C05711	gamma-Glutamyl-beta-cyanoalanine	-1	<0.01
C06114	gamma-Glutamyl-beta-aminopropiononitrile	-1	<0.01
C05979	Propane-1-ol	-1	<0.01
C02457	Propane-1,3-diol	-1	<0.01
C00029	UDP-glucose	-1.263	<0.01
C02876	Propanoyl_phosphate	-1.322	<0.01
C00141	3-Methyl-2-oxobutanoic_acid	-1.322	<0.01
C00440	5-Methyltetrahydrofolate	-1.447	<0.01
C00037	Glycine	-1.528	<0.01
C16243	Cobalt-precorrin_5B	-1.585	<0.01
C00114	Choline	-1.585	<0.01
C00189	Ethanolamine	-1.585	<0.01
C00627	Pyridoxine_phosphate	-1.585	<0.01
C00018	Pyridoxal_phosphate	-1.585	<0.01
C05744	Acetoacetyl-[acp]	-1.585	<0.01
C01103	Orotidine_5'-phosphate	-1.737	<0.01
C16698	N-Acetylmuramic_acid_6-phosphate	-1.807	<0.01
C00526	Deoxyuridine	-1.807	<0.01
C00082	L-Tyrosine	-1.936	<0.01
C00385	Xanthine	-1.948	<0.01
C00681	1-Acyl-sn-glycerol_3-phosphate	-1.948	<0.01
C04877	UDP-N-acetylmuramoyl-L-alanyl-D-gamma-glutamyl-meso-2,6-diaminopimelate	-2	<0.01
C00364	dTMP	-2	<0.01
C00310	D-Xylulose	-2	<0.01
C05773	Cobyrinate	-2	<0.01
C03406	N-(L-Arginino)succinate	-2	<0.01
C06399	Hydrogenobyrinate	-2	<0.01
C02642	3-Ureidopropionate	-2	<0.01
C00671	(S)-3-Methyl-2-oxopentanoic_acid	-2	<0.01
C00673	2-Deoxy-D-ribose_5-phosphate	-2	<0.01
C16220	3-Hydroxyoctadecanoyl-[acp]	-2	<0.05
C04688	(3R)-3-Hydroxytetradecanoyl-[acyl-carrier_protein]	-2	<0.05
C20373	3-Hydroxyglutaryl-[acp]_methyl_ester	-2	<0.05
C20377	3-Hydroxypimeloyl-[acp]_methyl_ester	-2	<0.05
C16631	alpha-Fluoro-beta-ureidopropionic_acid	-2	<0.01
C05757	(R)-3-Hydroxydodecanoyl-[acp]	-2	<0.05
C05100	3-Ureidoisobutyrate	-2	<0.01
C18239	Precursor_Z	-2	<0.01
C01151	D-Ribose_1,5-bisphosphate	-2	<0.01
C00353	Geranylgeranyl_diphosphate	-2	<0.01
C05747	(R)-3-Hydroxyhexanoyl-[acp]	-2	<0.05
C00237	CO	-2.057	<0.01
C00169	Carbamoyl_phosphate	-2.135	<0.01
C02995	Maltose_6'-phosphate	-2.17	<0.01
C04260	O-D-Alanyl-poly(ribitol_phosphate)	-2.17	<0.01
C00052	UDP-alpha-D-galactose	-2.193	<0.01
C04419	Carboxybiotin-carboxyl-carrier_protein	-2.248	<0.01
C02430	L-Methionyl-tRNA	-2.322	<0.01
C00438	N-Carbamoyl-L-aspartate	-2.322	<0.01
C04640	2-(Formamido)-N1-(5'-phosphoribosyl)acetamidine	-2.322	<0.01
C00921	Dihydropteroate	-2.322	<0.01
C00144	GMP	-2.322	<0.01
C00415	Dihydrofolate	-2.322	<0.01
C09306	Sulfur_dioxide	-2.322	<0.01
C09332	Tetrahydrofolyl-[Glu](2)	-2.322	<0.01
C00242	Guanine	-2.396	<0.01
C00954	Indole-3-acetate	-2.415	<0.01
C00194	Cobamide_coenzyme	-2.415	<0.01
C11538	Cobalt-sirohydrochlorin	-2.585	<0.01
C01962	Thiocysteine	-2.585	<0.01
C16596	5-Phenyl-1,3-oxazinane-2,4-dione	-2.585	<0.01
C03892	Phosphatidylglycerophosphate	-2.585	<0.01
C00376	Retinal	-2.585	<0.01
C07490	Trichloroethanol	-2.585	<0.01
C16587	3-Carbamoyl-2-phenylpropionaldehyde	-2.585	<0.01
C06416	Precorrin_5	-2.585	<0.01
C16551	Alcophosphamide	-2.585	<0.01
C01024	Hydroxymethylbilane	-2.585	<0.01
C03294	N-Formylmethionyl-tRNA	-2.585	<0.01
C02091	(S)-Ureidoglycine	-2.585	<0.01
C00083	Malonyl-CoA	-2.608	<0.01
C00199	D-Ribulose_5-phosphate	-2.784	<0.01
C00006	NADP+	-2.807	<0.01
C00266	Glycolaldehyde	-2.807	<0.01
C04051	5-Amino-4-imidazolecarboxyamide	-2.807	<0.01
C00718	Amylose	-2.807	<0.01
C03028	Thiamin_triphosphate	-2.807	<0.01
C02714	N-Acetylputrescine	-2.807	<0.01
C04574	di-trans,poly-cis-Undecaprenyl_diphosphate	-2.807	<0.01
C00666	LL-2,6-Diaminoheptanedioate	-2.848	<0.01
C01134	Pantetheine_4'-phosphate	-2.874	<0.01
C06613	trans-3-Chloroallyl_aldehyde	-2.907	<0.01
C05762	3-Oxohexadecanoyl-[acp]	-2.907	<0.01
C05750	3-Oxooctanoyl-[acp]	-2.907	<0.01
C05753	3-Oxodecanoyl-[acp]	-2.907	<0.01
C16348	cis-3-Chloroallyl_aldehyde	-2.907	<0.01
C00167	UDP-glucuronate	-3	<0.01
C02987	L-Glutamyl-tRNA(Glu)	-3	<0.01
C03373	Aminoimidazole_ribotide	-3	<0.01
C01212	UDP-N-acetylmuramoyl-L-alanine	-3.044	<0.01
C00204	2-Dehydro-3-deoxy-D-gluconate	-3.047	<0.01
C16615	6-Methylthiopurine_5'-monophosphate_ribonucleotide	-3.17	<0.01
C01142	(3S)-3,6-Diaminohexanoate	-3.17	<0.01
C00402	D-Aspartate	-3.17	<0.01
C02218	Dehydroalanine	-3.17	<0.01
C04895	7,8-Dihydroneopterin_3'-triphosphate	-3.17	<0.01
C01079	Protoporphyrinogen_IX	-3.17	<0.01
C16237	Protein_N6-(lipoyl)lysine	-3.17	<0.01
C04631	UDP-N-acetyl-3-(1-carboxyvinyl)-D-glucosamine	-3.237	<0.01
C15812	[Enzyme]-S-sulfanylcysteine	-3.322	<0.01
C00164	Acetoacetate	-3.322	<0.01
C03402	L-Asparaginyl-tRNA(Asn)	-3.322	<0.01
C00048	Glyoxylate	-3.322	<0.01
C20372	3-Ketoglutaryl-[acp]_methyl_ester	-3.322	<0.01
C20376	3-Ketopimeloyl-[acp]_methyl_ester	-3.322	<0.01
C05756	3-Oxododecanoyl-[acp]	-3.322	<0.01
C05759	3-Oxotetradecanoyl-[acp]	-3.322	<0.01
C16219	3-Oxostearoyl-[acp]	-3.322	<0.01
C00009	Orthophosphate	-3.322	<0.01
C00153	Nicotinamide	-3.322	<0.01
C05746	3-Oxohexanoyl-[acp]	-3.322	<0.01
C00019	S-Adenosyl-L-methionine	-3.343	<0.01
C00957	Mercaptopyruvate	-3.426	<0.01
C00035	GDP	-3.453	<0.01
C05336	Selenomethionyl-tRNA(Met)	-3.459	<0.01
C02163	L-Arginyl-tRNA(Arg)	-3.459	<0.01
C05823	3-Mercaptolactate	-3.459	<0.01
C02988	L-Histidyl-tRNA(His)	-3.459	<0.01
C00054	Adenosine_3',5'-bisphosphate	-3.459	<0.01
C00015	UDP	-3.481	<0.01
C00231	D-Xylulose_5-phosphate	-3.515	<0.01
C00886	L-Alanyl-tRNA	-3.585	<0.01
C20374	Enoylglutaryl-[acp]_methyl_ester	-3.585	<0.01
C20378	Enoylpimeloyl-[acp]_methyl_ester	-3.585	<0.01
C12739	5'-Deoxy-5-fluorouridine	-3.585	<0.01
C05980	Cardiolipin	-3.585	<0.01
C16273	3-Hydroxy-5-oxohexanoyl-CoA	-3.585	<0.01
C00109	2-Oxobutanoate	-3.605	<0.01
C00024	Acetyl-CoA	-3.622	<0.01
C00071	Aldehyde	-3.644	<0.01
C06311	Galactitol_1-phosphate	-3.7	<0.01
C00046	RNA	-3.755	<0.01
C00546	Methylglyoxal	-3.807	<0.01
C00282	Hydrogen	-3.807	<0.01
C04823	1-(5'-Phosphoribosyl)-5-amino-4-(N-succinocarboxamide)-imidazole	-3.807	<0.01
C02839	L-Tyrosyl-tRNA(Tyr)	-3.807	<0.01
C16634	5-Fluorouridine_monophosphate	-3.807	<0.01
C16619	6-Thioguanosine_monophosphate	-3.907	<0.01
C04377	5,10-Methylenetetrahydromethanopterin	-3.907	<0.01
C03512	L-Tryptophanyl-tRNA(Trp)	-3.907	<0.01
C00286	dGTP	-3.927	<0.01
C00253	Nicotinate	-3.939	<0.01
C00112	CDP	-3.945	<0.01
C16217	3-Hydroxyoctadecanoyl-CoA	-4	<0.01
C02984	L-Aspartyl-tRNA(Asp)	-4	<0.01
C07086	Phenylacetic_acid	-4	<0.01
C00060	Carboxylate	-4	<0.01
C00180	Benzoate	-4	<0.01
C00302	DL-Glutamate	-4	<0.01
C04088	Octadecanoyl-[acyl-carrier_protein]	-4	<0.01
C01401	Alanine	-4	<0.01
C02047	L-Leucyl-tRNA	-4.087	<0.01
C18096	D-Allulose_6-phosphate	-4.087	<0.01
C00117	D-Ribose_5-phosphate	-4.106	<0.01
C02412	Glycyl-tRNA(Gly)	-4.129	<0.01
C03511	L-Phenylalanyl-tRNA(Phe)	-4.17	<0.01
C00022	Pyruvate	-4.177	<0.01
C00352	D-Glucosamine_6-phosphate	-4.225	<0.01
C16186	L-Ascorbate_6-phosphate	-4.248	<0.01
C00100	Propanoyl-CoA	-4.248	<0.01
C00143	5,10-Methylenetetrahydrofolate	-4.307	<0.01
C06481	L-Seryl-tRNA(Sec)	-4.322	<0.01
C02553	L-Seryl-tRNA(Ser)	-4.322	<0.01
C00458	dCTP	-4.373	<0.01
C02992	L-Threonyl-tRNA(Thr)	-4.459	<0.01
C00232	Succinate_semialdehyde	-4.459	<0.01
C00008	ADP	-4.47	<0.01
C02554	L-Valyl-tRNA(Val)	-4.524	<0.01
C00354	D-Fructose_1,6-bisphosphate	-4.534	<0.01
C00606	3-Sulfino-L-alanine	-4.575	<0.01
C14099	2-Naphthaldehyde	-4.644	<0.01
C14090	1-Naphthaldehyde	-4.644	<0.01
C00026	2-Oxoglutarate	-4.673	<0.01
C05898	Undecaprenyl-diphospho-N-acetylmuramoyl-(N-acetylglucosamine)-L-alanyl-D-glutamyl-meso-2,6-diaminopimeloyl-D-alanyl-D-alanine	-4.7	<0.01
C05893	Undecaprenyl-diphospho-N-acetylmuramoyl-(N-acetylglucosamine)-L-alanyl-gamma-D-glutamyl-L-lysyl-D-alanyl-D-alanine	-4.7	<0.01
C00111	Glycerone_phosphate	-4.765	<0.01
C00332	Acetoacetyl-CoA	-4.788	<0.01
C00044	GTP	-4.793	<0.01
C05382	Sedoheptulose_7-phosphate	-4.839	<0.01
C00074	Phosphoenolpyruvate	-4.884	<0.01
C01931	L-Lysyl-tRNA	-5	<0.01
C03127	L-Isoleucyl-tRNA(Ile)	-5	<0.01
C00275	D-Mannose_6-phosphate	-5.087	<0.01
C04488	5-Methyl-5,6,7,8-tetrahydromethanopterin	-5.229	<0.01
C00010	CoA	-5.404	<0.01
C00092	D-Glucose_6-phosphate	-5.542	<0.01
C05726	S-Substituted_L-cysteine	-5.57	<0.01
C20258	(2S,4S)-4-Hydroxy-2,3,4,5-tetrahydrodipicolinate	-5.89	<0.01
C00133	D-Alanine	-5.95	<0.05
C00014	Ammonia	-5.992	<0.01
C16399	2,4-Diamino-6-hydroxylaminotoluene	-6.08	<0.01
C05703	Methaneselenol	-6.248	<0.01
C05528	3-Sulfopyruvate	-6.257	<0.01
C12215	Iminoerythrose_4-phosphate	-6.304	<0.01
C00357	N-Acetyl-D-glucosamine_6-phosphate	-6.835	<0.01
C00027	Hydrogen_peroxide	-6.966	<0.01
C02232	3-Oxoadipyl-CoA	-6.966	<0.01
C00342	Thioredoxin	-7.132	<0.01
C05269	3-Oxohexanoyl-CoA	-7.209	<0.01
C00577	D-Glyceraldehyde	-7.238	<0.01
C01528	Hydrogen_selenide	-7.248	<0.01
C03460	2-Methylprop-2-enoyl-CoA	-7.665	<0.01
C00431	5-Aminopentanoate	-8.836	<0.01
C20376	3-Ketopimeloyl-[acp]_methyl_ester	-3.322	<0.01
C05756	3-Oxododecanoyl-[acp]	-3.322	<0.01
C05759	3-Oxotetradecanoyl-[acp]	-3.322	<0.01
C16219	3-Oxostearoyl-[acp]	-3.322	<0.01
C00009	Orthophosphate	-3.322	<0.01
C00153	Nicotinamide	-3.322	<0.01
C05746	3-Oxohexanoyl-[acp]	-3.322	<0.01
C00019	S-Adenosyl-L-methionine	-3.343	<0.01
C00957	Mercaptopyruvate	-3.426	<0.01
C00035	GDP	-3.453	<0.01
C05336	Selenomethionyl-tRNA(Met)	-3.459	<0.01
C02163	L-Arginyl-tRNA(Arg)	-3.459	<0.01
C05823	3-Mercaptolactate	-3.459	<0.01
C02988	L-Histidyl-tRNA(His)	-3.459	<0.01
C00054	Adenosine_3',5'-bisphosphate	-3.459	<0.01
C00015	UDP	-3.481	<0.01
C00231	D-Xylulose_5-phosphate	-3.515	<0.01
C00886	L-Alanyl-tRNA	-3.585	<0.01
C20374	Enoylglutaryl-[acp]_methyl_ester	-3.585	<0.01
C20378	Enoylpimeloyl-[acp]_methyl_ester	-3.585	<0.01
C12739	5'-Deoxy-5-fluorouridine	-3.585	<0.01
C05980	Cardiolipin	-3.585	<0.01
C16273	3-Hydroxy-5-oxohexanoyl-CoA	-3.585	<0.01
C00109	2-Oxobutanoate	-3.605	<0.01
C00024	Acetyl-CoA	-3.622	<0.01
C00071	Aldehyde	-3.644	<0.01
C06311	Galactitol_1-phosphate	-3.7	<0.01
C00046	RNA	-3.755	<0.01
C00546	Methylglyoxal	-3.807	<0.01
C00282	Hydrogen	-3.807	<0.01
C04823	1-(5'-Phosphoribosyl)-5-amino-4-(N-succinocarboxamide)-imidazole	-3.807	<0.01
C02839	L-Tyrosyl-tRNA(Tyr)	-3.807	<0.01
C16634	5-Fluorouridine_monophosphate	-3.807	<0.01
C16619	6-Thioguanosine_monophosphate	-3.907	<0.01
C04377	5,10-Methylenetetrahydromethanopterin	-3.907	<0.01
C03512	L-Tryptophanyl-tRNA(Trp)	-3.907	<0.01
C00286	dGTP	-3.927	<0.01
C00253	Nicotinate	-3.939	<0.01
C00112	CDP	-3.945	<0.01
C16217	3-Hydroxyoctadecanoyl-CoA	-4	<0.01
C02984	L-Aspartyl-tRNA(Asp)	-4	<0.01
C07086	Phenylacetic_acid	-4	<0.01
C00060	Carboxylate	-4	<0.01
C00180	Benzoate	-4	<0.01
C00302	DL-Glutamate	-4	<0.01
C04088	Octadecanoyl-[acyl-carrier_protein]	-4	<0.01
C01401	Alanine	-4	<0.01
C02047	L-Leucyl-tRNA	-4.087	<0.01
C18096	D-Allulose_6-phosphate	-4.087	<0.01
C00117	D-Ribose_5-phosphate	-4.106	<0.01
C02412	Glycyl-tRNA(Gly)	-4.129	<0.01
C03511	L-Phenylalanyl-tRNA(Phe)	-4.17	<0.01
C00022	Pyruvate	-4.177	<0.01
C00352	D-Glucosamine_6-phosphate	-4.225	<0.01
C16186	L-Ascorbate_6-phosphate	-4.248	<0.01
C00100	Propanoyl-CoA	-4.248	<0.01
C00143	5,10-Methylenetetrahydrofolate	-4.307	<0.01
C00234	10-Formyltetrahydrofolate	-4.318	<0.01
C06481	L-Seryl-tRNA(Sec)	-4.322	<0.01
C02553	L-Seryl-tRNA(Ser)	-4.322	<0.01
C00458	dCTP	-4.373	<0.01
C02992	L-Threonyl-tRNA(Thr)	-4.459	<0.01
C00232	Succinate_semialdehyde	-4.459	<0.01
C00008	ADP	-4.47	<0.01
C02554	L-Valyl-tRNA(Val)	-4.524	<0.01
C00354	D-Fructose_1,6-bisphosphate	-4.534	<0.01
C00606	3-Sulfino-L-alanine	-4.575	<0.01
C14099	2-Naphthaldehyde	-4.644	<0.01
C14090	1-Naphthaldehyde	-4.644	<0.01
C00026	2-Oxoglutarate	-4.673	<0.01
C05898	Undecaprenyl-diphospho-N-acetylmuramoyl-(N-acetylglucosamine)-L-alanyl-D-glutamyl-meso-2,6-diaminopimeloyl-D-alanyl-D-alanine	-4.7	<0.05
C05893	Undecaprenyl-diphospho-N-acetylmuramoyl-(N-acetylglucosamine)-L-alanyl-gamma-D-glutamyl-L-lysyl-D-alanyl-D-alanine	-4.7	<0.05
C00111	Glycerone_phosphate	-4.765	<0.01
C00332	Acetoacetyl-CoA	-4.788	<0.01
C00044	GTP	-4.793	<0.01
C05382	Sedoheptulose_7-phosphate	-4.839	<0.01
C00074	Phosphoenolpyruvate	-4.884	<0.01
C00275	D-Mannose_6-phosphate	-5.087	<0.01
C04488	5-Methyl-5,6,7,8-tetrahydromethanopterin	-5.229	<0.01
C00118	D-Glyceraldehyde_3-phosphate	-5.366	<0.01
C00010	CoA	-5.404	<0.01
C00092	D-Glucose_6-phosphate	-5.542	<0.01
C05726	S-Substituted_L-cysteine	-5.57	<0.01
C20258	(2S,4S)-4-Hydroxy-2,3,4,5-tetrahydrodipicolinate	-5.89	<0.01
C00133	D-Alanine	-5.95	<0.01
C00014	Ammonia	-5.992	<0.01
C00357	N-Acetyl-D-glucosamine_6-phosphate	-6.835	<0.01
C00027	Hydrogen_peroxide	-6.966	<0.05
C02232	3-Oxoadipyl-CoA	-6.966	<0.05
C00342	Thioredoxin	-7.132	<0.01
C05269	3-Oxohexanoyl-CoA	-7.209	<0.01
C00577	D-Glyceraldehyde	-7.238	<0.01
C01528	Hydrogen_selenide	-7.248	<0.01
C03460	2-Methylprop-2-enoyl-CoA	-7.665	<0.01
C00431	5-Aminopentanoate	-8.836	<0.01

## Sheet: Germ Free
Compound_code	Metabolite_name	Metabolite_score	p_value
C00163	Propanoate	7.209	<0.01
C00075	UTP	7.063	<0.01
C00033	Acetate	6.998	<0.01
C00063	CTP	6.755	<0.01
C00206	dADP	6.652	<0.01
C00270	N-Acetylneuraminate	6.304	<0.01
C00012	Peptide	6	<0.01
C00002	ATP	5.991	<0.01
C00117	D-Ribose_5-phosphate	5.544	<0.01
C05682	Phosphonoacetate	5.209	<0.05
C00058	Formate	4.644	<0.01
C04823	1-(5'-Phosphoribosyl)-5-amino-4-(N-succinocarboxamide)-imidazole	4.524	<0.01
C00011	CO2	4.299	<0.01
C00047	L-Lysine	4.143	<0.01
C00020	AMP	4.096	<0.01
C00441	L-Aspartate_4-semialdehyde	4.087	<0.01
C00407	L-Isoleucine	4.087	<0.05
C01412	Butanal	4.087	<0.05
C00118	D-Glyceraldehyde_3-phosphate	4.028	<0.01
C00148	L-Proline	3.74	<0.01
C00123	L-Leucine	3.585	<0.01
C00073	L-Methionine	3.511	<0.01
C16618	6-Thioxanthine_5'-monophosphate	3.459	<0.01
C00188	L-Threonine	3.358	<0.01
C16614	6-Methylmercaptopurine	3.322	<0.01
C07648	Thioguanine	3.322	<0.01
C20375	Glutaryl-[acp]_methyl_ester	3.322	<0.01
C19673	Malonyl-[acp]_methyl_ester	3.322	<0.01
C02380	6-Mercaptopurine	3.322	<0.01
C00183	L-Valine	3.322	<0.01
C06723	6-Carboxyhex-2-enoyl-CoA	3.17	<0.01
C14095	2-Hydroxy-3-carboxybenzalpyruvate	3.17	<0.01
C00140	N-Acetyl-D-glucosamine	3.17	<0.01
C11929	Perillyl-CoA	3.17	<0.01
C14107	2-Hydroxy-4-hydroxymethylbenzalpyruvate	3.17	<0.01
C14086	2-Hydroxy-3-methylbenzalpyruvate	3.17	<0.01
C03058	2-Hydroxyglutaryl-CoA	3.17	<0.01
C00469	Ethanol	3.087	<0.01
C00226	Primary_alcohol	3.087	<0.01
C02909	(2-Naphthyl)methanol	3.087	<0.01
C14089	1-Hydroxymethylnaphthalene	3.087	<0.01
C14818	Fe2+	3	<0.01
C05752	Octanoyl-[acp]	3	<0.01
C05223	Dodecanoyl-[acyl-carrier_protein]	3	<0.01
C05764	Hexadecanoyl-[acp]	3	<0.01
C05761	Tetradecanoyl-[acp]	3	<0.01
C05755	Decanoyl-[acp]	3	<0.01
C05749	Hexanoyl-[acp]	3	<0.01
C05745	Butyryl-[acp]	3	<0.01
C05335	L-Selenomethionine	2.907	<0.01
C00689	alpha,alpha'-Trehalose_6-phosphate	2.907	<0.01
C03561	(R)-3-Hydroxybutanoyl-CoA	2.807	<0.01
C05684	Selenite	2.807	<0.01
C18902	Methylselenic_acid	2.807	<0.01
C01209	Malonyl-[acyl-carrier_protein]	2.737	<0.01
C00506	L-Cysteate	2.7	<0.01
C00392	Mannitol	2.7	<0.01
C00256	(R)-Lactate	2.585	<0.01
C04079	N-((R)-Pantothenoyl)-L-cysteine	2.585	<0.01
C14145	(3S)-3-Hydroxyadipyl-CoA	2.585	<0.01
C00189	Ethanolamine	2.585	<0.01
C00831	Pantetheine	2.585	<0.01
C01097	D-Tagatose_6-phosphate	2.485	<0.01
C15811	[Enzyme]-cysteine	2.322	<0.01
C03688	Apo-[acyl-carrier-protein]	2.322	<0.01
C03972	2,3,4,5-Tetrahydrodipicolinate	2.29	<0.01
C00037	Glycine	2.184	<0.01
C01217	5,6,7,8-Tetrahydromethanopterin	2.17	<0.01
C00227	Acetyl_phosphate	2.081	<0.01
C15667	5-Carboxyamino-1-(5-phospho-D-ribosyl)imidazole	2	<0.01
C00131	dATP	2	<0.01
C00853	Cob(I)alamin	2	<0.01
C03150	Nicotinamide-beta-riboside	2	<0.01
C00065	L-Serine	1.95	<0.01
C00416	Phosphatidate	1.874	<0.01
C00159	D-Mannose	1.807	<0.01
C03939	Acetyl-[acyl-carrier_protein]	1.778	<0.01
C00091	Succinyl-CoA	1.766	<0.01
C00343	Thioredoxin_disulfide	1.737	<0.01
C05378	beta-D-Fructose_1,6-bisphosphate	1.7	<0.01
C00668	alpha-D-Glucose_6-phosphate	1.699	<0.01
C00103	D-Glucose_1-phosphate	1.637	<0.01
C00387	Guanosine	1.585	<0.01
C02962	D-Allose_6-phosphate	1.585	<0.01
C00135	L-Histidine	1.585	<0.01
C00078	L-Tryptophan	1.585	<0.01
C00455	Nicotinamide_D-ribonucleotide	1.585	<0.01
C06408	Precorrin_8X	1.585	<0.01
C05897	Undecaprenyl-diphospho-N-acetylmuramoyl-L-alanyl-D-glutamyl-meso-2,6-diaminopimeloyl-D-alanyl-D-alanine	1.585	<0.01
C04851	MurAc(oyl-L-Ala-D-gamma-Glu-L-Lys-D-Ala-D-Ala)-diphospho-undecaprenol	1.585	<0.01
C00212	Adenosine	1.415	<0.01
C01185	Nicotinate_D-ribonucleotide	1.322	<0.01
C01762	Xanthosine	1.322	<0.01
C00242	Guanine	1.28	<0.01
C16396	2,4-Diamino-6-nitrotoluene	1.222	<0.01
C00097	L-Cysteine	1.222	<0.01
C00010	CoA	1.222	<0.01
C01172	beta-D-Glucose_6-phosphate	1.17	<0.01
C00106	Uracil	1	<0.01
C04257	N-Acetyl-D-mannosamine_6-phosphate	1	<0.01
C16220	3-Hydroxyoctadecanoyl-[acp]	1	<0.01
C04688	(3R)-3-Hydroxytetradecanoyl-[acyl-carrier_protein]	1	<0.01
C20373	3-Hydroxyglutaryl-[acp]_methyl_ester	1	<0.01
C20377	3-Hydroxypimeloyl-[acp]_methyl_ester	1	<0.01
C00620	alpha-D-Ribose_1-phosphate	1	<0.01
C03263	Coproporphyrinogen_III	1	<0.01
C00344	Phosphatidylglycerol	1	<0.01
C05757	(R)-3-Hydroxydodecanoyl-[acp]	1	<0.01
C06188	Salicin_6-phosphate	1	<0.01
C05747	(R)-3-Hydroxyhexanoyl-[acp]	1	<0.01
C00095	D-Fructose	0.807	<0.01
C00041	L-Alanine	0.807	<0.01
C00064	L-Glutamine	0.692	<0.01
C04633	(3R)-3-Hydroxypalmitoyl-[acyl-carrier_protein]	0.585	<0.01
C00021	S-Adenosyl-L-homocysteine	0.585	<0.01
C04619	(3R)-3-Hydroxydecanoyl-[acyl-carrier_protein]	0.585	<0.01
C04620	(3R)-3-Hydroxyoctanoyl-[acyl-carrier_protein]	0.585	<0.01
C00385	Xanthine	0.543	<0.01
C00084	Acetaldehyde	0.541	<0.01
C00062	L-Arginine	0.415	<0.01
C00093	sn-Glycerol_3-phosphate	0.341	<0.01
C00365	dUMP	0.322	<0.05
C04618	(3R)-3-Hydroxybutanoyl-[acyl-carrier_protein]	0.263	<0.01
C00040	Acyl-CoA	0.193	<0.01
C00459	dTTP	0.193	<0.01
C01144	(S)-3-Hydroxybutanoyl-CoA	0.1	<0.01
C00027	Hydrogen_peroxide	0	<0.01
C00944	3-Dehydroquinate	0	<0.01
C16595	4-Hydroxy-5-phenyltetrahydro-1,3-oxazin-2-one	0	<0.01
C01451	Salicin	0	<0.01
C00826	L-Arogenate	0	<0.01
C01181	4-Trimethylammoniobutanoate	0	<0.01
C04877	UDP-N-acetylmuramoyl-L-alanyl-D-gamma-glutamyl-meso-2,6-diaminopimelate	0	<0.05
C04874	2-Amino-4-hydroxy-6-(D-erythro-1,2,3-trihydroxypropyl)-7,8-dihydropteridine	0	<0.01
C15815	C15815	0	<0.01
C16688	Sucrose_6-phosphate	0	<0.01
C00794	D-Sorbitol	0	<0.01
C05840	Iminoaspartate	0	<0.01
C01233	sn-Glycero-3-phosphoethanolamine	0	<0.01
C00221	beta-D-Glucose	0	<0.01
C00499	Allantoate	0	<0.01
C16217	3-Hydroxyoctadecanoyl-CoA	0	<0.01
C02291	L-Cystathionine	0	<0.01
C16244	Cobalt-precorrin_7	0	<0.05
C00007	Oxygen	0	<0.01
C00006	NADP+	0	<0.01
C00003	NAD+	0	<0.01
C00369	Starch	0	<0.01
C11062	4-Hydroxybutyryl-CoA	0	<0.01
C02612	(R)-2-Methylmalate	0	<0.01
C00099	beta-Alanine	0	<0.01
C00311	Isocitrate	0	<0.01
C00314	Pyridoxine	0	<0.01
C00760	Cellulose	0	<0.01
C00094	Sulfite	0	<0.01
C06311	Galactitol_1-phosphate	0	<0.01
C00433	2,5-Dioxopentanoate	0	<0.01
C05172	Selenophosphoric_acid	0	<0.01
C11948	2,6-Dimethyl-5-methylene-3-oxo-heptanoyl-CoA	0	<0.01
C11949	3-Isopropylbut-3-enoyl-CoA	0	<0.01
C05775	alpha-Ribazole	0	<0.05
C07118	Benzoyl_acetyl-CoA	0	<0.01
C05670	3-Aminopropiononitrile	0	<0.01
C00164	Acetoacetate	0	<0.01
C00166	Phenylpyruvate	0	<0.01
C00167	UDP-glucuronate	0	<0.01
C00162	Fatty_acid	0	<0.01
C03082	4-Phospho-L-aspartate	0	<0.01
C20396	Methylphosphonate	0	<0.01
C04272	(R)-2,3-Dihydroxy-3-methylbutanoate	0	<0.01
C00906	5,6-Dihydrothymine	0	<0.01
C16186	L-Ascorbate_6-phosphate	0	<0.01
C01149	4-Trimethylammoniobutanal	0	<0.01
C01146	2-Hydroxy-3-oxopropanoate	0	<0.01
C03406	N-(L-Arginino)succinate	0	<0.01
C05512	Deoxyinosine	0	<0.01
C07645	Aldophosphamide	0	<0.01
C00327	L-Citrulline	0	<0.01
C00692	UDP-N-acetylmuramoyl-L-alanyl-D-glutamate	0	<0.05
C02320	R-S-Glutathione	0	<0.01
C02463	Precorrin_2	0	<0.01
C03232	3-Phosphonooxypyruvate	0	<0.01
C09814	Benzonitrile	0	<0.01
C11539	Cobalt-precorrin_3	0	<0.01
C11538	Cobalt-sirohydrochlorin	0	<0.01
C16216	3-Oxostearoyl-CoA	0	<0.01
C00267	alpha-D-Glucose	0	<0.01
C00266	Glycolaldehyde	0	<0.01
C00402	D-Aspartate	0	<0.01
C00460	dUTP	0	<0.01
C00283	Hydrogen_sulfide	0	<0.01
C00282	Hydrogen	0	<0.01
C01962	Thiocysteine	0	<0.01
C04691	2-Dehydro-3-deoxy-D-arabino-heptonate_7-phosphate	0	<0.01
C02218	Dehydroalanine	0	<0.01
C05841	Nicotinate_D-ribonucleoside	0	<0.01
C05844	5-L-Glutamyl-taurine	0	<0.01
C00031	D-Glucose	0	<0.01
C00136	Butanoyl-CoA	0	<0.01
C00134	Putrescine	0	<0.01
C00133	D-Alanine	0	<0.01
C05635	5-Hydroxyindoleacetate	0	<0.01
C05634	5-Hydroxyindoleacetaldehyde	0	<0.01
C02642	3-Ureidopropionate	0	<0.01
C00149	(S)-Malate	0	<0.01
C20440	alpha-D-Ribose_1,2-cyclic_phosphate_5-phosphate	0	<0.01
C06482	L-Selenocysteinyl-tRNA(Sec)	0	<0.01
C04236	(2S)-2-Isopropyl-3-oxosuccinate	0	<0.01
C01101	L-Ribulose_5-phosphate	0	<0.01
C01100	L-Histidinol_phosphate	0	<0.01
C05125	2-(alpha-Hydroxyethyl)thiamine_diphosphate	0	<0.01
C06002	(S)-Methylmalonate_semialdehyde	0	<0.01
C06007	(R)-2,3-Dihydroxy-3-methylpentanoate	0	<0.01
C06006	(S)-2-Aceto-2-hydroxybutanoate	0	<0.01
C16565	Aminopropylcadaverine	0	<0.01
C16255	[Dihydrolipoyllysine-residue_acetyltransferase]_S-acetyldihydrolipoyllysine	0	<0.01
C00954	Indole-3-acetate	0	<0.01
C00818	D-Glucarate	0	<0.01
C00424	(S)-Lactaldehyde	0	<0.01
C00429	5,6-Dihydrouracil	0	<0.01
C03451	(R)-S-Lactoylglutathione	0	<0.01
C01672	Cadaverine	0	<0.01
C00036	Oxaloacetate	0	<0.05
C15809	Iminoglycine	0	<0.01
C16698	N-Acetylmuramic_acid_6-phosphate	0	<0.01
C02512	3-Cyano-L-alanine	0	<0.01
C00250	Pyridoxal	0	<0.01
C00251	Chorismate	0	<0.01
C05338	4-Hydroxyphenylacetyl-CoA	0	<0.01
C00255	Riboflavin	0	<0.01
C00258	D-Glycerate	0	<0.01
C16596	5-Phenyl-1,3-oxazinane-2,4-dione	0	<0.01
C04390	N6-Acetyl-LL-2,6-diaminoheptanedioate	0	<0.01
C01081	Thiamin_monophosphate	0	<0.01
C01083	alpha,alpha-Trehalose	0	<0.01
C00559	Deoxyadenosine	0	<0.01
C00491	L-Cystine	0	<0.01
C00492	Raffinose	0	<0.01
C00493	Shikimate	0	<0.01
C00555	4-Aminobutyraldehyde	0	<0.01
C01089	(R)-3-Hydroxybutanoate	0	<0.01
C00881	Deoxycytidine	0	<0.01
C00072	Ascorbate	0	<0.01
C00077	L-Ornithine	0	<0.01
C04454	5-Amino-6-(5'-phospho-D-ribitylamino)uracil	0	<0.01
C02352	1,4-beta-D-Xylan	0	<0.01
C00083	Malonyl-CoA	0	<0.01
C00080	H+	0	<0.01
C16630	5,6-Dihydro-5-fluorouracil	0	<0.01
C00089	Sucrose	0	<0.01
C00670	sn-Glycero-3-phosphocholine	0	<0.01
C00671	(S)-3-Methyl-2-oxopentanoic_acid	0	<0.01
C00672	2-Deoxy-D-ribose_1-phosphate	0	<0.01
C00673	2-Deoxy-D-ribose_5-phosphate	0	<0.01
C01251	(R)-2-Hydroxybutane-1,2,4-tricarboxylate	0	<0.01
C01250	N-Acetyl-L-glutamate_5-semialdehyde	0	<0.05
C05936	N4-Acetylaminobutanal	0	<0.01
C04702	UDPMurAc(oyl-L-Ala-D-gamma-Glu-L-Lys-D-Ala-D-Ala)	0	<0.01
C00363	dTDP	0	<0.01
C06899	Chloral_hydrate	0	<0.01
C05760	trans-Tetradec-2-enoyl-[acp]	0	<0.01
C05763	trans-Hexadec-2-enoyl-[acp]	0	<0.01
C02670	D-Glucuronolactone	0	<0.01
C00179	Agmatine	0	<0.01
C03090	5-Phosphoribosylamine	0	<0.05
C07086	Phenylacetic_acid	0	<0.01
C01077	O-Acetyl-L-homoserine	0	<0.01
C02972	Dihydrolipoylprotein	0	<0.01
C01179	3-(4-Hydroxyphenyl)pyruvate	0	<0.01
C04411	(2R,3S)-3-Isopropylmalate	0	<0.01
C00473	Retinol	0	<0.01
C03892	Phosphatidylglycerophosphate	0	<0.01
C00681	1-Acyl-sn-glycerol_3-phosphate	0	<0.01
C00512	S-Benzoate_coenzyme_A	0	<0.01
C00921	Dihydropteroate	0	<0.01
C04294	5-(2-Hydroxyethyl)-4-methylthiazole	0	<0.01
C04895	7,8-Dihydroneopterin_3'-triphosphate	0	<0.01
C04896	5-(5-Phospho-D-ribosylaminoformimino)-1-(5-phosphoribosyl)-imidazole-4-carboxamide	0	<0.01
C00376	Retinal	0	<0.01
C01697	Galactitol	0	<0.01
C15972	Enzyme_N6-(lipoyl)lysine	0	<0.01
C00330	Deoxyguanosine	0	<0.01
C00334	4-Aminobutanoate	0	<0.05
C00337	(S)-Dihydroorotate	0	<0.05
C05699	L-Selenocystathionine	0	<0.01
C04122	D-1-Aminopropan-2-ol_O-phosphate	0	<0.01
C00637	Indole-3-acetaldehyde	0	<0.01
C16221	(2E)-Octadecenoyl-[acp]	0	<0.01
C00208	Maltose	0	<0.01
C05985	2-Propynal	0	<0.01
C07490	Trichloroethanol	0	<0.01
C00141	3-Methyl-2-oxobutanoic_acid	0	<0.01
C00147	Adenine	0	<0.01
C03740	(5-L-Glutamyl)-L-amino_acid	0	<0.01
C05748	trans-Hex-2-enoyl-[acp]	0	<0.01
C05984	2-Hydroxybutanoic_acid	0	<0.01
C05807	2-Polyprenylphenol	0	<0.01
C00644	D-Mannitol_1-phosphate	0	<0.01
C02739	1-(5-Phospho-D-ribosyl)-ATP	0	<0.01
C06250	Holo-[carboxylase]	0	<0.01
C03194	(R)-1-Aminopropan-2-ol	0	<0.01
C04419	Carboxybiotin-carboxyl-carrier_protein	0	<0.01
C02938	3-Indoleacetonitrile	0	<0.01
C04752	2-Methyl-4-amino-5-hydroxymethylpyrimidine_diphosphate	0	<0.01
C12147	L-Threonine_O-3-phosphate	0	<0.01
C00329	D-Glucosamine	0	<0.01
C06406	Precorrin_3B	0	<0.01
C00804	Propynoate	0	<0.01
C00969	3-Hydroxypropanal	0	<0.01
C00966	2-Dehydropantoate	0	<0.01
C11543	Cobalt-dihydro-precorrin_6	0	<0.01
C04916	N-(5'-Phospho-D-1'-ribulosylformimino)-5-amino-1-(5''-phospho-D-ribosyl)-4-imidazolecarboxamide	0	<0.01
C00415	Dihydrofolate	0	<0.01
C11355	4-Amino-4-deoxychorismate	0	<0.01
C05951	Leukotriene_D4	0	<0.01
C00245	Taurine	0	<0.01
C16587	3-Carbamoyl-2-phenylpropionaldehyde	0	<0.01
C02170	Methylmalonate	0	<0.01
C00568	4-Aminobenzoate	0	<0.01
C01099	L-Fuculose_1-phosphate	0	<0.01
C01096	Sorbitol_6-phosphate	0	<0.01
C00060	Carboxylate	0	<0.01
C16633	5-Fluorouridine	0	<0.01
C04675	3-Hydroxy-3-(4-methylpent-3-en-1-yl)glutaryl-CoA	0	<0.01
C16631	alpha-Fluoro-beta-ureidopropionic_acid	0	<0.01
C16635	5'-Deoxy-5-fluorocytidine	0	<0.01
C16634	5-Fluorouridine_monophosphate	0	<0.01
C03752	2-Amino-2-deoxy-D-gluconate	0	<0.01
C00666	LL-2,6-Diaminoheptanedioate	0	<0.05
C00663	beta-D-Glucose_1-phosphate	0	<0.01
C00988	2-Phosphoglycolate	0	<0.01
C00989	4-Hydroxybutanoic_acid	0	<0.01
C00114	Choline	0	<0.01
C11924	Perillic_acid	0	<0.01
C05751	trans-Oct-2-enoyl-[acp]	0	<0.01
C05754	trans-Dec-2-enoyl-[acp]	0	<0.01
C05758	trans-Dodec-2-enoyl-[acp]	0	<0.01
C05811	2-Octaprenyl-6-hydroxyphenol	0	<0.01
C05810	2-Octaprenylphenol	0	<0.01
C00185	Cellobiose	0	<0.01
C00180	Benzoate	0	<0.01
C00181	D-Xylose	0	<0.01
C04216	all-trans-Heptaprenyl_diphosphate	0	<0.01
C02946	4-Acetamidobutanoate	0	<0.01
C16586	2-Phenyl-1,3-propanediol_monocarbamate	0	<0.01
C05100	3-Ureidoisobutyrate	0	<0.01
C00151	L-Amino_acid	0	<0.01
C05823	3-Mercaptolactate	0	<0.01
C16551	Alcophosphamide	0	<0.01
C06715	3-Oxopimeloyl-CoA	0	<0.01
C16466	7-Methyl-3-oxo-6-octenoyl-CoA	0	<0.01
C09306	Sulfur_dioxide	0	<0.01
C00254	Prephenate	0	<0.01
C16237	Protein_N6-(lipoyl)lysine	0	<0.01
C00931	Porphobilinogen	0	<0.01
C04327	4-Methyl-5-(2-phosphoethyl)-thiazole	0	<0.01
C18239	Precursor_Z	0	<0.01
C00446	alpha-D-Galactose_1-phosphate	0	<0.01
C00527	Glutaryl-CoA	0	<0.01
C11453	2-C-Methyl-D-erythritol_2,4-cyclodiphosphate	0	<0.01
C00522	(R)-Pantoate	0	<0.05
C04882	UDP-N-acetylmuramoyl-L-alanyl-D-glutamyl-6-carboxy-L-lysyl-D-alanyl-D-alanine	0	<0.01
C01024	Hydroxymethylbilane	0	<0.01
C12739	5'-Deoxy-5-fluorouridine	0	<0.01
C00009	Orthophosphate	0	<0.01
C00068	Thiamin_diphosphate	0	<0.01
C04133	N-Acetyl-L-glutamate_5-phosphate	0	<0.01
C03838	5'-Phosphoribosylglycinamide	0	<0.05
C00288	HCO3-	0	<0.01
C03722	Quinolinate	0	<0.01
C05402	Melibiose	0	<0.01
C05404	D-Gal_alpha_1->6D-Gal_alpha_1->6D-Glucose	0	<0.01
C04039	2,3-Dihydroxy-3-methylbutanoate	0	<0.01
C00627	Pyridoxine_phosphate	0	<0.01
C01228	Guanosine_3',5'-bis(diphosphate)	0	<0.01
C00725	Lipoate	0	<0.01
C00233	4-Methyl-2-oxopentanoate	0	<0.01
C01613	Stachyose	0	<0.01
C00018	Pyridoxal_phosphate	0	<0.01
C00155	L-Homocysteine	0	<0.01
C02835	Imidazole-4-acetate	0	<0.01
C05714	alpha-Aminopropiononitrile	0	<0.01
C05715	gamma-Amino-gamma-cyanobutanoate	0	<0.01
C05711	gamma-Glutamyl-beta-cyanoalanine	0	<0.01
C02713	N-Acetylmuramate	0	<0.01
C02336	beta-D-Fructose	0	<0.01
C00301	ADP-ribose	0	<0.01
C00302	DL-Glutamate	0	<0.01
C17551	2-Polyprenyl-6-hydroxyphenol	0	<0.01
C17556	di-trans,poly-cis-Undecaprenyl_phosphate	0	<0.01
C04442	2-Dehydro-3-deoxy-6-phospho-D-gluconate	0	<0.01
C01127	4-Hydroxy-2-oxoglutarate	0	<0.01
C05665	3-Aminopropanal	0	<0.01
C06186	Arbutin	0	<0.01
C02051	Lipoylprotein	0	<0.01
C03114	Dimethylbenzimidazole	0	<0.01
C00979	O-Acetyl-L-serine	0	<0.01
C16273	3-Hydroxy-5-oxohexanoyl-CoA	0	<0.01
C16272	3-Hydroxy-5-oxohexanoate	0	<0.01
C04246	But-2-enoyl-[acyl-carrier_protein]	0	<0.01
C00409	Methanethiol	0	<0.01
C16074	Phenylacetonitrile	0	<0.01
C04778	N1-(5-Phospho-alpha-D-ribosyl)-5,6-dimethylbenzimidazole	0	<0.05
C01401	Alanine	0	<0.01
C01151	D-Ribose_1,5-bisphosphate	0	<0.01
C06056	4-Hydroxy-L-threonine	0	<0.01
C06055	O-Phospho-4-hydroxy-L-threonine	0	<0.01
C03479	Folinic_acid	0	<0.01
C06114	gamma-Glutamyl-beta-aminopropiononitrile	0	<0.01
C09332	Tetrahydrofolyl-[Glu](2)	0	<0.01
C06032	D-erythro-3-Methylmalate	0	<0.01
C02576	Perillyl_aldehyde	0	<0.01
C03974	2-Acyl-sn-glycerol_3-phosphate	0	<0.01
C01801	Deoxyribose	0	<0.01
C00900	2-Acetolactate	0	<0.01
C00479	Propanal	0	<0.01
C05698	Selenohomocysteine	0	<0.01
C01267	3-(Imidazol-4-yl)-2-oxopropyl_phosphate	0	<0.01
C00299	Uridine	0	<0.05
C02166	Leukotriene_C4	0	<0.01
C04666	D-erythro-1-(Imidazol-4-yl)glycerol_3-phosphate	0	<0.01
C01269	5-O-(1-Carboxyvinyl)-3-phosphoshikimate	0	<0.01
C05979	Propane-1-ol	0	<0.01
C05892	UDP-N-acetylmuramoyl-L-alanyl-gamma-D-glutamyl-L-lysine	0	<0.01
C05596	p-Hydroxyphenylacetylglycine	0	<0.01
C01279	4-Amino-5-hydroxymethyl-2-methylpyrimidine	0	<0.01
C00120	Biotin	0	<0.01
C00121	D-Ribose	0	<0.01
C15532	N-Acetyl-L-citrulline	0	<0.01
C15973	Enzyme_N6-(dihydrolipoyl)lysine	0	<0.01
C20589	D-Glucosaminate-6-phosphate	0	<0.01
C02091	(S)-Ureidoglycine	0	<0.01
C00726	Nitrile	0	<0.01
C00199	D-Ribulose_5-phosphate	0	<0.01
C00051	Glutathione	0	<0.01
C03785	D-Tagatose_1,6-bisphosphate	0	<0.01
C02714	N-Acetylputrescine	0	<0.01
C00192	Hydroxylamine	0	<0.01
C05130	Imidazole-4-acetaldehyde	0	<0.01
C04807	2-Amino-7,8-dihydro-4-hydroxy-6-(diphosphooxymethyl)pteridine	0	<0.05
C20423	alpha-D-Ribose_1-methylphosphonate_5-phosphate	0	<0.01
C20422	alpha-D-Ribose_1-methylphosphonate_5-triphosphate	0	<0.01
C02457	Propane-1,3-diol	0	<0.01
C06010	(S)-2-Acetolactate	0	<0.01
C00957	Mercaptopyruvate	-0.115	<0.01
C00194	Cobamide_coenzyme	-0.415	<0.01
C00448	trans,trans-Farnesyl_diphosphate	-0.585	<0.01
C00705	dCDP	-0.678	<0.01
C00253	Nicotinate	-0.737	<0.01
C00606	3-Sulfino-L-alanine	-0.874	<0.01
C00546	Methylglyoxal	-1	<0.01
C01079	Protoporphyrinogen_IX	-1	<0.01
C01346	dUDP	-1	<0.01
C05980	Cardiolipin	-1	<0.01
C04088	Octadecanoyl-[acyl-carrier_protein]	-1	<0.01
C03028	Thiamin_triphosphate	-1	<0.01
C00354	D-Fructose_1,6-bisphosphate	-1	<0.01
C04574	di-trans,poly-cis-Undecaprenyl_diphosphate	-1	<0.01
C01212	UDP-N-acetylmuramoyl-L-alanine	-1.17	<0.01
C16399	2,4-Diamino-6-hydroxylaminotoluene	-1.222	<0.01
C00275	D-Mannose_6-phosphate	-1.322	<0.01
C06613	trans-3-Chloroallyl_aldehyde	-1.35	<0.01
C16348	cis-3-Chloroallyl_aldehyde	-1.35	<0.01
C00014	Ammonia	-1.556	<0.01
C16242	Cobalt-precorrin_5A	-1.585	<0.01
C00229	Acyl-carrier_protein	-1.585	<0.01
C05773	Cobyrinate	-1.585	<0.01
C18096	D-Allulose_6-phosphate	-1.585	<0.01
C06399	Hydrogenobyrinate	-1.585	<0.01
C00857	Deamino-NAD+	-1.585	<0.01
C02839	L-Tyrosyl-tRNA(Tyr)	-1.585	<0.01
C05726	S-Substituted_L-cysteine	-1.585	<0.01
C03512	L-Tryptophanyl-tRNA(Trp)	-1.585	<0.01
C20374	Enoylglutaryl-[acp]_methyl_ester	-1.585	<0.01
C20378	Enoylpimeloyl-[acp]_methyl_ester	-1.585	<0.01
C06416	Precorrin_5	-1.585	<0.01
C02988	L-Histidyl-tRNA(His)	-1.585	<0.01
C03294	N-Formylmethionyl-tRNA	-1.585	<0.01
C03492	D-4'-Phosphopantothenate	-1.585	<0.01
C05703	Methaneselenol	-1.807	<0.01
C00269	CDP-diacylglycerol	-1.807	<0.01
C00217	D-Glutamate	-1.807	<0.01
C00092	D-Glucose_6-phosphate	-1.848	<0.01
C00357	N-Acetyl-D-glucosamine_6-phosphate	-1.874	<0.01
C00234	10-Formyltetrahydrofolate	-1.893	<0.01
C05744	Acetoacetyl-[acp]	-1.907	<0.01
C00458	dCTP	-1.948	<0.01
C00886	L-Alanyl-tRNA	-2	<0.01
C00262	Hypoxanthine	-2	<0.01
C04260	O-D-Alanyl-poly(ribitol_phosphate)	-2	<0.01
C02163	L-Arginyl-tRNA(Arg)	-2	<0.01
C04051	5-Amino-4-imidazolecarboxyamide	-2	<0.01
C00153	Nicotinamide	-2	<0.01
C05898	Undecaprenyl-diphospho-N-acetylmuramoyl-(N-acetylglucosamine)-L-alanyl-D-glutamyl-meso-2,6-diaminopimeloyl-D-alanyl-D-alanine	-2	<0.01
C05893	Undecaprenyl-diphospho-N-acetylmuramoyl-(N-acetylglucosamine)-L-alanyl-gamma-D-glutamyl-L-lysyl-D-alanyl-D-alanine	-2	<0.01
C00071	Aldehyde	-2.087	<0.01
C04488	5-Methyl-5,6,7,8-tetrahydromethanopterin	-2.17	<0.01
C00364	dTMP	-2.322	<0.05
C04646	6-Thioinosine-5'-monophosphate	-2.322	<0.01
C03511	L-Phenylalanyl-tRNA(Phe)	-2.322	<0.01
C00054	Adenosine_3',5'-bisphosphate	-2.322	<0.01
C00353	Geranylgeranyl_diphosphate	-2.322	<0.01
C01103	Orotidine_5'-phosphate	-2.415	<0.01
C00015	UDP	-2.544	<0.01
C02987	L-Glutamyl-tRNA(Glu)	-2.585	<0.01
C02232	3-Oxoadipyl-CoA	-2.585	<0.01
C00169	Carbamoyl_phosphate	-2.61	<0.01
C00204	2-Dehydro-3-deoxy-D-gluconate	-2.678	<0.01
C05528	3-Sulfopyruvate	-2.7	<0.01
C00279	D-Erythrose_4-phosphate	-2.731	<0.01
C00101	Tetrahydrofolate	-2.732	<0.01
C04377	5,10-Methylenetetrahydromethanopterin	-2.807	<0.01
C01528	Hydrogen_selenide	-2.807	<0.01
C00144	GMP	-2.888	<0.01
C00112	CDP	-2.982	<0.01
C14819	Fe3+	-3	<0.01
C01142	(3S)-3,6-Diaminohexanoate	-3	<0.01
C05269	3-Oxohexanoyl-CoA	-3	<0.01
C14099	2-Naphthaldehyde	-3.087	<0.01
C14090	1-Naphthaldehyde	-3.087	<0.01
C14096	3-Formylsalicylic_acid	-3.17	<0.01
C02411	Glutaconyl-1-CoA	-3.17	<0.01
C20372	3-Ketoglutaryl-[acp]_methyl_ester	-3.17	<0.01
C20376	3-Ketopimeloyl-[acp]_methyl_ester	-3.17	<0.01
C05756	3-Oxododecanoyl-[acp]	-3.17	<0.01
C05759	3-Oxotetradecanoyl-[acp]	-3.17	<0.01
C06714	3-Hydroxypimeloyl-CoA	-3.17	<0.01
C16219	3-Oxostearoyl-[acp]	-3.17	<0.01
C14108	4-Hydroxymethylsalicylaldehyde	-3.17	<0.01
C14087	3-Methylsalicylaldehyde	-3.17	<0.01
C11934	2-Hydroxy-4-isopropenylcyclohexane-1-carboxyl-CoA	-3.17	<0.01
C05746	3-Oxohexanoyl-[acp]	-3.17	<0.01
C00022	Pyruvate	-3.276	<0.01
C16615	6-Methylthiopurine_5'-monophosphate_ribonucleotide	-3.322	<0.01
C02554	L-Valyl-tRNA(Val)	-3.322	<0.01
C00019	S-Adenosyl-L-methionine	-3.453	<0.01
C00024	Acetyl-CoA	-3.497	<0.01
C02702	L-Prolyl-tRNA(Pro)	-3.585	<0.01
C02047	L-Leucyl-tRNA	-3.585	<0.01
C04677	1-(5'-Phosphoribosyl)-5-amino-4-imidazolecarboxamide	-3.644	<0.01
C16619	6-Thioguanosine_monophosphate	-3.7	<0.01
C00577	D-Glyceraldehyde	-3.7	<0.01
C05336	Selenomethionyl-tRNA(Met)	-3.907	<0.01
C00631	2-Phospho-D-glycerate	-3.95	<0.01
C02992	L-Threonyl-tRNA(Thr)	-4	<0.05
C02412	Glycyl-tRNA(Gly)	-4	<0.01
C03127	L-Isoleucyl-tRNA(Ile)	-4.087	<0.05
C20258	(2S,4S)-4-Hydroxy-2,3,4,5-tetrahydrodipicolinate	-4.269	<0.01
C00763	D-Proline	-4.285	<0.01
C00645	N-Acetyl-D-mannosamine	-4.304	<0.01
C00100	Propanoyl-CoA	-4.392	<0.01
C00008	ADP	-4.719	<0.01
C06481	L-Seryl-tRNA(Sec)	-4.858	<0.01
C01931	L-Lysyl-tRNA	-5.492	<0.01
C00431	5-Aminopentanoate	-5.539	<0.05
C00119	5-Phospho-alpha-D-ribose_1-diphosphate	-5.571	<0.01
C02876	Propanoyl_phosphate	-5.781	<0.01
C00046	RNA	-5.83	<0.01
C00044	GTP	-6.242	<0.01
C00074	Phosphoenolpyruvate	-7.272	<0.01
C00606	3-Sulfino-L-alanine	-0.874	<0.01
C00546	Methylglyoxal	-1	<0.01
C04640	2-(Formamido)-N1-(5'-phosphoribosyl)acetamidine	-1	<0.01
C01079	Protoporphyrinogen_IX	-1	<0.01
C04751	1-(5-Phospho-D-ribosyl)-5-amino-4-imidazolecarboxylate	-1	<0.01
C01346	dUDP	-1	<0.01
C05980	Cardiolipin	-1	<0.01
C04088	Octadecanoyl-[acyl-carrier_protein]	-1	<0.01
C03028	Thiamin_triphosphate	-1	<0.01
C00354	D-Fructose_1,6-bisphosphate	-1	<0.05
C04574	di-trans,poly-cis-Undecaprenyl_diphosphate	-1	<0.01
C00231	D-Xylulose_5-phosphate	-1.107	<0.01
C00122	Fumarate	-1.155	<0.01
C01212	UDP-N-acetylmuramoyl-L-alanine	-1.17	<0.01
C16399	2,4-Diamino-6-hydroxylaminotoluene	-1.222	<0.01
C00111	Glycerone_phosphate	-1.252	<0.01
C00275	D-Mannose_6-phosphate	-1.322	<0.01
C06613	trans-3-Chloroallyl_aldehyde	-1.35	<0.05
C16348	cis-3-Chloroallyl_aldehyde	-1.35	<0.05
C00014	Ammonia	-1.556	<0.01
C16242	Cobalt-precorrin_5A	-1.585	<0.01
C00229	Acyl-carrier_protein	-1.585	<0.01
C05773	Cobyrinate	-1.585	<0.01
C18096	D-Allulose_6-phosphate	-1.585	<0.01
C06399	Hydrogenobyrinate	-1.585	<0.01
C02839	L-Tyrosyl-tRNA(Tyr)	-1.585	<0.01
C05726	S-Substituted_L-cysteine	-1.585	<0.01
C01134	Pantetheine_4'-phosphate	-1.585	<0.01
C03512	L-Tryptophanyl-tRNA(Trp)	-1.585	<0.01
C20374	Enoylglutaryl-[acp]_methyl_ester	-1.585	<0.01
C20378	Enoylpimeloyl-[acp]_methyl_ester	-1.585	<0.01
C06416	Precorrin_5	-1.585	<0.01
C02988	L-Histidyl-tRNA(His)	-1.585	<0.01
C03294	N-Formylmethionyl-tRNA	-1.585	<0.01
C00342	Thioredoxin	-1.652	<0.01
C05703	Methaneselenol	-1.807	<0.01
C00269	CDP-diacylglycerol	-1.807	<0.01
C00217	D-Glutamate	-1.807	<0.01
C00092	D-Glucose_6-phosphate	-1.848	<0.01
C00357	N-Acetyl-D-glucosamine_6-phosphate	-1.874	<0.01
C04462	N-Succinyl-2-L-amino-6-oxoheptanedioate	-1.9	<0.01
C05744	Acetoacetyl-[acp]	-1.907	<0.01
C00458	dCTP	-1.948	<0.01
C00886	L-Alanyl-tRNA	-2	<0.01
C04260	O-D-Alanyl-poly(ribitol_phosphate)	-2	<0.01
C02163	L-Arginyl-tRNA(Arg)	-2	<0.01
C04051	5-Amino-4-imidazolecarboxyamide	-2	<0.01
C00153	Nicotinamide	-2	<0.01
C05898	Undecaprenyl-diphospho-N-acetylmuramoyl-(N-acetylglucosamine)-L-alanyl-D-glutamyl-meso-2,6-diaminopimeloyl-D-alanyl-D-alanine	-2	<0.01
C05893	Undecaprenyl-diphospho-N-acetylmuramoyl-(N-acetylglucosamine)-L-alanyl-gamma-D-glutamyl-L-lysyl-D-alanyl-D-alanine	-2	<0.01
C00071	Aldehyde	-2.087	<0.01
C04488	5-Methyl-5,6,7,8-tetrahydromethanopterin	-2.17	<0.01
C00035	GDP	-2.248	<0.05
C00364	dTMP	-2.322	<0.01
C04646	6-Thioinosine-5'-monophosphate	-2.322	<0.01
C03511	L-Phenylalanyl-tRNA(Phe)	-2.322	<0.01
C00054	Adenosine_3',5'-bisphosphate	-2.322	<0.01
C00353	Geranylgeranyl_diphosphate	-2.322	<0.01
C00015	UDP	-2.544	<0.01
C02987	L-Glutamyl-tRNA(Glu)	-2.585	<0.01
C02232	3-Oxoadipyl-CoA	-2.585	<0.01
C00169	Carbamoyl_phosphate	-2.61	<0.01
C00204	2-Dehydro-3-deoxy-D-gluconate	-2.678	<0.01
C05528	3-Sulfopyruvate	-2.7	<0.01
C00279	D-Erythrose_4-phosphate	-2.731	<0.01
C00101	Tetrahydrofolate	-2.732	<0.01
C05762	3-Oxohexadecanoyl-[acp]	-2.755	<0.01
C05750	3-Oxooctanoyl-[acp]	-2.755	<0.01
C05753	3-Oxodecanoyl-[acp]	-2.755	<0.01
C04377	5,10-Methylenetetrahydromethanopterin	-2.807	<0.01
C01528	Hydrogen_selenide	-2.807	<0.01
C00144	GMP	-2.888	<0.01
C14819	Fe3+	-3	<0.01
C01142	(3S)-3,6-Diaminohexanoate	-3	<0.01
C05269	3-Oxohexanoyl-CoA	-3	<0.01
C14099	2-Naphthaldehyde	-3.087	<0.01
C14090	1-Naphthaldehyde	-3.087	<0.01
C14096	3-Formylsalicylic_acid	-3.17	<0.01
C02411	Glutaconyl-1-CoA	-3.17	<0.01
C20372	3-Ketoglutaryl-[acp]_methyl_ester	-3.17	<0.01
C20376	3-Ketopimeloyl-[acp]_methyl_ester	-3.17	<0.01
C05756	3-Oxododecanoyl-[acp]	-3.17	<0.01
C05759	3-Oxotetradecanoyl-[acp]	-3.17	<0.01
C06714	3-Hydroxypimeloyl-CoA	-3.17	<0.01
C16219	3-Oxostearoyl-[acp]	-3.17	<0.01
C14108	4-Hydroxymethylsalicylaldehyde	-3.17	<0.01
C14087	3-Methylsalicylaldehyde	-3.17	<0.01
C11934	2-Hydroxy-4-isopropenylcyclohexane-1-carboxyl-CoA	-3.17	<0.01
C05746	3-Oxohexanoyl-[acp]	-3.17	<0.01
C00022	Pyruvate	-3.276	<0.01
C16615	6-Methylthiopurine_5'-monophosphate_ribonucleotide	-3.322	<0.01
C02554	L-Valyl-tRNA(Val)	-3.322	<0.01
C00024	Acetyl-CoA	-3.497	<0.01
C02430	L-Methionyl-tRNA	-3.585	<0.01
C02702	L-Prolyl-tRNA(Pro)	-3.585	<0.01
C02047	L-Leucyl-tRNA	-3.585	<0.01
C04677	1-(5'-Phosphoribosyl)-5-amino-4-imidazolecarboxamide	-3.644	<0.01
C00286	dGTP	-3.684	<0.01
C16619	6-Thioguanosine_monophosphate	-3.7	<0.01
C00577	D-Glyceraldehyde	-3.7	<0.01
C00631	2-Phospho-D-glycerate	-3.95	<0.01
C02412	Glycyl-tRNA(Gly)	-4	<0.01
C20258	(2S,4S)-4-Hydroxy-2,3,4,5-tetrahydrodipicolinate	-4.269	<0.01
C00763	D-Proline	-4.285	<0.01
C00645	N-Acetyl-D-mannosamine	-4.304	<0.01
C00100	Propanoyl-CoA	-4.392	<0.01
C00008	ADP	-4.719	<0.01
C06481	L-Seryl-tRNA(Sec)	-4.858	<0.01
C00119	5-Phospho-alpha-D-ribose_1-diphosphate	-5.571	<0.01
C02876	Propanoyl_phosphate	-5.781	<0.01
C00046	RNA	-5.83	<0.01
C00044	GTP	-6.242	<0.01
C00074	Phosphoenolpyruvate	-7.272	<0.01
