# Supplementary material for: Clostridium difficile Colonizes Alternative Nutrient Niches during Infection across Distinct Murine Gut Microbiomes
Source: mSystems. 2017 Jul 25;2(4):e00063-17. doi: 10.1128/mSystems.00063-17 (PMC5527303; doi:10.1128/mSystems.00063-17)
Supplement: TABLE S5 [file sys004172122st10.xlsx]

## Sheet: Sheet 1
Substrate	Max_Growth_Rate	Max_OD	Time_of_Max_OD_in_Hours	Rate_at_18_hours
acetylglucosamine	0.085	0.744	18	0.014
acetylneuraminate	0.024	0.375	18	0.01
sorbitol	0.044	0.351	14	0
galactitol	0.02	0.211	15.5	0
mannitol	0.044	0.461	18	0.002
salicin	0.077	0.869	15	-0.246
bhi	0.057	0.663	12.5	-0.052
no_amino_acids	0.006	0.011	17.5	-0.001
no_carbohydrates	0.028	0.212	13	0
